# Supplementary material for: Transcriptomic Analysis of the Rainbow Trout Response to Single and Co-Infections with Myxobolus cerebralis and Tetracapsuloides bryosalmonae at Sites of Parasite Entry
Source: Int J Mol Sci. 2025 Aug 22;26(17):8148. doi: 10.3390/ijms26178148 (PMC12428285; doi:10.3390/ijms26178148)
Supplement: Supplementary file 1 [file ijms-26-08148-s001.zip › Additional file 1.xlsx]

## Sheet: Gills
Sample	Description	Input Reads	Trimmed Sequences	Broken Pairs	Reads Retained After Trimming	Percent Trimmed	Avg Length Before	Avg Length After
15	Control	55007004	46976794	3310070	50286864	91.42	124.91	117.84
16	Control	59252650	50424698	3634911	54059069	91.24	127.43	120.29
17	Control	59323554	48836904	4234932	53071836	89.46	123.05	117.05
18	M. cerebralis infected (Mc)	59156160	50423320	3583354	54006674	91.3	127.47	120.57
19	M. cerebralis infected (Mc)	58375600	49334214	3721763	53055977	90.89	126.23	119.24
20	M. cerebralis infected (Mc)	56120350	46734078	3883086	50617164	90.19	125.51	118.89
21	T. bryosalmonae infected (Tb)	65362266	54840230	4075641	58915871	90.14	121.07	115.08
22	T. bryosalmonae infected (Tb)	65826476	54999502	4539872	59539374	90.45	125.02	118.2
23	T. bryosalmonae infected (Tb)	69061376	58337536	4440576	62778112	90.9	125.8	118.91
24	M. cerebralis infected co infected with T. bryosalmonae (Mc+)	66093710	54987850	4454805	59442655	89.94	125.12	119.03
25	M. cerebralis infected co infected with T. bryosalmonae (Mc+)	54455748	45616906	3630405	49247311	90.44	124.44	118.19
26	M. cerebralis infected co infected with T. bryosalmonae (Mc+)	62220108	51457928	4372401	55830329	89.73	123.84	117.7
27	T. bryosalmonae infected co infected with M. cerebralis (Tb+)	57376668	48649612	3626010	52275622	91.11	126.78	120.11
28	T. bryosalmonae infected co infected with M. cerebralis (Tb+)	63996116	53291986	4250574	57542560	89.92	125.04	118.21
29	T. bryosalmonae infected co infected with M. cerebralis (Tb+)	53028130	44703076	3387687	48090763	90.69	126.1	119.57
	Total	904655916	759614634	59146087	818760181

## Sheet: CF
Sample	Description	Input Reads	Trimmed Sequences	Broken Pairs	Reads Retained After Trimming	Percent Trimmed	Avg Length Before	Avg Length After
30	Control	85044166	75859346	3735805	79595151	93.59	129.9	120.9
31	Control	72102786	60829044	4671529	65500573	90.84	123.07	115.2
32	Control	75468630	65827846	3904138	69731984	92.4	130.59	123.27
33	M. cerebralis infected (Mc)	84601248	71616576	5145775	76762351	90.73	125.81	119.07
34	M. cerebralis infected (Mc)	65937926	56690100	3791092	60481192	91.72	128.13	120.61
35	M. cerebralis infected (Mc)	91756668	76433786	6222192	82655978	90.08	122.94	115.99
36	T. bryosalmonae infected (Tb)	78516312	65444020	5300426	70744446	90.1	123.18	116.19
37	T. bryosalmonae infected (Tb)	107940260	91376610	7005847	98382457	91.15	125.84	118.46
38	T. bryosalmonae infected (Tb)	95291024	86306456	3550562	89857018	94.3	135.82	127.91
39	M. cerebralis infected co infected with T. bryosalmonae (Mc+)	73865600	62445648	4635915	67081563	90.82	125.91	118.79
40	M. cerebralis infected co infected with T. bryosalmonae (Mc+)	78301132	65191130	5402441	70593571	90.16	124.28	118.02
41	M. cerebralis infected co infected with T. bryosalmonae (Mc+)	82604992	66637066	6494374	73131440	88.53	121.87	115.57
42	T. bryosalmonae infected co infected with M. cerebralis (Tb+)	76334568	64630828	4477068	69107896	90.53	123.4	116.3
43	T. bryosalmonae infected co infected with M. cerebralis (Tb+)	86548538	71041460	6323030	77364490	89.39	121.66	114.98
44	T. bryosalmonae infected co infected with M. cerebralis (Tb+)	77428524	66136106	4688779	70824885	91.47	128.35	121.58
	Total	1231742374	1046466022	75348973	1121814995	1365.81	1890.75	1782.84
