# Supplementary material for: Transcriptomic Analysis of the Rainbow Trout Response to Single and Co-Infections with Myxobolus cerebralis and Tetracapsuloides bryosalmonae at Sites of Parasite Entry
Source: Int J Mol Sci. 2025 Aug 22;26(17):8148. doi: 10.3390/ijms26178148 (PMC12428285; doi:10.3390/ijms26178148)
Supplement: Supplementary file 1 [file ijms-26-08148-s001.zip › Additional file 2.xlsx]

## Sheet: CF Mc UP
Sr. No	initial_alias	ortholog_name	Description
1	C4B	C4B	complement C4B (Chido blood group)	Source:HGNC Symbol
	C4B	C4A	complement C4A (Rodgers blood group)	Source:HGNC Symbol
	C4B	C4B	complement C4B (Chido blood group)	Source:HGNC Symbol
	C4B	C4A	complement C4A (Rodgers blood group)	Source:HGNC Symbol
2	ENSOMYG00000056737	N/A	N/A
3	ENSOMYG00000070429	N/A	N/A
4	ENSOMYG00000006443	N/A	N/A
5	ENSOMYG00000001847	N/A	N/A
6	ENSOMYG00000010894	C4B	complement C4B (Chido blood group)	Source:HGNC Symbol
	ENSOMYG00000010894	C4A	complement C4A (Rodgers blood group)	Source:HGNC Symbol
7	FLJ13639_1	N/A	N/A
8	ENSOMYG00000073889	N/A	N/A
9	ENSOMYG00000000666	N/A	N/A
10	ENSOMYG00000004003	N/A	N/A
11	CP	CP	ceruloplasmin	Source:HGNC Symbol
12	ENSOMYG00000025536	NSF	N-ethylmaleimide sensitive factor, vesicle fusing ATPase	Source:HGNC Symbol
13	TSPAN7B	TSPAN7	tetraspanin 7	Source:HGNC Symbol
14	FLJ13639_2	N/A	N/A
15	ELAVL3_2	N/A	N/A
16	ENSOMYG00000014634	STMN3	stathmin 3	Source:HGNC Symbol
17	ENSOMYG00000009806	IFI44L	interferon induced protein 44 like	Source:HGNC Symbol
	ENSOMYG00000009806	IFI44	interferon induced protein 44	Source:HGNC Symbol
18	GFAP_2	N/A	N/A
19	ENSOMYG00000076787	N/A	N/A
20	CALCOCO1B	CALCOCO1	calcium binding and coiled-coil domain 1	Source:HGNC Symbol
21	ENSOMYG00000004472	IGHM	immunoglobulin heavy constant mu	Source:HGNC Symbol
22	ENSOMYG00000065699	N/A	N/A
23	ENSOMYG00000001019	COLQ	collagen like tail subunit of asymmetric acetylcholinesterase	Source:HGNC Symbol
24	ENSOMYG00000024872	N/A	N/A
25	ENSOMYG00000036810	PRF1	perforin 1	Source:HGNC Symbol
26	ENSOMYG00000007565	N/A	N/A
27	ENSOMYG00000054757	N/A	N/A
28	MAP1LC3CL	GABARAPL1	GABA type A receptor associated protein like 1	Source:HGNC Symbol
	MAP1LC3CL	MAP1LC3C	microtubule associated protein 1 light chain 3 gamma	Source:HGNC Symbol
29	ENSOMYG00000017140	N/A	N/A
30	CFTR_2	N/A	N/A
31	ENSOMYG00000046199	N/A	N/A
32	ENSOMYG00000048272	N/A	N/A
33	SUSD5	N/A	N/A
34	SNAP25A	SNAP25	synaptosome associated protein 25	Source:HGNC Symbol
35	ENSOMYG00000012142	N/A	N/A
36	ENSOMYG00000014360	PRF1	perforin 1	Source:HGNC Symbol
37	CNNM1_2	N/A	N/A
38	ENSOMYG00000058513	CD1D	CD1d molecule	Source:HGNC Symbol
	ENSOMYG00000058513	CD1A	CD1a molecule	Source:HGNC Symbol
	ENSOMYG00000058513	CD1C	CD1c molecule	Source:HGNC Symbol
	ENSOMYG00000058513	CD1B	CD1b molecule	Source:HGNC Symbol
	ENSOMYG00000058513	CD1E	CD1e molecule	Source:HGNC Symbol
39	MAP1B_1	N/A	N/A
40	ENSOMYG00000070624	KLHDC1	kelch domain containing 1	Source:HGNC Symbol
41	ENSOMYG00000031846	N/A	N/A
42	LOXL5A	N/A	N/A
43	NOTUM2_2	N/A	N/A
44	ENSOMYG00000051274	N/A	N/A
45	ENSOMYG00000038811	PARP14	poly(ADP-ribose) polymerase family member 14	Source:HGNC Symbol
46	ENSOMYG00000014414	GBP1	guanylate binding protein 1	Source:HGNC Symbol
47	ENSOMYG00000001878	N/A	N/A
48	ENSOMYG00000054775	N/A	N/A
49	ENSOMYG00000054545	TNXB	tenascin XB	Source:HGNC Symbol
50	ENSOMYG00000032727	N/A	N/A
51	ENSOMYG00000047929	N/A	N/A
52	ACANB_2	N/A	N/A
53	CCN5_1	N/A	N/A
54	SH2D1AB	SH2D1A	SH2 domain containing 1A	Source:HGNC Symbol
55	ENSOMYG00000013192	N/A	N/A
56	CRF-BP	CRHBP	corticotropin releasing hormone binding protein	Source:HGNC Symbol
57	ENSOMYG00000052838	N/A	N/A
58	ANKRD1B_1	N/A	N/A
59	MATN3B	MATN3	matrilin 3	Source:HGNC Symbol
60	IGFN1.3	N/A	N/A
61	CFH	F13B	coagulation factor XIII B chain	Source:HGNC Symbol
62	ENSOMYG00000061488	SEPTIN14	septin 14	Source:HGNC Symbol
63	ENSOMYG00000042384	IGSF22	immunoglobulin superfamily member 22	Source:HGNC Symbol
64	ENSOMYG00000012657	IFI44L	interferon induced protein 44 like	Source:HGNC Symbol
	ENSOMYG00000012657	IFI44	interferon induced protein 44	Source:HGNC Symbol
65	ENSOMYG00000018185	FYB1	FYN binding protein 1	Source:HGNC Symbol
66	ENSOMYG00000038960	PARP14	poly(ADP-ribose) polymerase family member 14	Source:HGNC Symbol
67	ITIH6_2	N/A	N/A
68	ENSOMYG00000062903	N/A	N/A
69	ENSOMYG00000008219	N/A	N/A
70	ENSOMYG00000009869	FBXO40	F-box protein 40	Source:HGNC Symbol
71	ENSOMYG00000062907	N/A	N/A
72	SAA	SAA2	serum amyloid A2	Source:HGNC Symbol
	SAA	SAA4	serum amyloid A4, constitutive	Source:HGNC Symbol
	SAA	SAA1	serum amyloid A1	Source:HGNC Symbol
	SAA	SAA2	serum amyloid A2	Source:HGNC Symbol
	SAA	SAA4	serum amyloid A4, constitutive	Source:HGNC Symbol
	SAA	SAA1	serum amyloid A1	Source:HGNC Symbol
73	ENSOMYG00000045127	N/A	N/A
74	ENSOMYG00000031559	N/A	N/A
75	ENSOMYG00000007901	N/A	N/A
76	ENSOMYG00000055911	N/A	N/A
77	ENSOMYG00000009104	N/A	N/A
78	ZIC1_1	N/A	N/A
79	ENSOMYG00000017196	N/A	N/A
80	ENSOMYG00000044946	USP2	ubiquitin specific peptidase 2	Source:HGNC Symbol
81	NUDT4A_1	N/A	N/A
82	ENSOMYG00000006492	N/A	N/A
83	ENSOMYG00000011488	EOMES	eomesodermin	Source:HGNC Symbol
84	ENSOMYG00000018483	IFI44L	interferon induced protein 44 like	Source:HGNC Symbol
	ENSOMYG00000018483	IFI44	interferon induced protein 44	Source:HGNC Symbol
85	ENSOMYG00000047020	N/A	N/A
86	ENSOMYG00000031175	N/A	N/A
87	ENSOMYG00000070907	N/A	N/A
88	ENSOMYG00000065833	ENDOD1	endonuclease domain containing 1	Source:HGNC Symbol
89	ENSOMYG00000042197	GZMK	granzyme K	Source:HGNC Symbol
90	NTL	TBX21	T-box transcription factor 21	Source:HGNC Symbol
91	RYR3_2	N/A	N/A
92	ENSOMYG00000044636	N/A	N/A
93	ZIC1_2	N/A	N/A
94	ENSOMYG00000052323	CX3CL1	C-X3-C motif chemokine ligand 1	Source:HGNC Symbol
95	XIRP2B_2	N/A	N/A
96	IGFN1.4	IGSF22	immunoglobulin superfamily member 22	Source:HGNC Symbol
97	ENSOMYG00000008278	N/A	N/A
98	TRIM35-13_2	N/A	N/A
99	PRF1.3	N/A	N/A
100	ENSOMYG00000055441	N/A	N/A
101	C17ORF58_1	N/A	N/A
102	MPX_1	N/A	N/A
103	ENSOMYG00000005815	IGSF22	immunoglobulin superfamily member 22	Source:HGNC Symbol
104	ENSOMYG00000021931	N/A	N/A
105	ENSOMYG00000031871	N/A	N/A
106	ENSOMYG00000016603	N/A	N/A
107	S100B_1	N/A	N/A
108	AMPD1_1	N/A	N/A
109	TBX21_1	N/A	N/A
110	ENSOMYG00000014501	PKD1L3	polycystin 1 like 3, transient receptor potential channel interacting	Source:HGNC Symbol
111	ENSOMYG00000029078	N/A	N/A
112	COL11A1A	COL11A1	collagen type XI alpha 1 chain	Source:HGNC Symbol
113	ENSOMYG00000008596	PTGDS	prostaglandin D2 synthase	Source:HGNC Symbol
114	ENSOMYG00000004652	ACOT12	acyl-CoA thioesterase 12	Source:HGNC Symbol
115	ENSOMYG00000044527	N/A	N/A
116	TRIM66	TRIM66	tripartite motif containing 66	Source:HGNC Symbol
117	ENSOMYG00000008368	PRG4	proteoglycan 4	Source:HGNC Symbol
118	NR4A1_1	N/A	N/A
119	ENSOMYG00000018382	N/A	N/A
120	ENSOMYG00000027544	N/A	N/A
121	STXBP1A_1	N/A	N/A
122	ENSOMYG00000028365	N/A	N/A
123	ENSOMYG00000018085	DLL3	delta like canonical Notch ligand 3	Source:HGNC Symbol
	ENSOMYG00000018085	CLEC14A	C-type lectin domain containing 14A	Source:HGNC Symbol
124	ENSOMYG00000059512	TNXB	tenascin XB	Source:HGNC Symbol
125	PAX1B_2	N/A	N/A
126	ENSOMYG00000030245	CLEC3A	C-type lectin domain family 3 member A	Source:HGNC Symbol
127	ENSOMYG00000066505	N/A	N/A
128	TGM2A	TGM2	transglutaminase 2	Source:HGNC Symbol
129	MELTF	MELTF	melanotransferrin	Source:HGNC Symbol
130	ENSOMYG00000006147	SLC43A2	solute carrier family 43 member 2	Source:HGNC Symbol
131	ENSOMYG00000027233	N/A	N/A
132	CAND2	N/A	N/A
133	ENSOMYG00000027401	TNFAIP8L2	TNF alpha induced protein 8 like 2	Source:HGNC Symbol
134	ENSOMYG00000050047	N/A	N/A
135	MMP9_1	N/A	N/A
136	ENSOMYG00000004437	N/A	N/A
137	SEZ6L	SEZ6L	seizure related 6 homolog like	Source:HGNC Symbol
138	COMP_1	N/A	N/A
139	ENSOMYG00000054823	N/A	N/A
140	FSD2_2	N/A	N/A
141	C4_2	N/A	N/A
142	ENSOMYG00000064657	ITGAX	integrin subunit alpha X	Source:HGNC Symbol
143	ENSOMYG00000030968	N/A	N/A
144	ENSOMYG00000045128	CKM	creatine kinase, M-type	Source:HGNC Symbol
145	MEOX2B_1	N/A	N/A
146	ENSOMYG00000037907	N/A	N/A
147	ENSOMYG00000053838	WFS1	wolframin ER transmembrane glycoprotein	Source:HGNC Symbol
148	ENSOMYG00000033501	GBP1	guanylate binding protein 1	Source:HGNC Symbol
149	ENSOMYG00000072101	N/A	N/A
150	CLIC5A	N/A	N/A
151	ENSOMYG00000032005	N/A	N/A
152	ENSOMYG00000066869	N/A	N/A
153	ENSOMYG00000075638	N/A	N/A
154	ENSOMYG00000075088	GBP2	guanylate binding protein 2	Source:HGNC Symbol
155	ENSOMYG00000000733	N/A	N/A
156	RHAG_2	N/A	N/A
157	ENSOMYG00000073073	MAT1A	methionine adenosyltransferase 1A	Source:HGNC Symbol
158	ENSOMYG00000040989	ARHGAP4	Rho GTPase activating protein 4	Source:HGNC Symbol
159	ENSOMYG00000020650	N/A	N/A
160	ENSOMYG00000008473	MYBPC2	myosin binding protein C2	Source:HGNC Symbol
161	ENSOMYG00000061661	N/A	N/A
162	ENSOMYG00000030706	N/A	N/A
163	ENSOMYG00000068571	CAMK2B	calcium/calmodulin dependent protein kinase II beta	Source:HGNC Symbol
164	ENSOMYG00000000274	ALPK3	alpha kinase 3	Source:HGNC Symbol
165	ENSOMYG00000028244	N/A	N/A
166	MYH6_5	N/A	N/A
167	CKMB_2	N/A	N/A
168	ENSOMYG00000035921	CTDSP1	CTD small phosphatase 1	Source:HGNC Symbol
169	ENSOMYG00000067081	N/A	N/A
170	ENSOMYG00000040060	GLS2	glutaminase 2	Source:HGNC Symbol
171	ENSOMYG00000029546	N/A	N/A
172	ENSOMYG00000002022	SLC7A1	solute carrier family 7 member 1	Source:HGNC Symbol
173	ENSOMYG00000075578	N/A	N/A
174	IFM3	N/A	N/A
175	MYOC_2	N/A	N/A
176	SLC25A4_2	N/A	N/A
177	RNF207B	RNF207	ring finger protein 207	Source:HGNC Symbol
178	ENSOMYG00000013811	CTDSP1	CTD small phosphatase 1	Source:HGNC Symbol
179	ENSOMYG00000008691	N/A	N/A
180	ADSS1_2	N/A	N/A
181	ENSOMYG00000077213	PFKM	phosphofructokinase, muscle	Source:HGNC Symbol
182	ENSOMYG00000028079	ACTN3	actinin alpha 3	Source:HGNC Symbol
183	CACNG1A_1	N/A	N/A
184	ENSOMYG00000002810	N/A	N/A
185	ENSOMYG00000026378	N/A	N/A
186	NT5C1AA	NT5C1A	5'-nucleotidase, cytosolic IA	Source:HGNC Symbol
187	TNNI4A_1	N/A	N/A
188	ENSOMYG00000016079	ITGB2	integrin subunit beta 2	Source:HGNC Symbol
189	ENSOMYG00000000235	TXNIP	thioredoxin interacting protein	Source:HGNC Symbol
190	ENSOMYG00000027982	KANK4	KN motif and ankyrin repeat domains 4	Source:HGNC Symbol
191	ZGC:136908	N/A	N/A
192	MYBPHB_1	N/A	N/A
193	ENSOMYG00000005327	CLDN11	claudin 11	Source:HGNC Symbol
194	ENSOMYG00000041648	NOS2	nitric oxide synthase 2	Source:HGNC Symbol
195	ATG4B	ATG4B	autophagy related 4B cysteine peptidase	Source:HGNC Symbol
196	ENSOMYG00000002907	EHBP1L1	EH domain binding protein 1 like 1	Source:HGNC Symbol
197	ENSOMYG00000009810	NEXN	nexilin F-actin binding protein	Source:HGNC Symbol
198	EZH1_2	N/A	N/A
199	ENSOMYG00000025518	ACTN3	actinin alpha 3	Source:HGNC Symbol
200	ENSOMYG00000073013	N/A	N/A
201	GMPR	GMPR2	guanosine monophosphate reductase 2	Source:HGNC Symbol
	GMPR	GMPR	guanosine monophosphate reductase	Source:HGNC Symbol
202	ENSOMYG00000012186	N/A	N/A
203	FAM161B_2	N/A	N/A
204	ENSOMYG00000010273	N/A	N/A
205	TPCN2_1	N/A	N/A
206	C4_1	N/A	N/A
207	MYOM2_1	N/A	N/A
208	TNNI2A.1	TNNI2	troponin I2, fast skeletal type	Source:HGNC Symbol
209	NEB	NEB	nebulin	Source:HGNC Symbol
	NEB	NEB	nebulin	Source:HGNC Symbol
210	PFKMA	PFKM	phosphofructokinase, muscle	Source:HGNC Symbol
211	PLP	PLP1	proteolipid protein 1	Source:HGNC Symbol
212	ENSOMYG00000033163	MMP19	matrix metallopeptidase 19	Source:HGNC Symbol
213	C17ORF58_2	N/A	N/A
214	PRKG1B_1	N/A	N/A
215	XIRP2B_1	N/A	N/A
216	CACNG6B_1	N/A	N/A
217	CKMB_1	N/A	N/A
218	ENSOMYG00000022429	N/A	N/A
219	SMYD1A_2	N/A	N/A
220	MYLK4A_1	N/A	N/A
221	ENSOMYG00000025903	SHANK2	SH3 and multiple ankyrin repeat domains 2	Source:HGNC Symbol
222	XIRP2A_2	N/A	N/A
223	ENSOMYG00000060405	N/A	N/A
224	PHKA1B	N/A	N/A
225	CKM	CKM	creatine kinase, M-type	Source:HGNC Symbol
226	ENSOMYG00000013958	PARP9	poly(ADP-ribose) polymerase family member 9	Source:HGNC Symbol
227	SLC25A4_1	N/A	N/A
228	ENSOMYG00000017296	PPM1K	protein phosphatase, Mg2+/Mn2+ dependent 1K	Source:HGNC Symbol
229	PAX1A_2	N/A	N/A
230	ENSOMYG00000007937	NRAP	nebulin related anchoring protein	Source:HGNC Symbol
231	HDAC9B_1	N/A	N/A
232	TTN.1	N/A	N/A
233	CPT1B	CPT1B	carnitine palmitoyltransferase 1B	Source:HGNC Symbol
234	ENSOMYG00000033025	TNFAIP2	TNF alpha induced protein 2	Source:HGNC Symbol
235	TNNC2_2	N/A	N/A
236	NMRK2	N/A	N/A
237	ENSOMYG00000071671	RAB44	RAB44, member RAS oncogene family	Source:HGNC Symbol
238	ENSOMYG00000005035	TRAF3IP3	TRAF3 interacting protein 3	Source:HGNC Symbol
239	ENSOMYG00000012746	MYOT	myotilin	Source:HGNC Symbol
240	ENSOMYG00000014384	N/A	N/A
241	HAPLN3_1	N/A	N/A
242	CAV3_2	N/A	N/A
243	KLHL40B	KLHL40	kelch like family member 40	Source:HGNC Symbol
244	ENSOMYG00000060465	N/A	N/A
245	RBM20_2	N/A	N/A
246	CFL2_2	N/A	N/A
247	ENSOMYG00000074430	CRISPLD1	cysteine rich secretory protein LCCL domain containing 1	Source:HGNC Symbol
248	DESMA_1	N/A	N/A
249	ENSOMYG00000042720	APBB1IP	amyloid beta precursor protein binding family B member 1 interacting protein	Source:HGNC Symbol
250	ENSOMYG00000017479	PDE4DIP	phosphodiesterase 4D interacting protein	Source:HGNC Symbol
251	MYOM1B	N/A	N/A
252	KLHL43_1	N/A	N/A
253	ENSOMYG00000008241	CCL26	C-C motif chemokine ligand 26	Source:HGNC Symbol
	ENSOMYG00000008241	CCL22	C-C motif chemokine ligand 22	Source:HGNC Symbol
	ENSOMYG00000008241	CCL24	C-C motif chemokine ligand 24	Source:HGNC Symbol
	ENSOMYG00000008241	CCL7	C-C motif chemokine ligand 7	Source:HGNC Symbol
	ENSOMYG00000008241	CCL2	C-C motif chemokine ligand 2	Source:HGNC Symbol
	ENSOMYG00000008241	CCL8	C-C motif chemokine ligand 8	Source:HGNC Symbol
	ENSOMYG00000008241	CCL1	C-C motif chemokine ligand 1	Source:HGNC Symbol
	ENSOMYG00000008241	CCL11	C-C motif chemokine ligand 11	Source:HGNC Symbol
	ENSOMYG00000008241	CCL13	C-C motif chemokine ligand 13	Source:HGNC Symbol
	ENSOMYG00000008241	CCL5	C-C motif chemokine ligand 5	Source:HGNC Symbol
	ENSOMYG00000008241	CCL23	C-C motif chemokine ligand 23	Source:HGNC Symbol
	ENSOMYG00000008241	CCL4	C-C motif chemokine ligand 4	Source:HGNC Symbol
	ENSOMYG00000008241	CCL18	C-C motif chemokine ligand 18	Source:HGNC Symbol
	ENSOMYG00000008241	CCL15	C-C motif chemokine ligand 15	Source:HGNC Symbol
	ENSOMYG00000008241	CCL4L2	C-C motif chemokine ligand 4 like 2	Source:HGNC Symbol
	ENSOMYG00000008241	CCL3L3	C-C motif chemokine ligand 3 like 3	Source:HGNC Symbol
	ENSOMYG00000008241	CCL14	C-C motif chemokine ligand 14	Source:HGNC Symbol
	ENSOMYG00000008241	CCL3	C-C motif chemokine ligand 3	Source:HGNC Symbol
254	PRKG1B_2	N/A	N/A
255	ENSOMYG00000043747	CD1D	CD1d molecule	Source:HGNC Symbol
	ENSOMYG00000043747	CD1A	CD1a molecule	Source:HGNC Symbol
	ENSOMYG00000043747	CD1C	CD1c molecule	Source:HGNC Symbol
	ENSOMYG00000043747	CD1B	CD1b molecule	Source:HGNC Symbol
	ENSOMYG00000043747	CD1E	CD1e molecule	Source:HGNC Symbol
256	EZH1_1	N/A	N/A
257	SAR1AB_1	N/A	N/A
258	MYH6_4	N/A	N/A
259	ENSOMYG00000070097	ACTN2	actinin alpha 2	Source:HGNC Symbol
260	ENSOMYG00000013514	N/A	N/A
261	KLHL31_2	N/A	N/A
262	KCNN3_1	N/A	N/A
263	LMOD3_2	N/A	N/A
264	ENSOMYG00000022905	N/A	N/A
265	ENSOMYG00000003725	EEF2	eukaryotic translation elongation factor 2	Source:HGNC Symbol
266	MYOZ1A_1	N/A	N/A
267	CACNA1SA_1	N/A	N/A
268	PRKAA2	PRKAA2	protein kinase AMP-activated catalytic subunit alpha 2	Source:HGNC Symbol
	PRKAA2	PRKAA2	protein kinase AMP-activated catalytic subunit alpha 2	Source:HGNC Symbol
269	ACHE_2	N/A	N/A
270	TXLNBA_1	N/A	N/A
271	ENSOMYG00000005701	N/A	N/A
272	TXLNBA_2	N/A	N/A
273	SSRP1B	N/A	N/A
274	ZNF395B_1	N/A	N/A
275	MYOM1	MYOM1	myomesin 1	Source:HGNC Symbol
	MYOM1	MYOM1	myomesin 1	Source:HGNC Symbol
276	PRR33_1	N/A	N/A
277	ENSOMYG00000006890	FRZB	frizzled related protein	Source:HGNC Symbol
278	ENSOMYG00000036148	N/A	N/A
279	ENSOMYG00000064255	N/A	N/A
280	SNCGA_2	N/A	N/A
281	ENSOMYG00000046530	N/A	N/A
282	JPH2	JPH2	junctophilin 2	Source:HGNC Symbol
	JPH2	JPH2	junctophilin 2	Source:HGNC Symbol
283	HSC70	HSPA8	heat shock protein family A (Hsp70) member 8	Source:HGNC Symbol
284	ENSOMYG00000038727	KBTBD12	kelch repeat and BTB domain containing 12	Source:HGNC Symbol
285	ENSOMYG00000065181	N/A	N/A
286	ENSOMYG00000047928	ITGAX	integrin subunit alpha X	Source:HGNC Symbol
287	ENSOMYG00000071719	N/A	N/A
288	ENSOMYG00000051164	MVB12A	multivesicular body subunit 12A	Source:HGNC Symbol
289	ENSOMYG00000059600	EYS	eyes shut homolog	Source:HGNC Symbol
290	ZGC:110843	N/A	N/A
291	TMOD4_2	N/A	N/A
292	CCDC141_1	N/A	N/A
293	ENSOMYG00000045072	ATP1A4	ATPase Na+/K+ transporting subunit alpha 4	Source:HGNC Symbol
294	ENSOMYG00000028023	N/A	N/A
295	CMYA5	CMYA5	cardiomyopathy associated 5	Source:HGNC Symbol
296	ENSOMYG00000056907	ENDOD1	endonuclease domain containing 1	Source:HGNC Symbol
297	ENSOMYG00000005038	N/A	N/A
298	CAV3_1	N/A	N/A
299	ENSOMYG00000057881	N/A	N/A
300	ENSOMYG00000034384	N/A	N/A
301	ENSOMYG00000018863	FLNC	filamin C	Source:HGNC Symbol
302	OBSL1A_1	N/A	N/A
303	ENSOMYG00000020874	KLHL41	kelch like family member 41	Source:HGNC Symbol
304	RBP7B	RBP7	retinol binding protein 7	Source:HGNC Symbol
305	ENSOMYG00000002413	N/A	N/A
306	TAP2A_1	N/A	N/A
307	ENSOMYG00000063322	ANK2	ankyrin 2	Source:HGNC Symbol
308	YWHAG2	YWHAG	tyrosine 3-monooxygenase/tryptophan 5-monooxygenase activation protein gamma	Source:HGNC Symbol
309	FRYA	N/A	N/A
310	TECRA_1	N/A	N/A
311	PVALB1	N/A	N/A
	PVALB1	N/A	N/A
312	TRIM35-13_1	N/A	N/A
313	CD209	CLEC4F	C-type lectin domain family 4 member F	Source:HGNC Symbol
314	AMPD1_2	N/A	N/A
315	ISCUB	ISCU	iron-sulfur cluster assembly enzyme	Source:HGNC Symbol
316	ENSOMYG00000054269	MYOM1	myomesin 1	Source:HGNC Symbol
317	ENSOMYG00000077431	N/A	N/A
318	ENSOMYG00000018248	N/A	N/A
319	MYBPC3_1	N/A	N/A
320	MYL1_1	N/A	N/A
321	ENSOMYG00000055587	N/A	N/A
322	SI:CH73-86N18.1	N/A	N/A
323	APOBEC2A	APOBEC2	apolipoprotein B mRNA editing enzyme catalytic subunit 2	Source:HGNC Symbol
324	SI:DKEY-46I9.6	N/A	N/A
325	MYOZ1A_2	N/A	N/A
326	ENSOMYG00000015920	ALPK2	alpha kinase 2	Source:HGNC Symbol
327	OBSL1B	OBSL1	obscurin like cytoskeletal adaptor 1	Source:HGNC Symbol
328	ENSOMYG00000014889	N/A	N/A
329	ENSOMYG00000048009	XIRP1	xin actin binding repeat containing 1	Source:HGNC Symbol
330	CACNG6A_2	N/A	N/A
331	MYO18B	MYO18B	myosin XVIIIB	Source:HGNC Symbol
332	S100B_2	N/A	N/A
333	ENSOMYG00000007069	EIF5A	eukaryotic translation initiation factor 5A	Source:HGNC Symbol
	ENSOMYG00000007069	EIF5AL1	eukaryotic translation initiation factor 5A like 1	Source:HGNC Symbol
334	ENSOMYG00000028050	N/A	N/A
335	CARMIL3_2	N/A	N/A
336	PRF1	N/A	N/A
337	LDB3A_1	N/A	N/A
338	ENSOMYG00000017816	HACD1	3-hydroxyacyl-CoA dehydratase 1	Source:HGNC Symbol
339	SYNPO2LA_1	N/A	N/A
340	TNNT3_1	N/A	N/A
341	SI:CH211-251B21.1_2	N/A	N/A
342	ENSOMYG00000045774	MLIP	muscular LMNA interacting protein	Source:HGNC Symbol
343	ENSOMYG00000045708	SYNPO2	synaptopodin 2	Source:HGNC Symbol
344	PKP3B_2	N/A	N/A
345	ENSOMYG00000054767	MGAM2	maltase-glucoamylase 2 (putative)	Source:HGNC Symbol
346	ENSOMYG00000048427	KRCC1	lysine rich coiled-coil 1	Source:HGNC Symbol
347	MYOM2_2	N/A	N/A
348	MICU3B	MICU3	mitochondrial calcium uptake family member 3	Source:HGNC Symbol
349	ENSOMYG00000039868	KLHL41	kelch like family member 41	Source:HGNC Symbol
350	ENSOMYG00000020688	N/A	N/A
351	ENSOMYG00000013176	N/A	N/A
352	ABRAA	N/A	N/A
353	SMYD1A_1	N/A	N/A
354	ENSOMYG00000017711	MYOC	myocilin	Source:HGNC Symbol
355	ENSOMYG00000023276	TXNIP	thioredoxin interacting protein	Source:HGNC Symbol
356	ENSOMYG00000044151	N/A	N/A
357	MYL1_2	N/A	N/A
358	SYNPO2_1	N/A	N/A
359	PRR33_2	N/A	N/A
360	TNFAIP2A	TNFAIP2	TNF alpha induced protein 2	Source:HGNC Symbol
361	GPD1B	GPD1	glycerol-3-phosphate dehydrogenase 1	Source:HGNC Symbol
362	ENSOMYG00000026396	PDE4DIP	phosphodiesterase 4D interacting protein	Source:HGNC Symbol
363	MYL11_1	N/A	N/A
364	MYBPC3_2	N/A	N/A
365	ENSOMYG00000024498	KNG1	kininogen 1	Source:HGNC Symbol
366	GHR1	IL12RB1	interleukin 12 receptor subunit beta 1	Source:HGNC Symbol
	GHR1	IL27RA	interleukin 27 receptor subunit alpha	Source:HGNC Symbol
	GHR1	GHR	growth hormone receptor	Source:HGNC Symbol
	GHR1	IL13RA1	interleukin 13 receptor subunit alpha 1	Source:HGNC Symbol
	GHR1	IL11RA	interleukin 11 receptor subunit alpha	Source:HGNC Symbol
	GHR1	OSMR	oncostatin M receptor	Source:HGNC Symbol
	GHR1	IL2RG	interleukin 2 receptor subunit gamma	Source:HGNC Symbol
	GHR1	IL6R	interleukin 6 receptor	Source:HGNC Symbol
	GHR1	IL23R	interleukin 23 receptor	Source:HGNC Symbol
	GHR1	IL3RA	interleukin 3 receptor subunit alpha	Source:HGNC Symbol
	GHR1	CRLF2	cytokine receptor like factor 2	Source:HGNC Symbol
367	AMPD3A_1	N/A	N/A
368	NTM_1	N/A	N/A
369	CHAD	N/A	N/A
370	HOXB13A_2	N/A	N/A
371	ENSOMYG00000047458	B3GAT1	beta-1,3-glucuronyltransferase 1	Source:HGNC Symbol
372	ENSOMYG00000041650	SCN4A	sodium voltage-gated channel alpha subunit 4	Source:HGNC Symbol
373	ENSOMYG00000020248	CRISP1	cysteine rich secretory protein 1	Source:HGNC Symbol
	ENSOMYG00000020248	GLIPR1L1	GLIPR1 like 1	Source:HGNC Symbol
	ENSOMYG00000020248	GLIPR1L2	GLIPR1 like 2	Source:HGNC Symbol
374	ENSOMYG00000058740	N/A	N/A
375	AK1_2	N/A	N/A
376	IGFN1.1	IGSF22	immunoglobulin superfamily member 22	Source:HGNC Symbol
377	LPL_1	N/A	N/A
378	PABPC4_2	N/A	N/A
379	SORBS2B	SORBS2	sorbin and SH3 domain containing 2	Source:HGNC Symbol
380	FILIP1A_1	N/A	N/A
381	ADSS1_1	N/A	N/A
382	ENSOMYG00000030458	EIF5A	eukaryotic translation initiation factor 5A	Source:HGNC Symbol
	ENSOMYG00000030458	EIF5AL1	eukaryotic translation initiation factor 5A like 1	Source:HGNC Symbol
383	ENSOMYG00000051567	ACTN2	actinin alpha 2	Source:HGNC Symbol
384	RPL3L_1	N/A	N/A
385	ENSOMYG00000022504	COL14A1	collagen type XIV alpha 1 chain	Source:HGNC Symbol
386	ENSOMYG00000014168	ACTN3	actinin alpha 3	Source:HGNC Symbol
387	MYOZ1B	MYOZ1	myozenin 1	Source:HGNC Symbol
388	VDAC3_2	N/A	N/A
389	ENSOMYG00000008827	ALDH1L1	aldehyde dehydrogenase 1 family member L1	Source:HGNC Symbol
390	ARXB	N/A	N/A
391	TNNT3_3	N/A	N/A
392	NUPR1A	N/A	N/A
393	MYBPHB_2	N/A	N/A
394	CASQ1A_2	N/A	N/A
395	COX4I2_1	N/A	N/A
396	TPM1_2	N/A	N/A
397	AQP3B_1	N/A	N/A
398	ENSOMYG00000045996	TRDN	triadin	Source:HGNC Symbol
399	SCN2B_1	N/A	N/A
400	STEAP4_1	N/A	N/A
401	ENSOMYG00000025565	FABP2	fatty acid binding protein 2	Source:HGNC Symbol
402	PYGMA_2	N/A	N/A
403	HSPB7	HSPB7	heat shock protein family B (small) member 7	Source:HGNC Symbol
404	TNNT2E_1	N/A	N/A
405	ENSOMYG00000062871	N/A	N/A
406	COX4I2_2	N/A	N/A
407	ENSOMYG00000028687	MAF1	MAF1 homolog, negative regulator of RNA polymerase III	Source:HGNC Symbol
408	TNNT2E_2	N/A	N/A
409	ENSOMYG00000016586	PLCD1	phospholipase C delta 1	Source:HGNC Symbol
410	USP28_1	N/A	N/A
411	ATP1A2A_1	N/A	N/A
412	ACTA1	N/A	N/A
413	GAMT	GAMT	guanidinoacetate N-methyltransferase	Source:HGNC Symbol
	GAMT	GAMT	guanidinoacetate N-methyltransferase	Source:HGNC Symbol
414	CASQ1B_2	N/A	N/A
415	TMOD4_1	N/A	N/A
416	TECRA_2	N/A	N/A
417	MYLK4A_2	N/A	N/A
418	ENSOMYG00000068554	N/A	N/A
419	RYR1B	RYR1	ryanodine receptor 1	Source:HGNC Symbol
420	ONMYUAA-OSU	MR1	major histocompatibility complex, class I-related	Source:HGNC Symbol
	ONMYUAA-OSU	AZGP1	alpha-2-glycoprotein 1, zinc-binding	Source:HGNC Symbol
421	ENSOMYG00000059332	N/A	N/A
422	HACD1	HACD1	3-hydroxyacyl-CoA dehydratase 1	Source:HGNC Symbol
423	NDUFS1	NDUFS1	NADH:ubiquinone oxidoreductase core subunit S1	Source:HGNC Symbol
423	NDUFS1	NDUFS1	NADH:ubiquinone oxidoreductase core subunit S1	Source:HGNC Symbol
	NDUFS1	NDUFS1	NADH:ubiquinone oxidoreductase core subunit S1	Source:HGNC Symbol
424	ENSOMYG00000073939	DMD	dystrophin	Source:HGNC Symbol
425	ITGA7_1	N/A	N/A
426	LDB3B	LDB3	LIM domain binding 3	Source:HGNC Symbol
427	ENSOMYG00000022161	N/A	N/A
428	MTSS1	N/A	N/A
	MTSS1	MTSS1	MTSS I-BAR domain containing 1	Source:HGNC Symbol
	MTSS1	N/A	N/A
429	GATM_1	N/A	N/A
430	ENSOMYG00000024921	RNF207	ring finger protein 207	Source:HGNC Symbol
431	PYGMA_1	N/A	N/A
432	TCAP_1	N/A	N/A
433	HSPB1_1	N/A	N/A
434	UBE2G1B_2	N/A	N/A
435	ENSOMYG00000026479	CFD	complement factor D	Source:HGNC Symbol
436	ENSOMYG00000025842	N/A	N/A
437	ENSOMYG00000049760	N/A	N/A
438	PSB9	N/A	N/A
439	ENSOMYG00000008956	MYOM3	myomesin 3	Source:HGNC Symbol
440	JPH1B_1	N/A	N/A
441	ACTA1B_1	N/A	N/A
442	XIRP2A_1	N/A	N/A
443	ENSOMYG00000026416	ALPK3	alpha kinase 3	Source:HGNC Symbol
444	ENSOMYG00000019826	N/A	N/A
445	KLHL31_1	N/A	N/A
446	BVES_1	N/A	N/A
447	MYOM2A_2	N/A	N/A
448	SYNM_1	N/A	N/A
449	C7A	C7	complement C7	Source:HGNC Symbol
450	ENSOMYG00000006543	N/A	N/A
451	ENSOMYG00000028470	N/A	N/A
452	ENSOMYG00000046781	N/A	N/A
453	ENSOMYG00000065426	SCGN	secretagogin, EF-hand calcium binding protein	Source:HGNC Symbol
454	ENSOMYG00000029762	PLIN2	perilipin 2	Source:HGNC Symbol
455	ENSOMYG00000019504	ITGAX	integrin subunit alpha X	Source:HGNC Symbol
456	KLHL43_2	N/A	N/A
457	IL17D	IL17D	interleukin 17D	Source:HGNC Symbol
458	ENSOMYG00000045116	C10orf71	chromosome 10 open reading frame 71	Source:HGNC Symbol
459	TXLNBB	TXLNB	taxilin beta	Source:HGNC Symbol
460	ENSOMYG00000033694	GGA2	golgi associated, gamma adaptin ear containing, ARF binding protein 2	Source:HGNC Symbol
461	ENSOMYG00000029410	N/A	N/A
462	ENSOMYG00000008598	PLEKHA4	pleckstrin homology domain containing A4	Source:HGNC Symbol
463	MYL11_2	N/A	N/A
464	IL16	IL16	interleukin 16	Source:HGNC Symbol
465	ENSOMYG00000054480	N/A	N/A
466	JPH1	N/A	N/A
467	ENSOMYG00000059689	PPP1R3A	protein phosphatase 1 regulatory subunit 3A	Source:HGNC Symbol
468	ENSOMYG00000026709	N/A	N/A
469	SH3TC2_2	N/A	N/A
470	TPT1	TPT1	tumor protein, translationally-controlled 1	Source:HGNC Symbol
	TPT1	TPT1	tumor protein, translationally-controlled 1	Source:HGNC Symbol
471	CKB_2	N/A	N/A
472	ENSOMYG00000043930	HSPB9	heat shock protein family B (small) member 9	Source:HGNC Symbol
473	TNNI4A_2	N/A	N/A
474	JPH1B_2	N/A	N/A
475	ENSOMYG00000025042	LAMB1	laminin subunit beta 1	Source:HGNC Symbol
476	ENSOMYG00000067246	CX3CL1	C-X3-C motif chemokine ligand 1	Source:HGNC Symbol
477	NEXN	NEXN	nexilin F-actin binding protein	Source:HGNC Symbol
	NEXN	NEXN	nexilin F-actin binding protein	Source:HGNC Symbol
478	ENTPD5A_2	N/A	N/A
479	ENSOMYG00000001525	N/A	N/A
480	NFASCA_2	N/A	N/A
481	ZGC:101744_2	N/A	N/A
482	CD40_2	N/A	N/A
483	IRF1B	IRF1	interferon regulatory factor 1	Source:HGNC Symbol
484	ENSOMYG00000000134	BCAP29	B cell receptor associated protein 29	Source:HGNC Symbol
485	ENSOMYG00000031416	FBP2	fructose-bisphosphatase 2	Source:HGNC Symbol
486	ENSOMYG00000055426	N/A	N/A
487	UPB1_2	N/A	N/A
488	RBP4_2	N/A	N/A
489	NTD5	N/A	N/A
490	PHEX	PHEX	phosphate regulating endopeptidase X-linked	Source:HGNC Symbol
491	LANCL1_2	N/A	N/A
492	ENSOMYG00000030440	USP2	ubiquitin specific peptidase 2	Source:HGNC Symbol
493	ENSOMYG00000031691	NME2	NME/NM23 nucleoside diphosphate kinase 2	Source:HGNC Symbol
494	ENSOMYG00000070228	DMD	dystrophin	Source:HGNC Symbol
495	FERMT3B_1	N/A	N/A
496	NNT2_1	N/A	N/A
497	CFL2_1	N/A	N/A
498	HSPB1_2	N/A	N/A
499	ZGC:153184	RCSD1	RCSD domain containing 1	Source:HGNC Symbol
500	ENSOMYG00000043692	CALCOCO2	calcium binding and coiled-coil domain 2	Source:HGNC Symbol
501	MYOM2A_1	N/A	N/A
502	GPIB_2	N/A	N/A
503	ENSOMYG00000036607	SPTB	spectrin beta, erythrocytic	Source:HGNC Symbol
504	ENSOMYG00000040923	MAP3K20	mitogen-activated protein kinase kinase kinase 20	Source:HGNC Symbol
505	ENSOMYG00000074434	N/A	N/A
506	ENSOMYG00000003774	KCNC4	potassium voltage-gated channel subfamily C member 4	Source:HGNC Symbol
507	PSMB9A	PSMB9	proteasome 20S subunit beta 9	Source:HGNC Symbol
508	SI:CH211-79K12.1_2	N/A	N/A
509	ENO3	ENO3	enolase 3	Source:HGNC Symbol
510	B2M_2	N/A	N/A
511	CLEC3B	N/A	N/A
512	TMEM38A_1	N/A	N/A
513	ENSOMYG00000022254	N/A	N/A
514	ENSOMYG00000028918	PPP1R3A	protein phosphatase 1 regulatory subunit 3A	Source:HGNC Symbol
515	PDLIM7_1	N/A	N/A
516	SOSTDC1A_1	N/A	N/A
517	RBP4_1	N/A	N/A
518	JPH2	JPH2	junctophilin 2	Source:HGNC Symbol
	JPH2	JPH2	junctophilin 2	Source:HGNC Symbol
519	ENSOMYG00000037776	GMFG	glia maturation factor gamma	Source:HGNC Symbol
520	ENSOMYG00000037369	DTX3L	deltex E3 ubiquitin ligase 3L	Source:HGNC Symbol
521	ENSOMYG00000044658	SYNPO2	synaptopodin 2	Source:HGNC Symbol
522	PRG4A_1	N/A	N/A
523	ENSOMYG00000007026	TACC2	transforming acidic coiled-coil containing protein 2	Source:HGNC Symbol
524	MYLZ3	MYL1	myosin light chain 1	Source:HGNC Symbol
525	ENSOMYG00000072880	ANK3	ankyrin 3	Source:HGNC Symbol
526	GSPT1_2	N/A	N/A
527	SMYD2	SMYD2	SET and MYND domain containing 2	Source:HGNC Symbol
528	AGPAT3_1	N/A	N/A
529	ENSOMYG00000028536	SAMM50	SAMM50 sorting and assembly machinery component	Source:HGNC Symbol

## Sheet: CF Mc+Up
Sr. No	initial_alias	ortholog_name	Description
1	ENSOMYG00000043598	CYP24A1	cytochrome P450 family 24 subfamily A member 1	Source:HGNC Symbol
2	KLHL38B	N/A	N/A
3	ENSOMYG00000074461	FBXO32	F-box protein 32	Source:HGNC Symbol
4	ENSOMYG00000070429	N/A	N/A
5	C4B	C4B	complement C4B (Chido blood group)	Source:HGNC Symbol
5	C4B	C4A	complement C4A (Rodgers blood group)	Source:HGNC Symbol
5	C4B	C4B	complement C4B (Chido blood group)	Source:HGNC Symbol
5	C4B	C4A	complement C4A (Rodgers blood group)	Source:HGNC Symbol
6	ENSOMYG00000032343	CXorf65	chromosome X open reading frame 65	Source:HGNC Symbol
7	ENSOMYG00000021069	PDK2	pyruvate dehydrogenase kinase 2	Source:HGNC Symbol
8	ENSOMYG00000059213	KIF24	kinesin family member 24	Source:HGNC Symbol
9	UCP3	N/A	N/A
10	ENSOMYG00000052284	RYR2	ryanodine receptor 2	Source:HGNC Symbol
11	ENSOMYG00000029078	N/A	N/A
12	ENSOMYG00000056737	N/A	N/A
13	ENSOMYG00000068169	N/A	N/A
14	CHODL_2	N/A	N/A
15	DHRS13A.1	DHRS13	dehydrogenase/reductase 13	Source:HGNC Symbol
16	ENSOMYG00000010894	C4B	complement C4B (Chido blood group)	Source:HGNC Symbol
16	ENSOMYG00000010894	C4A	complement C4A (Rodgers blood group)	Source:HGNC Symbol
17	ANKRD9_2	N/A	N/A
18	ENSOMYG00000004003	N/A	N/A
19	ENSOMYG00000059903	N/A	N/A
20	CNNM1_2	N/A	N/A
21	ENSOMYG00000006443	N/A	N/A
22	CYP1A3	CYP1A1	cytochrome P450 family 1 subfamily A member 1	Source:HGNC Symbol
22	CYP1A3	CYP1A2	cytochrome P450 family 1 subfamily A member 2	Source:HGNC Symbol
23	ENSOMYG00000022084	LRRC2	leucine rich repeat containing 2	Source:HGNC Symbol
24	ENSOMYG00000055475	PRX	periaxin	Source:HGNC Symbol
25	KBTBD12	KBTBD12	kelch repeat and BTB domain containing 12	Source:HGNC Symbol
26	FGF7_1	N/A	N/A
27	ANKRD1B_1	N/A	N/A
28	BEST3_1	N/A	N/A
29	ENSOMYG00000019167	PCMTD2	protein-L-isoaspartate (D-aspartate) O-methyltransferase domain containing 2	Source:HGNC Symbol
30	ENSOMYG00000003736	SH3GLB1	SH3 domain containing GRB2 like, endophilin B1	Source:HGNC Symbol
31	ENSOMYG00000055991	TCP10L	t-complex 10 like	Source:HGNC Symbol
32	LRRC14B	LRRC14B	leucine rich repeat containing 14B	Source:HGNC Symbol
33	ENSOMYG00000000666	N/A	N/A
34	CALCOCO1B	CALCOCO1	calcium binding and coiled-coil domain 1	Source:HGNC Symbol
35	GABRR1_1	N/A	N/A
36	ENSOMYG00000023411	MFAP4	microfibril associated protein 4	Source:HGNC Symbol
37	ENSOMYG00000036810	PRF1	perforin 1	Source:HGNC Symbol
38	ENSOMYG00000000274	ALPK3	alpha kinase 3	Source:HGNC Symbol
39	CLIC5A	N/A	N/A
40	ENSOMYG00000010546	N/A	N/A
41	NR1D1_2	N/A	N/A
42	ENSOMYG00000002390	CYP46A1	cytochrome P450 family 46 subfamily A member 1	Source:HGNC Symbol
43	ENSOMYG00000049099	PCMTD2	protein-L-isoaspartate (D-aspartate) O-methyltransferase domain containing 2	Source:HGNC Symbol
44	ENSOMYG00000054775	N/A	N/A
45	ENSOMYG00000071189	N/A	N/A
46	ENSOMYG00000015297	LPIN1	lipin 1	Source:HGNC Symbol
47	ENSOMYG00000004065	N/A	N/A
48	ENSOMYG00000004472	IGHM	immunoglobulin heavy constant mu	Source:HGNC Symbol
49	ZBTB16B_2	N/A	N/A
50	ENSOMYG00000031015	SYNC	syncoilin, intermediate filament protein	Source:HGNC Symbol
51	SI:DKEY-40G16.6_2	N/A	N/A
52	C1R_2	N/A	N/A
53	ENSOMYG00000034941	CEP85	centrosomal protein 85	Source:HGNC Symbol
54	ENSOMYG00000045774	MLIP	muscular LMNA interacting protein	Source:HGNC Symbol
55	ENSOMYG00000007430	KBTBD12	kelch repeat and BTB domain containing 12	Source:HGNC Symbol
56	CD209	CLEC4F	C-type lectin domain family 4 member F	Source:HGNC Symbol
57	CPT1B	CPT1B	carnitine palmitoyltransferase 1B	Source:HGNC Symbol
58	ENSOMYG00000048272	N/A	N/A
59	ENSOMYG00000009869	FBXO40	F-box protein 40	Source:HGNC Symbol
60	TCAP_1	N/A	N/A
61	ENSOMYG00000026416	ALPK3	alpha kinase 3	Source:HGNC Symbol
62	ENSOMYG00000028197	DDIT4L	DNA damage inducible transcript 4 like	Source:HGNC Symbol
63	BADA_2	N/A	N/A
64	ENSOMYG00000030968	N/A	N/A
65	CMKLR1_2	N/A	N/A
66	ENSOMYG00000008005	MPC2	mitochondrial pyruvate carrier 2	Source:HGNC Symbol
67	EIF4EBP3L_2	N/A	N/A
68	ENSOMYG00000038929	FBXO40	F-box protein 40	Source:HGNC Symbol
69	LONRF1_2	N/A	N/A
70	CCN5_1	N/A	N/A
71	CCN5_2	N/A	N/A
72	ENSOMYG00000028856	N/A	N/A
73	CDHR1_1	N/A	N/A
74	ASB16_1	N/A	N/A
75	ENSOMYG00000001019	COLQ	collagen like tail subunit of asymmetric acetylcholinesterase	Source:HGNC Symbol
76	AMPD3A_2	N/A	N/A
77	ENSOMYG00000070624	KLHDC1	kelch domain containing 1	Source:HGNC Symbol
78	ENSOMYG00000054757	N/A	N/A
79	NOTUM2_2	N/A	N/A
80	ENSOMYG00000024872	N/A	N/A
81	ENSOMYG00000022429	N/A	N/A
82	ENSOMYG00000075638	N/A	N/A
83	ENSOMYG00000018344	N/A	N/A
84	ENSOMYG00000031818	GPT	glutamic--pyruvic transaminase	Source:HGNC Symbol
85	ENSOMYG00000000235	TXNIP	thioredoxin interacting protein	Source:HGNC Symbol
86	TXLNBA_1	N/A	N/A
87	C7B	C7	complement C7	Source:HGNC Symbol
88	ENSOMYG00000029175	CYP1A1	cytochrome P450 family 1 subfamily A member 1	Source:HGNC Symbol
88	ENSOMYG00000029175	CYP1A2	cytochrome P450 family 1 subfamily A member 2	Source:HGNC Symbol
89	ZBTB16B_1	N/A	N/A
90	TPCN2_1	N/A	N/A
91	TXLNBA_2	N/A	N/A
92	LMOD3_2	N/A	N/A
93	ENSOMYG00000077032	N/A	N/A
94	ENSOMYG00000002479	N/A	N/A
95	NUDT4A_1	N/A	N/A
96	ENSOMYG00000044946	USP2	ubiquitin specific peptidase 2	Source:HGNC Symbol
97	PRODHB	N/A	N/A
98	ENSOMYG00000009839	PPP1R3A	protein phosphatase 1 regulatory subunit 3A	Source:HGNC Symbol
99	ENSOMYG00000054823	N/A	N/A
100	ENSOMYG00000006147	SLC43A2	solute carrier family 43 member 2	Source:HGNC Symbol
101	ENSOMYG00000028190	SVIL	supervillin	Source:HGNC Symbol
102	ASB15B_2	N/A	N/A
103	ENSOMYG00000045127	N/A	N/A
104	ENSOMYG00000042384	IGSF22	immunoglobulin superfamily member 22	Source:HGNC Symbol
105	ENSOMYG00000008596	PTGDS	prostaglandin D2 synthase	Source:HGNC Symbol
106	ENSOMYG00000062269	KCNA5	potassium voltage-gated channel subfamily A member 5	Source:HGNC Symbol
107	ENSOMYG00000052387	N/A	N/A
108	ENSOMYG00000005701	N/A	N/A
109	ENSOMYG00000001429	MYO7B	myosin VIIB	Source:HGNC Symbol
110	ENSOMYG00000028365	N/A	N/A
111	GBP	N/A	N/A
111	GBP	N/A	N/A
112	ITIH6_2	N/A	N/A
113	ENSOMYG00000008368	PRG4	proteoglycan 4	Source:HGNC Symbol
114	ENSOMYG00000003842	SSTR2	somatostatin receptor 2	Source:HGNC Symbol
115	SI:CH73-86N18.1	N/A	N/A
116	ARRDC2	ARRDC2	arrestin domain containing 2	Source:HGNC Symbol
117	SESN1_1	N/A	N/A
118	IRS2A_1	N/A	N/A
119	ENSOMYG00000018147	N/A	N/A
120	ZBTB16A_1	N/A	N/A
121	VCAM1B_1	N/A	N/A
122	ENSOMYG00000009806	IFI44L	interferon induced protein 44 like	Source:HGNC Symbol
122	ENSOMYG00000009806	IFI44	interferon induced protein 44	Source:HGNC Symbol
123	NOTUM2_1	N/A	N/A
124	ENSOMYG00000017479	PDE4DIP	phosphodiesterase 4D interacting protein	Source:HGNC Symbol
125	ENSOMYG00000027982	KANK4	KN motif and ankyrin repeat domains 4	Source:HGNC Symbol
126	BNIP3_2	N/A	N/A
127	ENSOMYG00000025993	FGL2	fibrinogen like 2	Source:HGNC Symbol
128	AMPD3A_1	N/A	N/A
129	MYOC_2	N/A	N/A
130	ENSOMYG00000000876	N/A	N/A
131	NR1D1_1	N/A	N/A
132	ENSOMYG00000011561	N/A	N/A
133	ENSOMYG00000004238	PDPK1	3-phosphoinositide dependent protein kinase 1	Source:HGNC Symbol
134	ENSOMYG00000007001	N/A	N/A
135	ENSOMYG00000022905	N/A	N/A
136	ENSOMYG00000031846	N/A	N/A
137	ENSOMYG00000001878	N/A	N/A
138	ENSOMYG00000055441	N/A	N/A
139	ENSOMYG00000041335	PDK2	pyruvate dehydrogenase kinase 2	Source:HGNC Symbol
140	ENSOMYG00000030271	ATG9A	autophagy related 9A	Source:HGNC Symbol
141	ZBTB16A_2	N/A	N/A
142	PFKFB1_2	N/A	N/A
143	LMOD2B_1	N/A	N/A
144	ENSOMYG00000004652	ACOT12	acyl-CoA thioesterase 12	Source:HGNC Symbol
145	ENSOMYG00000005815	IGSF22	immunoglobulin superfamily member 22	Source:HGNC Symbol
146	LYVE1A_2	N/A	N/A
147	GHR1	IL12RB1	interleukin 12 receptor subunit beta 1	Source:HGNC Symbol
147	GHR1	IL27RA	interleukin 27 receptor subunit alpha	Source:HGNC Symbol
147	GHR1	GHR	growth hormone receptor	Source:HGNC Symbol
147	GHR1	IL13RA1	interleukin 13 receptor subunit alpha 1	Source:HGNC Symbol
147	GHR1	IL11RA	interleukin 11 receptor subunit alpha	Source:HGNC Symbol
147	GHR1	OSMR	oncostatin M receptor	Source:HGNC Symbol
147	GHR1	IL2RG	interleukin 2 receptor subunit gamma	Source:HGNC Symbol
147	GHR1	IL6R	interleukin 6 receptor	Source:HGNC Symbol
147	GHR1	IL23R	interleukin 23 receptor	Source:HGNC Symbol
147	GHR1	IL3RA	interleukin 3 receptor subunit alpha	Source:HGNC Symbol
147	GHR1	CRLF2	cytokine receptor like factor 2	Source:HGNC Symbol
148	F5	F5	coagulation factor V	Source:HGNC Symbol
149	ABRAA	N/A	N/A
150	NFASCA_2	N/A	N/A
151	CLK2B	CLK2	CDC like kinase 2	Source:HGNC Symbol
152	SOGA3B_1	N/A	N/A
153	ENSOMYG00000016528	MLYCD	malonyl-CoA decarboxylase	Source:HGNC Symbol
154	RETREG1	N/A	N/A
155	ENSOMYG00000048928	N/A	N/A
156	SI:CH211-260E23.9_1	N/A	N/A
157	ATG4B	ATG4B	autophagy related 4B cysteine peptidase	Source:HGNC Symbol
158	XIRP2B_2	N/A	N/A
159	PNPLA2_1	N/A	N/A
160	SEMA5BA_1	N/A	N/A
161	RGCC	RGCC	regulator of cell cycle	Source:HGNC Symbol
162	ENSOMYG00000046530	N/A	N/A
163	STYXL2_1	N/A	N/A
164	ENSOMYG00000065833	ENDOD1	endonuclease domain containing 1	Source:HGNC Symbol
165	KLHL30	N/A	N/A
166	ZNF395B_2	N/A	N/A
167	UBALD1B_1	N/A	N/A
168	ENSOMYG00000000733	N/A	N/A
169	RAB32A	RAB32	RAB32, member RAS oncogene family	Source:HGNC Symbol
169	RAB32A	RAB32	RAB32, member RAS oncogene family	Source:HGNC Symbol
170	SI:DKEY-40M6.8_2	N/A	N/A
171	ENSOMYG00000012186	N/A	N/A
172	ENSOMYG00000061150	N/A	N/A
173	ENSOMYG00000002810	N/A	N/A
174	ENSOMYG00000015697	EHBP1L1	EH domain binding protein 1 like 1	Source:HGNC Symbol
175	SLC27A6	SLC27A6	solute carrier family 27 member 6	Source:HGNC Symbol
176	NR1D2A_2	N/A	N/A
177	SLC35E4_1	N/A	N/A
178	ENSOMYG00000075578	N/A	N/A
179	RBP4_2	N/A	N/A
180	ENSOMYG00000048312	N/A	N/A
181	ZGC:92606_2	N/A	N/A
182	TCAP_2	N/A	N/A
183	SLC39A5_1	N/A	N/A
184	PDLIM3A	PDLIM3	PDZ and LIM domain 3	Source:HGNC Symbol
185	KLHL33	N/A	N/A
186	ENSOMYG00000062903	N/A	N/A
187	FKBP5_1	N/A	N/A
188	SLC43A2A_1	N/A	N/A
189	ENSOMYG00000014360	PRF1	perforin 1	Source:HGNC Symbol
190	FAM107A_2	N/A	N/A
191	MEOX2B_1	N/A	N/A
192	KLF9	KLF9	KLF transcription factor 9	Source:HGNC Symbol
193	LONRF1_1	N/A	N/A
194	ENSOMYG00000018503	N/A	N/A
195	ENSOMYG00000077213	PFKM	phosphofructokinase, muscle	Source:HGNC Symbol
196	ENSOMYG00000026155	ALPK3	alpha kinase 3	Source:HGNC Symbol
197	HSPB6	HSPB6	heat shock protein family B (small) member 6	Source:HGNC Symbol
198	ENSOMYG00000070907	N/A	N/A
199	SAA	SAA2	serum amyloid A2	Source:HGNC Symbol
199	SAA	SAA4	serum amyloid A4, constitutive	Source:HGNC Symbol
199	SAA	SAA1	serum amyloid A1	Source:HGNC Symbol
199	SAA	SAA2	serum amyloid A2	Source:HGNC Symbol
199	SAA	SAA4	serum amyloid A4, constitutive	Source:HGNC Symbol
199	SAA	SAA1	serum amyloid A1	Source:HGNC Symbol
200	ESYT2B_2	N/A	N/A
201	SI:DKEY-221H15.4	SDR16C5	short chain dehydrogenase/reductase family 16C member 5	Source:HGNC Symbol
202	ANKRD9_1	N/A	N/A
203	ENSOMYG00000027233	N/A	N/A
204	ENSOMYG00000026173	ALPK3	alpha kinase 3	Source:HGNC Symbol
205	MAT1A_1	N/A	N/A
206	ENSOMYG00000053529	DHH	desert hedgehog signaling molecule	Source:HGNC Symbol
207	NUPR1A	N/A	N/A
208	ACANB_2	N/A	N/A
209	ENSOMYG00000073013	N/A	N/A
210	HSPB7	HSPB7	heat shock protein family B (small) member 7	Source:HGNC Symbol
211	PAMR1_2	N/A	N/A
212	ASB10	ASB10	ankyrin repeat and SOCS box containing 10	Source:HGNC Symbol
213	AGT	AGT	angiotensinogen	Source:HGNC Symbol
214	ENSOMYG00000040989	ARHGAP4	Rho GTPase activating protein 4	Source:HGNC Symbol
215	CPT1	CPT1B	carnitine palmitoyltransferase 1B	Source:HGNC Symbol
216	STYXL2_2	N/A	N/A
217	ABRAB_2	N/A	N/A
218	LMOD2B_2	N/A	N/A
219	ENSOMYG00000051748	N/A	N/A
220	ENSOMYG00000043052	PI4K2A	phosphatidylinositol 4-kinase type 2 alpha	Source:HGNC Symbol
221	ENSOMYG00000012377	MYOT	myotilin	Source:HGNC Symbol
222	C4_2	N/A	N/A
223	ENSOMYG00000063814	WIPF3	WAS/WASL interacting protein family member 3	Source:HGNC Symbol
224	ENSOMYG00000020595	N/A	N/A
225	ENSOMYG00000032968	N/A	N/A
226	FRYA	N/A	N/A
227	ENSOMYG00000007937	NRAP	nebulin related anchoring protein	Source:HGNC Symbol
228	ENSOMYG00000064789	ENDOD1	endonuclease domain containing 1	Source:HGNC Symbol
229	ENSOMYG00000068320	N/A	N/A
230	ENSOMYG00000061387	ALPK3	alpha kinase 3	Source:HGNC Symbol
231	ENSOMYG00000050047	N/A	N/A
232	PRG4A_1	N/A	N/A
233	FAM214A_2	N/A	N/A
234	IGFN1.3	N/A	N/A
235	RYR3_2	N/A	N/A
236	NR4A1_1	N/A	N/A
237	ENSOMYG00000041799	PIERCE1	piercer of microtubule wall 1	Source:HGNC Symbol
238	ENSOMYG00000062907	N/A	N/A
239	TRIM54	TRIM54	tripartite motif containing 54	Source:HGNC Symbol
240	ENSOMYG00000066869	N/A	N/A
241	ENSOMYG00000068397	N/A	N/A
242	ENSOMYG00000050145	N/A	N/A
243	ENSOMYG00000066505	N/A	N/A
244	NFE2L1A_1	N/A	N/A
245	ENSOMYG00000049356	MPC2	mitochondrial pyruvate carrier 2	Source:HGNC Symbol
246	ENSOMYG00000041650	SCN4A	sodium voltage-gated channel alpha subunit 4	Source:HGNC Symbol
247	ENSOMYG00000040060	GLS2	glutaminase 2	Source:HGNC Symbol
248	ENSOMYG00000038811	PARP14	poly(ADP-ribose) polymerase family member 14	Source:HGNC Symbol
249	SI:CH211-171H4.3_2	N/A	N/A
250	RILP_1	N/A	N/A
251	ENSOMYG00000020248	CRISP1	cysteine rich secretory protein 1	Source:HGNC Symbol
251	ENSOMYG00000020248	GLIPR1L1	GLIPR1 like 1	Source:HGNC Symbol
251	ENSOMYG00000020248	GLIPR1L2	GLIPR1 like 2	Source:HGNC Symbol
252	IL21R.1_1	N/A	N/A
253	ULK1A	N/A	N/A
254	ENSOMYG00000015920	ALPK2	alpha kinase 2	Source:HGNC Symbol
255	UBL3B_1	N/A	N/A
256	RPS6KA2_1	N/A	N/A
257	ENSOMYG00000022457	N/A	N/A
258	ENSOMYG00000011900	N/A	N/A
259	MITF_2	N/A	N/A
260	ENSOMYG00000041116	N/A	N/A
261	ENSOMYG00000007574	HVCN1	hydrogen voltage gated channel 1	Source:HGNC Symbol
262	MYO18B	MYO18B	myosin XVIIIB	Source:HGNC Symbol
263	NT5C1AA	NT5C1A	5'-nucleotidase, cytosolic IA	Source:HGNC Symbol
264	ENSOMYG00000032942	N/A	N/A
265	ENSOMYG00000063860	N/A	N/A
266	ENSOMYG00000045218	LONRF3	LON peptidase N-terminal domain and ring finger 3	Source:HGNC Symbol
267	ENSOMYG00000005853	N/A	N/A
268	ENSOMYG00000074430	CRISPLD1	cysteine rich secretory protein LCCL domain containing 1	Source:HGNC Symbol
269	TMEM182B_2	N/A	N/A
270	CBX7A_2	N/A	N/A
271	TRIM101	N/A	N/A
272	CMAH_5	N/A	N/A
273	PLXDC1_2	N/A	N/A
274	KLHL31_2	N/A	N/A
275	TXLNBB	TXLNB	taxilin beta	Source:HGNC Symbol
276	GIMA7_2	N/A	N/A
277	CMYA5	CMYA5	cardiomyopathy associated 5	Source:HGNC Symbol
278	ENSOMYG00000017196	N/A	N/A
279	ENSOMYG00000031871	N/A	N/A
280	ENSOMYG00000034641	REN	renin	Source:HGNC Symbol
281	RNF207B	RNF207	ring finger protein 207	Source:HGNC Symbol
282	MITF_1	N/A	N/A
283	ENSOMYG00000061661	N/A	N/A
284	ENSOMYG00000023276	TXNIP	thioredoxin interacting protein	Source:HGNC Symbol
285	ADAMTS15B_2	N/A	N/A
286	ENSOMYG00000045209	RXRG	retinoid X receptor gamma	Source:HGNC Symbol
287	CAND2	N/A	N/A
288	ENSOMYG00000043930	HSPB9	heat shock protein family B (small) member 9	Source:HGNC Symbol
289	FBXO48_2	N/A	N/A
290	FSD2_2	N/A	N/A
291	LDLRAP1A_1	N/A	N/A
292	TMBIM1B	N/A	N/A
293	ENSOMYG00000035020	PMM1	phosphomannomutase 1	Source:HGNC Symbol
294	ENSOMYG00000021980	ADH6	alcohol dehydrogenase 6 (class V)	Source:HGNC Symbol
294	ENSOMYG00000021980	ADH1A	alcohol dehydrogenase 1A (class I), alpha polypeptide	Source:HGNC Symbol
294	ENSOMYG00000021980	ADH7	alcohol dehydrogenase 7 (class IV), mu or sigma polypeptide	Source:HGNC Symbol
294	ENSOMYG00000021980	ADH1B	alcohol dehydrogenase 1B (class I), beta polypeptide	Source:HGNC Symbol
294	ENSOMYG00000021980	ADH5	alcohol dehydrogenase 5 (class III), chi polypeptide	Source:HGNC Symbol
294	ENSOMYG00000021980	ADH4	alcohol dehydrogenase 4 (class II), pi polypeptide	Source:HGNC Symbol
294	ENSOMYG00000021980	ADH1C	alcohol dehydrogenase 1C (class I), gamma polypeptide	Source:HGNC Symbol
295	VDRB_1	N/A	N/A
296	GPR1_1	N/A	N/A
297	CDKL1	CDKL1	cyclin dependent kinase like 1	Source:HGNC Symbol
298	TSC22D3	N/A	N/A
299	MYH6_5	N/A	N/A
300	SLC7A8A_1	N/A	N/A
301	MYHB_1	N/A	N/A
302	LRRC39	LRRC39	leucine rich repeat containing 39	Source:HGNC Symbol
303	ENSOMYG00000075855	N/A	N/A
304	ENSOMYG00000077431	N/A	N/A
305	PCMTD1_2	N/A	N/A
306	HBP1_1	N/A	N/A
307	TCEANC_1	N/A	N/A
308	SLC46A3	N/A	N/A
309	ENSOMYG00000015801	SLC25A42	solute carrier family 25 member 42	Source:HGNC Symbol
310	ANKRD1B_2	N/A	N/A
311	ENSOMYG00000031175	N/A	N/A
312	ENSOMYG00000068917	MYOZ3	myozenin 3	Source:HGNC Symbol
313	RC3H2_1	N/A	N/A
314	ENSOMYG00000008278	N/A	N/A
315	GBP	N/A	N/A
315	GBP	N/A	N/A
316	PRKAB1A_1	N/A	N/A
317	ENSOMYG00000042124	N/A	N/A
318	ENSOMYG00000022822	STK35	serine/threonine kinase 35	Source:HGNC Symbol
319	ENSOMYG00000009104	N/A	N/A
320	IRS2B_1	N/A	N/A
321	LPIN1	N/A	N/A
322	ENSOMYG00000015622	DES	desmin	Source:HGNC Symbol
323	ENSOMYG00000006890	FRZB	frizzled related protein	Source:HGNC Symbol
324	MCU_2	N/A	N/A
325	ENSOMYG00000052323	CX3CL1	C-X3-C motif chemokine ligand 1	Source:HGNC Symbol
326	ENSOMYG00000071995	N/A	N/A
327	ENSOMYG00000029970	CMKLR1	chemerin chemokine-like receptor 1	Source:HGNC Symbol
328	PIK3IP1_1	N/A	N/A
329	NT5C1BB_1	N/A	N/A
330	ENSOMYG00000059689	PPP1R3A	protein phosphatase 1 regulatory subunit 3A	Source:HGNC Symbol
331	ENSOMYG00000037795	VIPR2	vasoactive intestinal peptide receptor 2	Source:HGNC Symbol
332	ENSOMYG00000068993	MKRN1	makorin ring finger protein 1	Source:HGNC Symbol
332	ENSOMYG00000068993	MKRN3	makorin ring finger protein 3	Source:HGNC Symbol
333	SPSB3B	SPSB3	splA/ryanodine receptor domain and SOCS box containing 3	Source:HGNC Symbol
334	LPL_1	N/A	N/A
335	ENSOMYG00000035953	PAIP2	poly(A) binding protein interacting protein 2	Source:HGNC Symbol
336	KLHL43_2	N/A	N/A
337	XIRP2A_2	N/A	N/A
338	TRIM35-13_2	N/A	N/A
339	GCDHA_2	N/A	N/A
340	SAR1AB_2	N/A	N/A
341	ENSOMYG00000011356	FAM210B	family with sequence similarity 210 member B	Source:HGNC Symbol
342	ENSOMYG00000073889	N/A	N/A
343	NEIL1	NEIL1	nei like DNA glycosylase 1	Source:HGNC Symbol
344	ENSOMYG00000018863	FLNC	filamin C	Source:HGNC Symbol
345	MYLK3_2	N/A	N/A
346	ENSOMYG00000077193	N/A	N/A
347	ENSOMYG00000028206	N/A	N/A
348	ENSOMYG00000004347	HES1	hes family bHLH transcription factor 1	Source:HGNC Symbol
349	CROT_2	N/A	N/A
350	MKNK2B_1	N/A	N/A
351	TRIM3B	TRIM3	tripartite motif containing 3	Source:HGNC Symbol
352	GCDHA_1	N/A	N/A
353	KAT2B_1	N/A	N/A
354	FILIP1_1	N/A	N/A
355	IGFN1.4	IGSF22	immunoglobulin superfamily member 22	Source:HGNC Symbol
356	ENSOMYG00000013514	N/A	N/A
357	ENSOMYG00000016702	N/A	N/A
358	EIF4EBP3	EIF4EBP3	eukaryotic translation initiation factor 4E binding protein 3	Source:HGNC Symbol
359	ENSOMYG00000025501	HSPB9	heat shock protein family B (small) member 9	Source:HGNC Symbol
360	ENSOMYG00000075646	CYP3A43	cytochrome P450 family 3 subfamily A member 43	Source:HGNC Symbol
360	ENSOMYG00000075646	CYP3A5	cytochrome P450 family 3 subfamily A member 5	Source:HGNC Symbol
360	ENSOMYG00000075646	CYP3A4	cytochrome P450 family 3 subfamily A member 4	Source:HGNC Symbol
360	ENSOMYG00000075646	CYP3A7	cytochrome P450 family 3 subfamily A member 7	Source:HGNC Symbol
361	USP28_1	N/A	N/A
362	ENSOMYG00000022027	N/A	N/A
363	ENSOMYG00000010273	N/A	N/A
364	TMSB2	N/A	N/A
365	ENSOMYG00000048922	SEPTIN14	septin 14	Source:HGNC Symbol
366	ENSOMYG00000034358	N/A	N/A
367	ANGPTL4_1	N/A	N/A
368	ASB2A.1_2	N/A	N/A
369	SH2D1AB	SH2D1A	SH2 domain containing 1A	Source:HGNC Symbol
370	BNIP3_3	N/A	N/A
371	UBALD2	UBALD2	UBA like domain containing 2	Source:HGNC Symbol
371	UBALD2	UBALD2	UBA like domain containing 2	Source:HGNC Symbol
372	ENSOMYG00000012746	MYOT	myotilin	Source:HGNC Symbol
373	HAPLN3_1	N/A	N/A
374	ENSOMYG00000011488	EOMES	eomesodermin	Source:HGNC Symbol
375	ENSOMYG00000030245	CLEC3A	C-type lectin domain family 3 member A	Source:HGNC Symbol
376	CREBRF_1	N/A	N/A
377	DAPK2A_1	N/A	N/A
378	TRIM55A_2	N/A	N/A
379	UCP2B	UCP2	uncoupling protein 2	Source:HGNC Symbol
380	ENSOMYG00000046781	N/A	N/A
381	ENSOMYG00000006086	SDHA	succinate dehydrogenase complex flavoprotein subunit A	Source:HGNC Symbol
382	NTD5	N/A	N/A
383	C4_1	N/A	N/A
384	ASB2B	ASB2	ankyrin repeat and SOCS box containing 2	Source:HGNC Symbol
385	ENSOMYG00000043428	KLHL20	kelch like family member 20	Source:HGNC Symbol
386	ENSOMYG00000006492	N/A	N/A
387	ENSOMYG00000005327	CLDN11	claudin 11	Source:HGNC Symbol
388	ENSOMYG00000064255	N/A	N/A
389	CETP	CETP	cholesteryl ester transfer protein	Source:HGNC Symbol
389	CETP	BPIFC	BPI fold containing family C	Source:HGNC Symbol
390	ENSOMYG00000072101	N/A	N/A
391	MYLK4A_1	N/A	N/A
392	USP13_1	N/A	N/A
393	TBX21_1	N/A	N/A
394	ENSOMYG00000033570	PRODH	proline dehydrogenase 1	Source:HGNC Symbol
395	ENSOMYG00000014889	N/A	N/A
396	AKAP8L_1	N/A	N/A
397	CACNG6B_1	N/A	N/A
398	ENSOMYG00000051164	MVB12A	multivesicular body subunit 12A	Source:HGNC Symbol
399	ENSOMYG00000015829	N/A	N/A
400	CDK19_2	N/A	N/A
401	ENSOMYG00000003774	KCNC4	potassium voltage-gated channel subfamily C member 4	Source:HGNC Symbol
402	ENSOMYG00000025815	PPT2	palmitoyl-protein thioesterase 2	Source:HGNC Symbol
403	PHKA1B	N/A	N/A
404	ENSOMYG00000032362	N/A	N/A
405	ENSOMYG00000052838	N/A	N/A
406	SUMO2_2	N/A	N/A
407	ENSOMYG00000014690	N/A	N/A
408	ENSOMYG00000054545	TNXB	tenascin XB	Source:HGNC Symbol
409	ENSOMYG00000039893	N/A	N/A
410	GPR137C_1	N/A	N/A
411	ENSOMYG00000004969	N/A	N/A
412	NEB	NEB	nebulin	Source:HGNC Symbol
412	NEB	NEB	nebulin	Source:HGNC Symbol
413	EZH1_2	N/A	N/A
414	AMOTL2A_1	N/A	N/A
415	ENSOMYG00000002907	EHBP1L1	EH domain binding protein 1 like 1	Source:HGNC Symbol
416	XIRP2B_1	N/A	N/A
417	BEST3_2	N/A	N/A
418	ENSOMYG00000020602	N/A	N/A
419	ENSOMYG00000057881	N/A	N/A
420	HSPB1_2	N/A	N/A
421	SORBS2B	SORBS2	sorbin and SH3 domain containing 2	Source:HGNC Symbol
422	ZNF395A_1	N/A	N/A
423	TRIM66	TRIM66	tripartite motif containing 66	Source:HGNC Symbol
424	ENSOMYG00000028918	PPP1R3A	protein phosphatase 1 regulatory subunit 3A	Source:HGNC Symbol
425	ENSOMYG00000039222	N/A	N/A
426	SESN1_2	N/A	N/A
427	ENSOMYG00000061323	N/A	N/A
428	ENSOMYG00000055911	N/A	N/A
429	ENSOMYG00000053838	WFS1	wolframin ER transmembrane glycoprotein	Source:HGNC Symbol
430	ENSOMYG00000019686	SLC6A12	solute carrier family 6 member 12	Source:HGNC Symbol
431	ENSOMYG00000001289	SDS	serine dehydratase	Source:HGNC Symbol
432	SI:CH211-260E23.9_2	N/A	N/A
433	SEZ6L	SEZ6L	seizure related 6 homolog like	Source:HGNC Symbol
434	ENSOMYG00000034812	N/A	N/A
435	EIF4EBP3L_1	N/A	N/A
436	ENSOMYG00000044242	PPP1R3A	protein phosphatase 1 regulatory subunit 3A	Source:HGNC Symbol
437	ENSOMYG00000070171	NINJ2	ninjurin 2	Source:HGNC Symbol
438	GPR137C_2	N/A	N/A
439	ENSOMYG00000019999	N/A	N/A
440	SPAM1	SPAM1	sperm adhesion molecule 1	Source:HGNC Symbol
441	ENSOMYG00000047772	RAD54L2	RAD54 like 2	Source:HGNC Symbol
442	DESMA_1	N/A	N/A
443	SOCS3_2	N/A	N/A
444	FSTA_2	N/A	N/A
445	ENSOMYG00000069655	HSPG2	heparan sulfate proteoglycan 2	Source:HGNC Symbol
446	VPS9D1_2	N/A	N/A
447	PPP1R1B_2	N/A	N/A
448	ENSOMYG00000002791	CHST10	carbohydrate sulfotransferase 10	Source:HGNC Symbol
449	ENSOMYG00000060654	BEND7	BEN domain containing 7	Source:HGNC Symbol
450	TTN.1	N/A	N/A
451	AMPD1_1	N/A	N/A
452	PFKMA	PFKM	phosphofructokinase, muscle	Source:HGNC Symbol
453	ENSOMYG00000013192	N/A	N/A
454	ZGC:136908	N/A	N/A
455	ENSOMYG00000067423	N/A	N/A
456	DDIT4_1	N/A	N/A
457	ENSOMYG00000007499	N/A	N/A
458	ENSOMYG00000017296	PPM1K	protein phosphatase, Mg2+/Mn2+ dependent 1K	Source:HGNC Symbol
459	ENSOMYG00000027544	N/A	N/A
460	JPH1B_2	N/A	N/A
461	SYNM_1	N/A	N/A
462	ENSOMYG00000001234	N/A	N/A
463	ENSOMYG00000028580	PPP1R27	protein phosphatase 1 regulatory subunit 27	Source:HGNC Symbol
464	ENSOMYG00000071719	N/A	N/A
465	CMAH_2	N/A	N/A
466	EZH1_1	N/A	N/A
467	CBX7B_1	N/A	N/A
468	ENSOMYG00000034621	N/A	N/A
469	ENSOMYG00000002601	N/A	N/A
470	F8_2	N/A	N/A
471	ENSOMYG00000031638	RUSC2	RUN and SH3 domain containing 2	Source:HGNC Symbol
472	ENSOMYG00000047028	ADAMTS8	ADAM metallopeptidase with thrombospondin type 1 motif 8	Source:HGNC Symbol
473	CMAH_4	N/A	N/A
474	ENSOMYG00000036967	N/A	N/A
475	HSPB1_1	N/A	N/A
476	FKBP5_2	N/A	N/A
477	EVA1BB_1	N/A	N/A
478	TEFA_1	N/A	N/A
479	ENSOMYG00000011029	TIMP3	TIMP metallopeptidase inhibitor 3	Source:HGNC Symbol
480	ENSOMYG00000072624	MKRN1	makorin ring finger protein 1	Source:HGNC Symbol
480	ENSOMYG00000072624	MKRN3	makorin ring finger protein 3	Source:HGNC Symbol
481	ENSOMYG00000028245	ANKRD1	ankyrin repeat domain 1	Source:HGNC Symbol
482	DDAH1_2	N/A	N/A
483	FGF3_1	N/A	N/A
484	ENSOMYG00000062871	N/A	N/A
485	CALCOCO1A_2	N/A	N/A
486	MYLK4A_2	N/A	N/A
487	ENSOMYG00000043432	ROBO3	roundabout guidance receptor 3	Source:HGNC Symbol
488	ENSOMYG00000026396	PDE4DIP	phosphodiesterase 4D interacting protein	Source:HGNC Symbol
489	IGFBP3_2	N/A	N/A
490	ENSOMYG00000030440	USP2	ubiquitin specific peptidase 2	Source:HGNC Symbol
491	ENSOMYG00000054767	MGAM2	maltase-glucoamylase 2 (putative)	Source:HGNC Symbol
492	YPEL3_2	N/A	N/A
493	ULK1B_2	N/A	N/A
494	ENSOMYG00000000569	N/A	N/A
495	ENSOMYG00000057070	N/A	N/A
496	ENSOMYG00000044192	SORBS1	sorbin and SH3 domain containing 1	Source:HGNC Symbol
497	ENSOMYG00000028244	N/A	N/A
498	ENSOMYG00000032821	PPP1R27	protein phosphatase 1 regulatory subunit 27	Source:HGNC Symbol
499	MOK	MOK	MOK protein kinase	Source:HGNC Symbol
500	KLHL41A_1	N/A	N/A
501	RASSF7B	RASSF7	Ras association domain family member 7	Source:HGNC Symbol
502	ENSOMYG00000014414	GBP1	guanylate binding protein 1	Source:HGNC Symbol
503	DNAJB5_1	N/A	N/A
504	MYOM1B	N/A	N/A
505	TRIM55A_1	N/A	N/A
506	MXI1_2	N/A	N/A
507	CCN2B_2	N/A	N/A
508	AMPD1_2	N/A	N/A
509	ENSOMYG00000058536	N/A	N/A
510	ZRANB1_2	N/A	N/A
511	ENSOMYG00000027300	RGCC	regulator of cell cycle	Source:HGNC Symbol
512	PRF1.3	N/A	N/A
513	ENSOMYG00000011475	N/A	N/A
514	ENSOMYG00000063322	ANK2	ankyrin 2	Source:HGNC Symbol
515	IFM3	N/A	N/A
516	MGLL_1	N/A	N/A
517	ENSOMYG00000005704	N/A	N/A
518	CFH	F13B	coagulation factor XIII B chain	Source:HGNC Symbol
519	BMAL2_2	N/A	N/A
520	SI:CH73-54F23.4_2	N/A	N/A
521	THBS1B_2	N/A	N/A
522	XIRP1	N/A	N/A
523	RORC	N/A	N/A
524	ENSOMYG00000022894	N/A	N/A
525	ENSOMYG00000016079	ITGB2	integrin subunit beta 2	Source:HGNC Symbol
526	PRKAA2	PRKAA2	protein kinase AMP-activated catalytic subunit alpha 2	Source:HGNC Symbol
526	PRKAA2	PRKAA2	protein kinase AMP-activated catalytic subunit alpha 2	Source:HGNC Symbol
527	ARHGEF9	ARHGEF9	Cdc42 guanine nucleotide exchange factor 9	Source:HGNC Symbol
528	ENSOMYG00000023333	CR2	complement C3d receptor 2	Source:HGNC Symbol
529	ENSOMYG00000016777	N/A	N/A
530	NPRL2	NPRL2	NPR2 like, GATOR1 complex subunit	Source:HGNC Symbol
531	GMPR	GMPR2	guanosine monophosphate reductase 2	Source:HGNC Symbol
531	GMPR	GMPR	guanosine monophosphate reductase	Source:HGNC Symbol
532	NDUFS1	NDUFS1	NADH:ubiquinone oxidoreductase core subunit S1	Source:HGNC Symbol
532	NDUFS1	NDUFS1	NADH:ubiquinone oxidoreductase core subunit S1	Source:HGNC Symbol
532	NDUFS1	NDUFS1	NADH:ubiquinone oxidoreductase core subunit S1	Source:HGNC Symbol
533	ENSOMYG00000073073	MAT1A	methionine adenosyltransferase 1A	Source:HGNC Symbol
534	ENSOMYG00000068301	N/A	N/A
535	ENSOMYG00000060405	N/A	N/A
536	CCN2B_1	N/A	N/A
537	ENSOMYG00000070097	ACTN2	actinin alpha 2	Source:HGNC Symbol
538	ENSOMYG00000040630	ULK2	unc-51 like autophagy activating kinase 2	Source:HGNC Symbol
539	ENSOMYG00000009466	N/A	N/A
540	COQ8AA_1	N/A	N/A
541	PAPPAA_1	N/A	N/A
542	MYH6_4	N/A	N/A
543	CNNM1_1	N/A	N/A
544	ENSOMYG00000067941	NINJ2	ninjurin 2	Source:HGNC Symbol
545	ENSOMYG00000025951	LRRC17	leucine rich repeat containing 17	Source:HGNC Symbol
546	ENSOMYG00000005038	N/A	N/A
547	ENSOMYG00000010057	FOXK2	forkhead box K2	Source:HGNC Symbol
548	UPF3B_2	N/A	N/A
549	MAP1LC3B_1	N/A	N/A
550	ENSOMYG00000071671	RAB44	RAB44, member RAS oncogene family	Source:HGNC Symbol
551	HOXD3A_1	N/A	N/A
552	ENSOMYG00000027712	TXNIP	thioredoxin interacting protein	Source:HGNC Symbol
553	ENSOMYG00000003662	SLC7A13	solute carrier family 7 member 13	Source:HGNC Symbol
554	GS01	GLUL	glutamate-ammonia ligase	Source:HGNC Symbol
555	ENSOMYG00000060066	ENPP5	ectonucleotide pyrophosphatase/phosphodiesterase family member 5	Source:HGNC Symbol
556	ENSOMYG00000016584	N/A	N/A
557	MYOM2_1	N/A	N/A
558	ENSOMYG00000032005	N/A	N/A
559	ENSOMYG00000070500	ARPP21	cAMP regulated phosphoprotein 21	Source:HGNC Symbol
560	ENSOMYG00000038396	CCDC34	coiled-coil domain containing 34	Source:HGNC Symbol
561	KLHL43_1	N/A	N/A
562	TNNI4A_1	N/A	N/A
563	ENSOMYG00000042401	N/A	N/A
564	ENSOMYG00000020650	N/A	N/A
565	ENSOMYG00000040923	MAP3K20	mitogen-activated protein kinase kinase kinase 20	Source:HGNC Symbol
566	ENSOMYG00000024661	RASGEF1B	RasGEF domain family member 1B	Source:HGNC Symbol
567	ZGC:174904_1	N/A	N/A
568	ENSOMYG00000000713	ARRDC2	arrestin domain containing 2	Source:HGNC Symbol
569	COQ8AA_2	N/A	N/A
570	ENSOMYG00000002765	GYG1	glycogenin 1	Source:HGNC Symbol
571	CTSL.1	CTSL	cathepsin L	Source:HGNC Symbol
571	CTSL.1	CTSV	cathepsin V	Source:HGNC Symbol
571	CTSL.1	CTSW	cathepsin W	Source:HGNC Symbol
571	CTSL.1	CTSF	cathepsin F	Source:HGNC Symbol
572	ENSOMYG00000032878	UBE2H	ubiquitin conjugating enzyme E2 H	Source:HGNC Symbol
573	CAV3_2	N/A	N/A
574	TNFAIP2A	TNFAIP2	TNF alpha induced protein 2	Source:HGNC Symbol
575	ENSOMYG00000060431	ENDOD1	endonuclease domain containing 1	Source:HGNC Symbol
576	ENSOMYG00000048427	KRCC1	lysine rich coiled-coil 1	Source:HGNC Symbol
577	ATG9B	ATG9B	autophagy related 9B	Source:HGNC Symbol
578	ENSOMYG00000077776	N/A	N/A
579	ENSOMYG00000043692	CALCOCO2	calcium binding and coiled-coil domain 2	Source:HGNC Symbol
580	ADSS1_2	N/A	N/A
581	ASB14A	N/A	N/A
582	ENSOMYG00000029834	PLA2G4D	phospholipase A2 group IVD	Source:HGNC Symbol
582	ENSOMYG00000029834	PLA2G4F	phospholipase A2 group IVF	Source:HGNC Symbol
582	ENSOMYG00000029834	PLA2G4E	phospholipase A2 group IVE	Source:HGNC Symbol
582	ENSOMYG00000029834	PLA2G4B	phospholipase A2 group IVB	Source:HGNC Symbol
583	ENSOMYG00000020620	N/A	N/A
584	ENSOMYG00000004061	KLF10	KLF transcription factor 10	Source:HGNC Symbol
585	STEAP4_1	N/A	N/A
586	ENSOMYG00000068571	CAMK2B	calcium/calmodulin dependent protein kinase II beta	Source:HGNC Symbol
587	CCNG2_1	N/A	N/A
588	ENSOMYG00000065181	N/A	N/A
589	RHCG	RHCG	Rh family C glycoprotein	Source:HGNC Symbol
590	ENSOMYG00000015479	N/A	N/A
591	ENSOMYG00000007026	TACC2	transforming acidic coiled-coil containing protein 2	Source:HGNC Symbol
592	CMAH_1	N/A	N/A
593	ENSOMYG00000030706	N/A	N/A
594	ANO8B	N/A	N/A
595	CYHR1_2	N/A	N/A
596	ENSOMYG00000013176	N/A	N/A
597	ENSOMYG00000070228	DMD	dystrophin	Source:HGNC Symbol
598	NFKBIAB_1	N/A	N/A
599	NFIL3-6_1	N/A	N/A
600	ENSOMYG00000018382	N/A	N/A
601	IIP2	N/A	N/A
602	ENSOMYG00000034760	TCP11L2	t-complex 11 like 2	Source:HGNC Symbol
603	ENSOMYG00000041136	N/A	N/A
604	ENSOMYG00000036407	MLH3	mutL homolog 3	Source:HGNC Symbol
605	ENSOMYG00000045078	N/A	N/A
606	TRPC1	TRPC1	transient receptor potential cation channel subfamily C member 1	Source:HGNC Symbol
607	ENSOMYG00000063476	N/A	N/A
608	TPPP3	TPPP3	tubulin polymerization promoting protein family member 3	Source:HGNC Symbol
608	TPPP3	TPPP3	tubulin polymerization promoting protein family member 3	Source:HGNC Symbol
609	TMEM176_1	N/A	N/A
610	HPGD_1	N/A	N/A
611	TRIM35-13_1	N/A	N/A
612	ENSOMYG00000002856	MXD1	MAX dimerization protein 1	Source:HGNC Symbol
613	NBR1A_2	N/A	N/A
614	ENSOMYG00000031854	N/A	N/A
615	NR1D2A_1	N/A	N/A
616	ADMA_2	N/A	N/A
617	ENSOMYG00000035999	MAPK12	mitogen-activated protein kinase 12	Source:HGNC Symbol
618	KANK1B	N/A	N/A
619	ABLIM3_1	N/A	N/A
620	VIM	VIM	vimentin	Source:HGNC Symbol
621	ENSOMYG00000028972	LZTS1	leucine zipper tumor suppressor 1	Source:HGNC Symbol
622	ENSOMYG00000059563	N/A	N/A
623	ENSOMYG00000074084	MGAM2	maltase-glucoamylase 2 (putative)	Source:HGNC Symbol
624	ENSOMYG00000018248	N/A	N/A
625	TEFB_2	N/A	N/A
626	ENSOMYG00000050469	TIMP3	TIMP metallopeptidase inhibitor 3	Source:HGNC Symbol
627	ZGC:175214_1	N/A	N/A
628	ENSOMYG00000015711	N/A	N/A
629	ENSOMYG00000054087	N/A	N/A
630	CABLES2B_2	N/A	N/A
631	RHAG_2	N/A	N/A
632	ENSOMYG00000029410	N/A	N/A
633	KIDINS220B_2	N/A	N/A
634	DEDD1_1	N/A	N/A
635	ENSOMYG00000032127	PLA2G7	phospholipase A2 group VII	Source:HGNC Symbol
636	CXCL14_2	N/A	N/A
637	ENSOMYG00000020573	N/A	N/A
638	ENSOMYG00000005005	MYLIP	myosin regulatory light chain interacting protein	Source:HGNC Symbol
639	ENSOMYG00000054415	N/A	N/A
640	ENSOMYG00000038960	PARP14	poly(ADP-ribose) polymerase family member 14	Source:HGNC Symbol
641	ABHD2_1	N/A	N/A
642	SPEGA_2	N/A	N/A
643	ENSOMYG00000008015	N/A	N/A
644	ENSOMYG00000065699	N/A	N/A
645	ENSOMYG00000005827	SYNC	syncoilin, intermediate filament protein	Source:HGNC Symbol
646	ENSOMYG00000006982	DNAJB4	DnaJ heat shock protein family (Hsp40) member B4	Source:HGNC Symbol
647	ENSOMYG00000033607	IDNK	IDNK gluconokinase	Source:HGNC Symbol
648	ENSOMYG00000042197	GZMK	granzyme K	Source:HGNC Symbol
649	ENSOMYG00000071162	N/A	N/A
650	ENSOMYG00000017863	ETV4	ETS variant transcription factor 4	Source:HGNC Symbol
651	ENSOMYG00000057255	N/A	N/A
652	KCNA7_1	N/A	N/A
653	ENSOMYG00000017711	MYOC	myocilin	Source:HGNC Symbol
654	ENSOMYG00000020742	N/A	N/A
655	ENSOMYG00000002565	KIF13B	kinesin family member 13B	Source:HGNC Symbol
656	ENSOMYG00000005608	AHDC1	AT-hook DNA binding motif containing 1	Source:HGNC Symbol
657	ENSOMYG00000064941	ANK2	ankyrin 2	Source:HGNC Symbol
658	NCAM3_2	N/A	N/A
659	KLHL24	N/A	N/A
660	ZGC:92606_1	N/A	N/A
661	ENSOMYG00000032612	N/A	N/A
662	ENSOMYG00000021781	N/A	N/A
663	ENSOMYG00000025518	ACTN3	actinin alpha 3	Source:HGNC Symbol
664	BAG3_2	N/A	N/A
665	TLN2_2	N/A	N/A
666	ENSOMYG00000007429	FOXK2	forkhead box K2	Source:HGNC Symbol
667	ENSOMYG00000008691	N/A	N/A
668	TNS2A	N/A	N/A
669	ENSOMYG00000008598	PLEKHA4	pleckstrin homology domain containing A4	Source:HGNC Symbol
670	ENSOMYG00000029474	IL12RB1	interleukin 12 receptor subunit beta 1	Source:HGNC Symbol
670	ENSOMYG00000029474	IL27RA	interleukin 27 receptor subunit alpha	Source:HGNC Symbol
670	ENSOMYG00000029474	OSMR	oncostatin M receptor	Source:HGNC Symbol
670	ENSOMYG00000029474	IL2RG	interleukin 2 receptor subunit gamma	Source:HGNC Symbol
670	ENSOMYG00000029474	IL6R	interleukin 6 receptor	Source:HGNC Symbol
670	ENSOMYG00000029474	IL23R	interleukin 23 receptor	Source:HGNC Symbol
670	ENSOMYG00000029474	IL3RA	interleukin 3 receptor subunit alpha	Source:HGNC Symbol
670	ENSOMYG00000029474	CRLF2	cytokine receptor like factor 2	Source:HGNC Symbol
671	ENSOMYG00000058740	N/A	N/A
672	ENSOMYG00000047007	ARID5A	AT-rich interaction domain 5A	Source:HGNC Symbol
673	PRAF3	ARL6IP5	ADP ribosylation factor like GTPase 6 interacting protein 5	Source:HGNC Symbol
674	ENSOMYG00000047191	ALAS1	5'-aminolevulinate synthase 1	Source:HGNC Symbol
675	ENSOMYG00000010670	ACY3	aminoacylase 3	Source:HGNC Symbol
676	ENSOMYG00000013811	CTDSP1	CTD small phosphatase 1	Source:HGNC Symbol
677	ENSOMYG00000022708	N/A	N/A
678	MAP1LC3B_2	N/A	N/A
679	ENSOMYG00000026378	N/A	N/A
680	ENSOMYG00000046232	PDCL3	phosducin like 3	Source:HGNC Symbol
681	CCDC141_1	N/A	N/A
682	ENSOMYG00000028687	MAF1	MAF1 homolog, negative regulator of RNA polymerase III	Source:HGNC Symbol
683	ENSOMYG00000033694	GGA2	golgi associated, gamma adaptin ear containing, ARF binding protein 2	Source:HGNC Symbol
684	ENSOMYG00000059646	TSC22D3	TSC22 domain family member 3	Source:HGNC Symbol
685	ENSOMYG00000074098	N/A	N/A
686	ZNF395B_1	N/A	N/A
687	ENSOMYG00000062564	OXLD1	oxidoreductase like domain containing 1	Source:HGNC Symbol
688	SLC44A5B_2	N/A	N/A
689	ENSOMYG00000010477	TMEM268	transmembrane protein 268	Source:HGNC Symbol
690	KLHL40B	KLHL40	kelch like family member 40	Source:HGNC Symbol
691	MUSTN1B	MUSTN1	musculoskeletal, embryonic nuclear protein 1	Source:HGNC Symbol
692	FGL2A_1	N/A	N/A
693	ENSOMYG00000067619	CCDC136	coiled-coil domain containing 136	Source:HGNC Symbol
694	MYH6_1	N/A	N/A
695	PYGMA_2	N/A	N/A
696	SI:CH73-54F23.4_1	N/A	N/A
697	ENSOMYG00000029546	N/A	N/A
698	ENSOMYG00000053221	N/A	N/A
699	ENSOMYG00000047190	N/A	N/A
700	PTP4A3B	N/A	N/A
701	LOXL2A_2	N/A	N/A
702	SH2D4A	N/A	N/A
703	ENSOMYG00000036148	N/A	N/A
704	TEFB_1	N/A	N/A
705	ZNRF2A_2	N/A	N/A
706	BCKDK	BCKDK	branched chain keto acid dehydrogenase kinase	Source:HGNC Symbol
707	ENSOMYG00000026374	ULK2	unc-51 like autophagy activating kinase 2	Source:HGNC Symbol
708	ENSOMYG00000012817	RILPL1	Rab interacting lysosomal protein like 1	Source:HGNC Symbol
709	ENSOMYG00000011515	N/A	N/A
710	ZFYVE1	ZFYVE1	zinc finger FYVE-type containing 1	Source:HGNC Symbol
710	ZFYVE1	ZFYVE1	zinc finger FYVE-type containing 1	Source:HGNC Symbol
711	CITED2_2	N/A	N/A
712	ENSOMYG00000020675	N/A	N/A
713	FAM214A_1	N/A	N/A
714	ENSOMYG00000016144	ANK2	ankyrin 2	Source:HGNC Symbol
715	ENSOMYG00000053148	N/A	N/A
716	CTDSP2	CTDSP2	CTD small phosphatase 2	Source:HGNC Symbol
717	ENSOMYG00000023534	ENDOD1	endonuclease domain containing 1	Source:HGNC Symbol
718	ENSOMYG00000008473	MYBPC2	myosin binding protein C2	Source:HGNC Symbol
719	NUDT19_2	N/A	N/A
720	ENSOMYG00000037346	N/A	N/A
721	SLC20A1A	SLC20A1	solute carrier family 20 member 1	Source:HGNC Symbol
722	ENSOMYG00000030809	ABTB3	ankyrin repeat and BTB domain containing 3	Source:HGNC Symbol
723	ENSOMYG00000006149	RAB7A	RAB7A, member RAS oncogene family	Source:HGNC Symbol
724	ENSOMYG00000023569	GABARAPL2	GABA type A receptor associated protein like 2	Source:HGNC Symbol
725	ENSOMYG00000014321	ARHGEF25	Rho guanine nucleotide exchange factor 25	Source:HGNC Symbol
726	CTSLA	N/A	N/A
727	ENSOMYG00000072572	N/A	N/A
728	DAGLB_2	N/A	N/A
729	RYR1B	RYR1	ryanodine receptor 1	Source:HGNC Symbol
730	FHL1A_1	N/A	N/A
731	ENSOMYG00000017115	N/A	N/A
732	ENSOMYG00000000806	NEB	nebulin	Source:HGNC Symbol
733	ENSOMYG00000045996	TRDN	triadin	Source:HGNC Symbol
734	CACNG6B_2	N/A	N/A
735	ENSOMYG00000000843	N/A	N/A
736	ENSOMYG00000019896	MYH6	myosin heavy chain 6	Source:HGNC Symbol
737	ENSOMYG00000074434	N/A	N/A
738	PTPN18_2	N/A	N/A
739	ENSOMYG00000005587	TCP11L2	t-complex 11 like 2	Source:HGNC Symbol
740	ADAMTSL5_1	N/A	N/A
741	CGRRF1_1	N/A	N/A
742	ZGC:153681	N/A	N/A
743	ACSS1	ACSS1	acyl-CoA synthetase short chain family member 1	Source:HGNC Symbol
744	RASSF10_1	N/A	N/A
745	OGFOD2_1	N/A	N/A
746	ENSOMYG00000045128	CKM	creatine kinase, M-type	Source:HGNC Symbol
747	ENSOMYG00000061839	ISCA1	iron-sulfur cluster assembly 1	Source:HGNC Symbol
748	ENSOMYG00000012657	IFI44L	interferon induced protein 44 like	Source:HGNC Symbol
748	ENSOMYG00000012657	IFI44	interferon induced protein 44	Source:HGNC Symbol
749	HOXD10A_1	N/A	N/A
750	MYH6_3	N/A	N/A
751	TNNI4A_2	N/A	N/A
752	SI:ZFOS-80G12.1_2	N/A	N/A
753	CREBRF_2	N/A	N/A
754	ENSOMYG00000059000	N/A	N/A
755	ENSOMYG00000073939	DMD	dystrophin	Source:HGNC Symbol
756	DNAJC4	DNAJC4	DnaJ heat shock protein family (Hsp40) member C4	Source:HGNC Symbol
757	ENSOMYG00000024298	MPP1	MAGUK p55 scaffold protein 1	Source:HGNC Symbol
758	HSPB8_2	N/A	N/A
759	ITGA7_1	N/A	N/A
760	THSD7AB_1	N/A	N/A
761	PDPK1A	PDPK1	3-phosphoinositide dependent protein kinase 1	Source:HGNC Symbol
762	RBP4_1	N/A	N/A
763	MYH6_2	N/A	N/A
764	ENSOMYG00000014168	ACTN3	actinin alpha 3	Source:HGNC Symbol
765	ENSOMYG00000038731	N/A	N/A
766	SNX19B	SNX19	sorting nexin 19	Source:HGNC Symbol
767	RCAN2_1	N/A	N/A
768	ENSOMYG00000006867	N/A	N/A
769	ENSOMYG00000060458	N/A	N/A
770	ENSOMYG00000047458	B3GAT1	beta-1,3-glucuronyltransferase 1	Source:HGNC Symbol
771	ENSOMYG00000064657	ITGAX	integrin subunit alpha X	Source:HGNC Symbol
772	ZFYVE1	ZFYVE1	zinc finger FYVE-type containing 1	Source:HGNC Symbol
772	ZFYVE1	ZFYVE1	zinc finger FYVE-type containing 1	Source:HGNC Symbol
773	CCNG2_2	N/A	N/A
774	PLEKHH1_1	N/A	N/A
775	UBXN2A	UBXN2A	UBX domain protein 2A	Source:HGNC Symbol
776	PPAP2D_1	N/A	N/A
777	MYLIP	MYLIP	myosin regulatory light chain interacting protein	Source:HGNC Symbol
778	HDAC9B_1	N/A	N/A
779	MYOZ2B_2	N/A	N/A
780	WDR45	WDR45	WD repeat domain 45	Source:HGNC Symbol
781	CCN2_1	N/A	N/A
782	ENSOMYG00000035189	ANGPTL7	angiopoietin like 7	Source:HGNC Symbol
783	MON1BB_2	N/A	N/A
784	PRR33_1	N/A	N/A
785	NDRG1A_1	N/A	N/A
786	ENSOMYG00000045646	N/A	N/A
787	OBSL1A_2	N/A	N/A
788	CERK	CERK	ceramide kinase	Source:HGNC Symbol
788	CERK	CERK	ceramide kinase	Source:HGNC Symbol
789	IRS2B_2	N/A	N/A
790	ENSOMYG00000031802	SPTB	spectrin beta, erythrocytic	Source:HGNC Symbol
791	ENSOMYG00000027408	DHRS11	dehydrogenase/reductase 11	Source:HGNC Symbol
792	FGL2A_2	N/A	N/A
793	ENSOMYG00000020874	KLHL41	kelch like family member 41	Source:HGNC Symbol
794	MKNK2A	MKNK2	MAPK interacting serine/threonine kinase 2	Source:HGNC Symbol
795	ENSOMYG00000075495	N/A	N/A
796	CREG2_2	N/A	N/A
797	ENSOMYG00000022733	AHRR	aryl hydrocarbon receptor repressor	Source:HGNC Symbol
798	PAPPAA_2	N/A	N/A
799	ZGC:101566_1	N/A	N/A
800	FAM161B_2	N/A	N/A
801	MYOM1	MYOM1	myomesin 1	Source:HGNC Symbol
801	MYOM1	MYOM1	myomesin 1	Source:HGNC Symbol
802	ENSOMYG00000040739	LAG3	lymphocyte activating 3	Source:HGNC Symbol
803	KCNA7_2	N/A	N/A
804	CEBPD_2	N/A	N/A
805	BLOC1S4_1	N/A	N/A
806	ENSOMYG00000022161	N/A	N/A
807	BAG3_1	N/A	N/A
808	SAR1AB_1	N/A	N/A
809	SI:DKEYP-69B9.3	N/A	N/A
810	TIAM2_1	N/A	N/A
811	ENSOMYG00000023422	CEBPA	CCAAT enhancer binding protein alpha	Source:HGNC Symbol
812	LPP_2	N/A	N/A
813	ENSOMYG00000048009	XIRP1	xin actin binding repeat containing 1	Source:HGNC Symbol
814	ENSOMYG00000065449	N/A	N/A
815	SIX1_2	N/A	N/A
816	HERC3_1	N/A	N/A
817	ENSOMYG00000075088	GBP2	guanylate binding protein 2	Source:HGNC Symbol
818	GRAMD4A_1	N/A	N/A
819	HSPBAP1	HSPBAP1	HSPB1 associated protein 1	Source:HGNC Symbol
820	ENSOMYG00000008104	PNPLA8	patatin like phospholipase domain containing 8	Source:HGNC Symbol
821	CAMK1A_2	N/A	N/A
822	ENSOMYG00000046554	ADGRA1	adhesion G protein-coupled receptor A1	Source:HGNC Symbol
823	ENSOMYG00000051567	ACTN2	actinin alpha 2	Source:HGNC Symbol
824	COMP_1	N/A	N/A
825	SOSTDC1A_1	N/A	N/A
826	SPEGA_1	N/A	N/A
827	ZGC:101566_2	N/A	N/A
828	ENSOMYG00000040599	N/A	N/A
829	ENSOMYG00000022264	N/A	N/A
830	ZFYVE21	ZFYVE21	zinc finger FYVE-type containing 21	Source:HGNC Symbol
831	ENSOMYG00000053682	VIPR2	vasoactive intestinal peptide receptor 2	Source:HGNC Symbol
832	SLC6A8	SLC6A8	solute carrier family 6 member 8	Source:HGNC Symbol
833	ENSOMYG00000012958	DES	desmin	Source:HGNC Symbol
834	ENSOMYG00000018085	DLL3	delta like canonical Notch ligand 3	Source:HGNC Symbol
834	ENSOMYG00000018085	CLEC14A	C-type lectin domain containing 14A	Source:HGNC Symbol
835	ENSOMYG00000015950	GLUL	glutamate-ammonia ligase	Source:HGNC Symbol
836	KDM4AA_1	N/A	N/A
837	ENSOMYG00000056907	ENDOD1	endonuclease domain containing 1	Source:HGNC Symbol
838	ENSOMYG00000063676	N/A	N/A
839	VAMP5	VAMP5	vesicle associated membrane protein 5	Source:HGNC Symbol
839	VAMP5	VAMP5	vesicle associated membrane protein 5	Source:HGNC Symbol
840	VPS9D1_1	N/A	N/A
841	SLC38A5B_1	N/A	N/A
842	ENSOMYG00000010766	SLC4A7	solute carrier family 4 member 7	Source:HGNC Symbol
843	ENSOMYG00000014328	MYOD1	myogenic differentiation 1	Source:HGNC Symbol
844	ANGPTL4_2	N/A	N/A
845	ENSOMYG00000050086	PDPR	pyruvate dehydrogenase phosphatase regulatory subunit	Source:HGNC Symbol
846	ENSOMYG00000014363	MSLNL	mesothelin like	Source:HGNC Symbol
847	ENSOMYG00000042635	PZP	PZP alpha-2-macroglobulin like	Source:HGNC Symbol
847	ENSOMYG00000042635	A2ML1	alpha-2-macroglobulin like 1	Source:HGNC Symbol
848	NDFIP1	NDFIP1	Nedd4 family interacting protein 1	Source:HGNC Symbol
848	NDFIP1	NDFIP1	Nedd4 family interacting protein 1	Source:HGNC Symbol
849	ENSOMYG00000042292	LAMB2	laminin subunit beta 2	Source:HGNC Symbol
850	PFKFB1_1	N/A	N/A
851	GYS1_1	N/A	N/A
852	ENSOMYG00000045878	TMEM184B	transmembrane protein 184B	Source:HGNC Symbol
853	TRIM63A	N/A	N/A
854	ENSOMYG00000025546	UBE2H	ubiquitin conjugating enzyme E2 H	Source:HGNC Symbol
855	ENSOMYG00000011447	NT5C3A	5'-nucleotidase, cytosolic IIIA	Source:HGNC Symbol
856	C17ORF58_2	N/A	N/A
857	CCN2_2	N/A	N/A
858	SMTNL1	N/A	N/A
859	ENSOMYG00000040835	N/A	N/A
860	ENSOMYG00000003725	EEF2	eukaryotic translation elongation factor 2	Source:HGNC Symbol
861	ENSOMYG00000044296	HLF	HLF transcription factor, PAR bZIP family member	Source:HGNC Symbol
862	SCG3_2	N/A	N/A
863	ENSOMYG00000063324	N/A	N/A
864	ENSOMYG00000041538	EDF1	endothelial differentiation related factor 1	Source:HGNC Symbol
865	ENSOMYG00000011297	PRELID3B	PRELI domain containing 3B	Source:HGNC Symbol
866	ZIC2A_2	N/A	N/A
867	SLC43A2A_2	N/A	N/A
868	ENSOMYG00000019508	FOXK2	forkhead box K2	Source:HGNC Symbol
869	ENSOMYG00000042751	N/A	N/A
870	ENSOMYG00000061678	ADAMTSL4	ADAMTS like 4	Source:HGNC Symbol
871	CREBL2_2	N/A	N/A
872	ENSOMYG00000061778	N/A	N/A
873	ENSOMYG00000067031	NEK3	NIMA related kinase 3	Source:HGNC Symbol
874	MYBPHB_1	N/A	N/A
875	ATG14	ATG14	autophagy related 14	Source:HGNC Symbol
875	ATG14	ATG14	autophagy related 14	Source:HGNC Symbol
876	PRF1	N/A	N/A
877	RIPOR3	RIPOR3	RIPOR family member 3	Source:HGNC Symbol
878	DHSB_1	N/A	N/A
879	ENSOMYG00000059857	N/A	N/A
880	BVES_1	N/A	N/A
881	ENSOMYG00000045383	N/A	N/A
882	ENSOMYG00000031980	PRODH	proline dehydrogenase 1	Source:HGNC Symbol
883	DGKAB	N/A	N/A
884	ENSOMYG00000039533	VDR	vitamin D receptor	Source:HGNC Symbol
885	ZGC:175214_2	N/A	N/A
886	ZGC:110843	N/A	N/A
887	ENSOMYG00000023314	N/A	N/A
888	ENSOMYG00000026970	N/A	N/A
889	ENSOMYG00000001005	CYP4B1	cytochrome P450 family 4 subfamily B member 1	Source:HGNC Symbol
889	ENSOMYG00000001005	CYP4A22	cytochrome P450 family 4 subfamily A member 22	Source:HGNC Symbol
889	ENSOMYG00000001005	CYP4F11	cytochrome P450 family 4 subfamily F member 11	Source:HGNC Symbol
889	ENSOMYG00000001005	CYP4F2	cytochrome P450 family 4 subfamily F member 2	Source:HGNC Symbol
889	ENSOMYG00000001005	CYP4Z1	cytochrome P450 family 4 subfamily Z member 1	Source:HGNC Symbol
889	ENSOMYG00000001005	CYP4F12	cytochrome P450 family 4 subfamily F member 12	Source:HGNC Symbol
889	ENSOMYG00000001005	CYP4X1	cytochrome P450 family 4 subfamily X member 1	Source:HGNC Symbol
889	ENSOMYG00000001005	CYP4F3	cytochrome P450 family 4 subfamily F member 3	Source:HGNC Symbol
889	ENSOMYG00000001005	CYP4A11	cytochrome P450 family 4 subfamily A member 11	Source:HGNC Symbol
890	MLYCD	MLYCD	malonyl-CoA decarboxylase	Source:HGNC Symbol
890	MLYCD	MLYCD	malonyl-CoA decarboxylase	Source:HGNC Symbol
891	ENSOMYG00000045160	GPRC5A	G protein-coupled receptor class C group 5 member A	Source:HGNC Symbol
891	ENSOMYG00000045160	GPRC5D	G protein-coupled receptor class C group 5 member D	Source:HGNC Symbol
892	SI:CH211-140B10.6	N/A	N/A
893	ENSOMYG00000038031	TP53INP2	tumor protein p53 inducible nuclear protein 2	Source:HGNC Symbol
894	CCL25B_1	N/A	N/A
895	MTHFD1A	N/A	N/A
896	BMP8A_2	N/A	N/A
897	ENSOMYG00000035595	NOS2	nitric oxide synthase 2	Source:HGNC Symbol
898	ZNF366	N/A	N/A
899	ENSOMYG00000065961	GBP2	guanylate binding protein 2	Source:HGNC Symbol
900	NFE2L1A_2	N/A	N/A
901	PLA1A_3	N/A	N/A
902	ENSOMYG00000025668	N/A	N/A
903	ENSOMYG00000029753	STX6	syntaxin 6	Source:HGNC Symbol
904	DAPK2A_2	N/A	N/A
905	ACHE_2	N/A	N/A
906	GUCY1B1_1	N/A	N/A
907	FAM13A_1	N/A	N/A
908	LDB3B	LDB3	LIM domain binding 3	Source:HGNC Symbol
909	RBM20_2	N/A	N/A
910	ENSOMYG00000011985	TFEB	transcription factor EB	Source:HGNC Symbol
911	PDLIM3B	PDLIM3	PDZ and LIM domain 3	Source:HGNC Symbol
912	CDK19_1	N/A	N/A
913	ENSOMYG00000055152	N/A	N/A
914	SLC25A4_1	N/A	N/A
915	NUPR1B_1	N/A	N/A
916	ENSOMYG00000054269	MYOM1	myomesin 1	Source:HGNC Symbol
917	SLC43A1B_2	N/A	N/A
918	FOXP1A_2	N/A	N/A
919	TMEM38B_1	N/A	N/A
920	SPIC_1	N/A	N/A
921	ENSOMYG00000016880	MSLNL	mesothelin like	Source:HGNC Symbol
922	ENSOMYG00000020362	TERB1	telomere repeat binding bouquet formation protein 1	Source:HGNC Symbol
923	TRIP10_1	N/A	N/A
924	SI:CH211-262I1.6	N/A	N/A
925	CACNA1SA_2	N/A	N/A
926	ENSOMYG00000028348	ACP2	acid phosphatase 2, lysosomal	Source:HGNC Symbol
927	SORBS3_2	N/A	N/A
928	ENSOMYG00000056018	N/A	N/A
929	FBXO21_2	N/A	N/A
930	ENSOMYG00000015395	PLEKHA3	pleckstrin homology domain containing A3	Source:HGNC Symbol
931	ENSOMYG00000017004	CRTC2	CREB regulated transcription coactivator 2	Source:HGNC Symbol
932	FANCE	FANCE	FA complementation group E	Source:HGNC Symbol
933	CACNA1SA_1	N/A	N/A
934	ENSOMYG00000039262	NEU3	neuraminidase 3	Source:HGNC Symbol
935	ENSOMYG00000042669	N/A	N/A
936	INPP5K_1	N/A	N/A
937	SERINC1_2	N/A	N/A
938	ENSOMYG00000007202	GAB3	GRB2 associated binding protein 3	Source:HGNC Symbol
939	PRKAA2	PRKAA2	protein kinase AMP-activated catalytic subunit alpha 2	Source:HGNC Symbol
939	PRKAA2	PRKAA2	protein kinase AMP-activated catalytic subunit alpha 2	Source:HGNC Symbol
940	SMYD1A_2	N/A	N/A
941	TOB1B	TOB1	transducer of ERBB2, 1	Source:HGNC Symbol
942	CABLES1_2	N/A	N/A
943	ENSOMYG00000062945	TACC1	transforming acidic coiled-coil containing protein 1	Source:HGNC Symbol
944	ENSOMYG00000075555	ITPRIP	inositol 1,4,5-trisphosphate receptor interacting protein	Source:HGNC Symbol
945	ENSOMYG00000045072	ATP1A4	ATPase Na+/K+ transporting subunit alpha 4	Source:HGNC Symbol
946	TECRA_1	N/A	N/A
947	CCN1L2_2	N/A	N/A
948	HSD11B2_1	N/A	N/A
949	ENSOMYG00000009645	N/A	N/A
950	SI:CH73-334D15.1	N/A	N/A
951	SI:DKEYP-72E1.9_1	N/A	N/A
952	ENSOMYG00000005272	N/A	N/A
953	ENSOMYG00000033421	WDFY2	WD repeat and FYVE domain containing 2	Source:HGNC Symbol
954	ENSOMYG00000022233	N/A	N/A
955	ABI3A_1	N/A	N/A
956	SYNPO2_1	N/A	N/A
957	TMEM182A	TMEM182	transmembrane protein 182	Source:HGNC Symbol
958	ENSOMYG00000001509	IRS4	insulin receptor substrate 4	Source:HGNC Symbol
959	ENSOMYG00000002403	C1orf43	chromosome 1 open reading frame 43	Source:HGNC Symbol
960	PAMR1_1	N/A	N/A
961	HOPX_2	N/A	N/A
962	HDAC5_1	N/A	N/A
963	CLU_1	N/A	N/A
964	GHR	IL12RB1	interleukin 12 receptor subunit beta 1	Source:HGNC Symbol
964	GHR	IL27RA	interleukin 27 receptor subunit alpha	Source:HGNC Symbol
964	GHR	GHR	growth hormone receptor	Source:HGNC Symbol
964	GHR	IL13RA1	interleukin 13 receptor subunit alpha 1	Source:HGNC Symbol
964	GHR	IL11RA	interleukin 11 receptor subunit alpha	Source:HGNC Symbol
964	GHR	OSMR	oncostatin M receptor	Source:HGNC Symbol
964	GHR	IL2RG	interleukin 2 receptor subunit gamma	Source:HGNC Symbol
964	GHR	IL6R	interleukin 6 receptor	Source:HGNC Symbol
964	GHR	IL23R	interleukin 23 receptor	Source:HGNC Symbol
964	GHR	IL3RA	interleukin 3 receptor subunit alpha	Source:HGNC Symbol
964	GHR	CRLF2	cytokine receptor like factor 2	Source:HGNC Symbol
965	ENSOMYG00000058821	FNIP1	folliculin interacting protein 1	Source:HGNC Symbol
966	ENSOMYG00000005691	PFKFB4	6-phosphofructo-2-kinase/fructose-2,6-biphosphatase 4	Source:HGNC Symbol
967	LMBRD1_2	N/A	N/A
968	ENSOMYG00000040150	N/A	N/A
969	ENSOMYG00000019008	LYVE1	lymphatic vessel endothelial hyaluronan receptor 1	Source:HGNC Symbol
970	ENSOMYG00000020688	N/A	N/A
971	ENSOMYG00000010366	DDX17	DEAD-box helicase 17	Source:HGNC Symbol
972	TMEM106BA_1	N/A	N/A
973	TLR18_1	N/A	N/A
974	SI:DKEY-46I9.6	N/A	N/A
975	ENSOMYG00000046325	SIDT2	SID1 transmembrane family member 2	Source:HGNC Symbol
976	ENSOMYG00000038736	ITIH3	inter-alpha-trypsin inhibitor heavy chain 3	Source:HGNC Symbol
977	PLECA	N/A	N/A
978	HLF_1	N/A	N/A
979	MTSS1LA_2	N/A	N/A
980	KLHL31_1	N/A	N/A
981	MYLK3_1	N/A	N/A
982	ENSOMYG00000000350	CDKL5	cyclin dependent kinase like 5	Source:HGNC Symbol
983	LONRF1L_1	N/A	N/A
984	ENSOMYG00000023357	PNPLA7	patatin like phospholipase domain containing 7	Source:HGNC Symbol
985	ENSOMYG00000006995	LRIG3	leucine rich repeats and immunoglobulin like domains 3	Source:HGNC Symbol
986	SLC43A3A_1	N/A	N/A
987	TPT1	TPT1	tumor protein, translationally-controlled 1	Source:HGNC Symbol
987	TPT1	TPT1	tumor protein, translationally-controlled 1	Source:HGNC Symbol
988	RNF103	RNF103	ring finger protein 103	Source:HGNC Symbol
989	SSRP1B	N/A	N/A
990	CDKN1BA	CDKN1B	cyclin dependent kinase inhibitor 1B	Source:HGNC Symbol
991	ENSOMYG00000032662	N/A	N/A
992	JOSD2_1	N/A	N/A
993	ENSOMYG00000039436	CALCRL	calcitonin receptor like receptor	Source:HGNC Symbol
994	SOCS2A2	SOCS2	suppressor of cytokine signaling 2	Source:HGNC Symbol
995	ENSOMYG00000013543	N/A	N/A
996	CKMB_2	N/A	N/A
997	FOXO3B_1	N/A	N/A
998	ENSOMYG00000034054	N/A	N/A
999	CEP63	CEP63	centrosomal protein 63	Source:HGNC Symbol
1000	ENSOMYG00000001398	DSG2	desmoglein 2	Source:HGNC Symbol
1000	ENSOMYG00000001398	DSG3	desmoglein 3	Source:HGNC Symbol
1000	ENSOMYG00000001398	DSG1	desmoglein 1	Source:HGNC Symbol
1000	ENSOMYG00000001398	DSG4	desmoglein 4	Source:HGNC Symbol
1001	ENSOMYG00000014881	PVR	PVR cell adhesion molecule	Source:HGNC Symbol
1001	ENSOMYG00000014881	NECTIN2	nectin cell adhesion molecule 2	Source:HGNC Symbol
1001	ENSOMYG00000014881	SMAGP	small cell adhesion glycoprotein	Source:HGNC Symbol
1001	ENSOMYG00000014881	TIGIT	T cell immunoreceptor with Ig and ITIM domains	Source:HGNC Symbol
1001	ENSOMYG00000014881	NCR3	natural cytotoxicity triggering receptor 3	Source:HGNC Symbol
1002	ENSOMYG00000035921	CTDSP1	CTD small phosphatase 1	Source:HGNC Symbol
1003	CILP_2	N/A	N/A
1004	CCDC141_2	N/A	N/A
1005	ENSOMYG00000008511	MAP2K4	mitogen-activated protein kinase kinase 4	Source:HGNC Symbol
1006	CUBN	CUBN	cubilin	Source:HGNC Symbol
1007	ENSOMYG00000014793	FAM169A	family with sequence similarity 169 member A	Source:HGNC Symbol
1008	THBS1B_1	N/A	N/A
1009	ENSOMYG00000062145	N/A	N/A
1010	TLCD5A_2	N/A	N/A
1011	EPG5	EPG5	ectopic P-granules 5 autophagy tethering factor	Source:HGNC Symbol
1012	TBC1D17_1	N/A	N/A
1013	ENSOMYG00000030553	N/A	N/A
1014	ENSOMYG00000008827	ALDH1L1	aldehyde dehydrogenase 1 family member L1	Source:HGNC Symbol
1015	ENSOMYG00000044151	N/A	N/A
1016	ENSOMYG00000018496	N/A	N/A
1017	ATG101_2	N/A	N/A
1018	ENSOMYG00000050707	N/A	N/A
1019	ONMYUAA-OSU	MR1	major histocompatibility complex, class I-related	Source:HGNC Symbol
1019	ONMYUAA-OSU	AZGP1	alpha-2-glycoprotein 1, zinc-binding	Source:HGNC Symbol
1020	ARXB	N/A	N/A
1021	PITHD1_1	N/A	N/A
1022	ENSOMYG00000007589	N/A	N/A
1023	ENSOMYG00000069104	N/A	N/A
1024	MARCHF7_1	N/A	N/A
1025	APOBEC2A	APOBEC2	apolipoprotein B mRNA editing enzyme catalytic subunit 2	Source:HGNC Symbol
1026	ETFRF1_1	N/A	N/A
1027	ENSOMYG00000046176	MPZL3	myelin protein zero like 3	Source:HGNC Symbol
1028	SLC25A4_2	N/A	N/A
1029	ENSOMYG00000059345	N/A	N/A
1030	ENSOMYG00000064684	N/A	N/A
1031	ENSOMYG00000036218	FRK	fyn related Src family tyrosine kinase	Source:HGNC Symbol
1032	MLX_1	N/A	N/A
1033	ENSOMYG00000028199	FCAMR	Fc alpha and mu receptor	Source:HGNC Symbol
1034	ENSOMYG00000062128	SMG6	SMG6 nonsense mediated mRNA decay factor	Source:HGNC Symbol
1035	CLINT1_1	N/A	N/A
1036	ENSOMYG00000014949	ACOT2	acyl-CoA thioesterase 2	Source:HGNC Symbol
1036	ENSOMYG00000014949	ACOT4	acyl-CoA thioesterase 4	Source:HGNC Symbol
1036	ENSOMYG00000014949	ACOT1	acyl-CoA thioesterase 1	Source:HGNC Symbol
1036	ENSOMYG00000014949	ACOT6	acyl-CoA thioesterase 6	Source:HGNC Symbol
1037	ENSOMYG00000059308	ATP1A4	ATPase Na+/K+ transporting subunit alpha 4	Source:HGNC Symbol
1038	S1PR5A_2	N/A	N/A
1039	ENSOMYG00000007824	N/A	N/A
1040	ENSOMYG00000030903	PIK3AP1	phosphoinositide-3-kinase adaptor protein 1	Source:HGNC Symbol
1041	MGST1_1	N/A	N/A
1042	RAB12_2	N/A	N/A
1043	SGCE_2	N/A	N/A
1044	PTPN22_1	N/A	N/A
1045	ENSOMYG00000000440	PHAF1	phagosome assembly factor 1	Source:HGNC Symbol
1046	ENSOMYG00000022724	N/A	N/A
1047	CKMB_1	N/A	N/A
1048	ABCC2	ABCC11	ATP binding cassette subfamily C member 11	Source:HGNC Symbol
1048	ABCC2	ABCC10	ATP binding cassette subfamily C member 10	Source:HGNC Symbol
1049	ENSOMYG00000061715	N/A	N/A
1050	ENSOMYG00000070212	N/A	N/A
1051	ENSOMYG00000019706	N/A	N/A
1052	ENSOMYG00000002411	LENG9	leukocyte receptor cluster member 9	Source:HGNC Symbol
1053	IL13RA2	IL13RA2	interleukin 13 receptor subunit alpha 2	Source:HGNC Symbol
1054	SDR16C5A_1	N/A	N/A
1055	FBXL2_2	N/A	N/A
1056	H1-0_2	N/A	N/A
1057	ENSOMYG00000042419	YPEL5	yippee like 5	Source:HGNC Symbol
1058	ENSOMYG00000037175	CSNK1D	casein kinase 1 delta	Source:HGNC Symbol
1059	ENSOMYG00000049760	N/A	N/A
1060	FOXO4_1	N/A	N/A
1061	ATP1A2A_1	N/A	N/A
1062	ENSOMYG00000054475	N/A	N/A
1063	ENSOMYG00000032574	SLC20A2	solute carrier family 20 member 2	Source:HGNC Symbol
1064	FHL1A_2	N/A	N/A
1065	IGFN1.1	IGSF22	immunoglobulin superfamily member 22	Source:HGNC Symbol
1066	ENSOMYG00000047114	N/A	N/A
1067	PKP3B_2	N/A	N/A
1068	PPP1R15B_2	N/A	N/A
1069	ENSOMYG00000011362	SLC8B1	solute carrier family 8 member B1	Source:HGNC Symbol
1070	ENSOMYG00000028460	CABIN1	calcineurin binding protein 1	Source:HGNC Symbol
1071	ENSOMYG00000037907	N/A	N/A
1072	GTF2B_1	N/A	N/A
1073	EPHX1_1	N/A	N/A
1074	C7A	C7	complement C7	Source:HGNC Symbol
1075	IGFLR1_1	N/A	N/A
1076	ENSOMYG00000026293	N/A	N/A
1077	TACC1_1	N/A	N/A
1078	SCARB1_2	N/A	N/A
1079	COX4I2_1	N/A	N/A
1080	ENSOMYG00000037018	ETV6	ETS variant transcription factor 6	Source:HGNC Symbol
1081	ENSOMYG00000021656	SLC6A2	solute carrier family 6 member 2	Source:HGNC Symbol
1082	PYGMA_1	N/A	N/A
1083	ABCH1_2	N/A	N/A
1084	ABLIM2	ABLIM2	actin binding LIM protein family member 2	Source:HGNC Symbol
1084	ABLIM2	ABLIM2	actin binding LIM protein family member 2	Source:HGNC Symbol
1085	ENSOMYG00000046154	N/A	N/A
1086	UGP2_1	N/A	N/A
1087	LMBRD2A	LMBRD2	LMBR1 domain containing 2	Source:HGNC Symbol
1088	LPL_2	N/A	N/A
1089	FN3KRP	FN3KRP	fructosamine 3 kinase related protein	Source:HGNC Symbol
1090	TECRA_2	N/A	N/A
1091	MYH7	MYH6	myosin heavy chain 6	Source:HGNC Symbol
1092	ENSOMYG00000017579	N/A	N/A
1093	IL7R_1	N/A	N/A
1094	F13A1B_2	N/A	N/A
1095	ENSOMYG00000073948	N/A	N/A
1096	WDR47A_1	N/A	N/A
1097	PGLYRP6_2	N/A	N/A
1098	TGFBR3_1	N/A	N/A
1099	ENSOMYG00000025809	N/A	N/A
1100	PANK1A_1	N/A	N/A
1101	ZNF704_2	N/A	N/A
1102	ENSOMYG00000008624	TSHZ1	teashirt zinc finger homeobox 1	Source:HGNC Symbol
1103	CHMP2BB_2	N/A	N/A
1104	ENSOMYG00000050183	N/A	N/A
1105	CYP3A27	CYP3A43	cytochrome P450 family 3 subfamily A member 43	Source:HGNC Symbol
1105	CYP3A27	CYP3A5	cytochrome P450 family 3 subfamily A member 5	Source:HGNC Symbol
1105	CYP3A27	CYP3A4	cytochrome P450 family 3 subfamily A member 4	Source:HGNC Symbol
1105	CYP3A27	CYP3A7	cytochrome P450 family 3 subfamily A member 7	Source:HGNC Symbol
1106	ABLIM2	ABLIM2	actin binding LIM protein family member 2	Source:HGNC Symbol
1106	ABLIM2	ABLIM2	actin binding LIM protein family member 2	Source:HGNC Symbol
1107	HIVEP3A_2	N/A	N/A
1108	ENSOMYG00000001515	MID1IP1	MID1 interacting protein 1	Source:HGNC Symbol
1109	DAPL1_2	N/A	N/A
1110	TMEM151A	N/A	N/A
1111	PLA2G15_1	N/A	N/A
1112	PDK3B	PDK3	pyruvate dehydrogenase kinase 3	Source:HGNC Symbol
1113	BVES_2	N/A	N/A
1114	ENSOMYG00000076663	HSPB2	heat shock protein family B (small) member 2	Source:HGNC Symbol
1115	NPTNB_2	N/A	N/A
1116	JAM2A_2	N/A	N/A
1117	ENSOMYG00000045633	N/A	N/A
1118	ENSOMYG00000005408	PHC3	polyhomeotic homolog 3	Source:HGNC Symbol
1119	CAV3_1	N/A	N/A
1120	CLDNI_1	N/A	N/A
1121	ENSOMYG00000072880	ANK3	ankyrin 3	Source:HGNC Symbol
1122	SI:CH211-189A15.5_1	N/A	N/A
1123	USP53_2	N/A	N/A
1124	ENSOMYG00000060224	N/A	N/A
1125	ENSOMYG00000038399	GRB10	growth factor receptor bound protein 10	Source:HGNC Symbol
1126	ENSOMYG00000025620	REG1A	regenerating family member 1 alpha	Source:HGNC Symbol
1126	ENSOMYG00000025620	REG3G	regenerating family member 3 gamma	Source:HGNC Symbol
1126	ENSOMYG00000025620	REG3A	regenerating family member 3 alpha	Source:HGNC Symbol
1126	ENSOMYG00000025620	REG1B	regenerating family member 1 beta	Source:HGNC Symbol
1127	HSC70	HSPA8	heat shock protein family A (Hsp70) member 8	Source:HGNC Symbol
1128	ENSOMYG00000045981	UGT1A1	UDP glucuronosyltransferase family 1 member A1	Source:HGNC Symbol
1129	PDZD2_1	N/A	N/A
1130	SOX14	SOX14	SRY-box transcription factor 14	Source:HGNC Symbol
1131	SI:CH211-225P5.8	SCN1B	sodium voltage-gated channel beta subunit 1	Source:HGNC Symbol
1132	MYOM2_2	N/A	N/A
1133	NOXO1B_2	N/A	N/A
1134	ENSOMYG00000027877	RAB7A	RAB7A, member RAS oncogene family	Source:HGNC Symbol
1135	ENSOMYG00000007128	ADAMTS2	ADAM metallopeptidase with thrombospondin type 1 motif 2	Source:HGNC Symbol
1136	KLHL21_2	N/A	N/A
1137	CTSD_1	N/A	N/A
1138	ENSOMYG00000014521	HELZ2	helicase with zinc finger 2	Source:HGNC Symbol
1139	CEMIP_1	N/A	N/A
1140	UBE2G1B_2	N/A	N/A
1141	ENSOMYG00000042345	ABCC5	ATP binding cassette subfamily C member 5	Source:HGNC Symbol
1142	ENSOMYG00000024498	KNG1	kininogen 1	Source:HGNC Symbol
1143	CEBPD_1	N/A	N/A
1144	ANTXR1_1	N/A	N/A
1145	SMAD6B	SMAD6	SMAD family member 6	Source:HGNC Symbol
1146	ANKRA2_1	N/A	N/A
1147	XIRP2A_1	N/A	N/A
1148	ENSOMYG00000044956	ITGA5	integrin subunit alpha 5	Source:HGNC Symbol
1149	CNSTB_2	N/A	N/A
1150	ENSOMYG00000024706	EMILIN2	elastin microfibril interfacer 2	Source:HGNC Symbol
1151	RBP7B	RBP7	retinol binding protein 7	Source:HGNC Symbol
1152	FOXQ1A_1	N/A	N/A
1153	MYO7BB_1	N/A	N/A
1154	ADD3_1	N/A	N/A
1155	ENSOMYG00000023228	APOLD1	apolipoprotein L domain containing 1	Source:HGNC Symbol
1156	NFIL3-6_2	N/A	N/A
1157	ENSOMYG00000040576	N/A	N/A
1158	ENSOMYG00000062294	N/A	N/A
1159	BADA_1	N/A	N/A
1160	BNIP3LB_1	N/A	N/A
1161	HOXC11_1	N/A	N/A
1162	MYBPC1_1	N/A	N/A
1163	RANBP3L	RANBP3L	RAN binding protein 3 like	Source:HGNC Symbol
1164	ENSOMYG00000006420	WDFY2	WD repeat and FYVE domain containing 2	Source:HGNC Symbol
1165	OSBPL2A	N/A	N/A
1166	SMPD1	SMPD1	sphingomyelin phosphodiesterase 1	Source:HGNC Symbol
1167	PTK2BA	N/A	N/A
1168	ENSOMYG00000055021	N/A	N/A
1169	TGFBR3_2	N/A	N/A
1170	ZNF740B_1	N/A	N/A
1171	MYOZ2B_1	N/A	N/A
1172	GRK5L_1	N/A	N/A
1173	ENSOMYG00000059332	N/A	N/A
1174	ENSOMYG00000026413	KCNK2	potassium two pore domain channel subfamily K member 2	Source:HGNC Symbol
1175	AGA	AGA	aspartylglucosaminidase	Source:HGNC Symbol
1176	IIP	N/A	N/A
1177	ENSOMYG00000004185	RAB4B	RAB4B, member RAS oncogene family	Source:HGNC Symbol
1178	GPRC5C_1	N/A	N/A
1179	ENSOMYG00000057439	N/A	N/A
1180	ENSOMYG00000018790	IFI44L	interferon induced protein 44 like	Source:HGNC Symbol
1180	ENSOMYG00000018790	IFI44	interferon induced protein 44	Source:HGNC Symbol
1181	PRSS16	N/A	N/A
1182	ENSOMYG00000058733	N/A	N/A
1183	CAV3_2	N/A	N/A
1184	OTUD5A	OTUD5	OTU deubiquitinase 5	Source:HGNC Symbol
1185	ENSOMYG00000000986	TCEA3	transcription elongation factor A3	Source:HGNC Symbol
1186	ENSOMYG00000061275	USP6	ubiquitin specific peptidase 6	Source:HGNC Symbol
1186	ENSOMYG00000061275	USP32	ubiquitin specific peptidase 32	Source:HGNC Symbol
1187	ABCC6A_1	N/A	N/A
1188	ENSOMYG00000010707	PPT2	palmitoyl-protein thioesterase 2	Source:HGNC Symbol
1189	ENSOMYG00000009198	TRIM16	tripartite motif containing 16	Source:HGNC Symbol
1190	ACKR3	ACKR3	atypical chemokine receptor 3	Source:HGNC Symbol
1191	FOXQ1A_2	N/A	N/A
1192	NFIL3	NFIL3	nuclear factor, interleukin 3 regulated	Source:HGNC Symbol
1193	ULK3_2	N/A	N/A
1194	ENSOMYG00000057569	N/A	N/A
1195	RNF212	RNF212	ring finger protein 212	Source:HGNC Symbol
1196	MCOLN1B_2	N/A	N/A
1197	SFR1	SFR1	SWI5 dependent homologous recombination repair protein 1	Source:HGNC Symbol
1198	TMEM86A	TMEM86A	transmembrane protein 86A	Source:HGNC Symbol
1199	SNAP47_2	N/A	N/A
1200	TSPAN3B_2	N/A	N/A
1201	ENSOMYG00000017659	N/A	N/A
1202	ZGC:114045_2	N/A	N/A
1203	HLF_2	N/A	N/A
1204	ENSOMYG00000043161	AOC3	amine oxidase copper containing 3	Source:HGNC Symbol
1204	ENSOMYG00000043161	AOC2	amine oxidase copper containing 2	Source:HGNC Symbol
1205	FILIP1_2	N/A	N/A
1206	ENSOMYG00000027704	N/A	N/A
1207	CELF1_2	N/A	N/A
1208	ENSOMYG00000025042	LAMB1	laminin subunit beta 1	Source:HGNC Symbol
1209	ENSOMYG00000024817	CYP7A1	cytochrome P450 family 7 subfamily A member 1	Source:HGNC Symbol
1210	NDRG2	N/A	N/A
1211	ENSOMYG00000025569	N/A	N/A
1212	ENSOMYG00000032450	ZNF74	zinc finger protein 74	Source:HGNC Symbol
1213	ENSOMYG00000025272	CD34	CD34 molecule	Source:HGNC Symbol
1214	ENSOMYG00000050750	N/A	N/A
1215	ENSOMYG00000039868	KLHL41	kelch like family member 41	Source:HGNC Symbol
1216	ENSOMYG00000038088	N/A	N/A
1217	ENSOMYG00000028050	N/A	N/A
1218	ENSOMYG00000008945	PECAM1	platelet and endothelial cell adhesion molecule 1	Source:HGNC Symbol
1219	PDLIM5A	N/A	N/A
1220	ENSOMYG00000018208	ATP1A4	ATPase Na+/K+ transporting subunit alpha 4	Source:HGNC Symbol
1221	ENSOMYG00000025903	SHANK2	SH3 and multiple ankyrin repeat domains 2	Source:HGNC Symbol
1222	MYBPC3_2	N/A	N/A
1223	ENSOMYG00000011941	CTNNAL1	catenin alpha like 1	Source:HGNC Symbol
1224	ENSOMYG00000030445	N/A	N/A
1225	SHROOM3	SHROOM3	shroom family member 3	Source:HGNC Symbol
1225	SHROOM3	SHROOM3	shroom family member 3	Source:HGNC Symbol
1226	CXCR4B_2	N/A	N/A
1227	CYHR1_1	N/A	N/A
1228	ENSOMYG00000008956	MYOM3	myomesin 3	Source:HGNC Symbol
1229	ENSOMYG00000028023	N/A	N/A
1230	MICU3B	MICU3	mitochondrial calcium uptake family member 3	Source:HGNC Symbol
1231	DCUN1D2A_2	N/A	N/A
1232	LAMA4	N/A	N/A
1233	CASTOR2_2	N/A	N/A
1234	WIPI1_1	N/A	N/A
1235	ENSOMYG00000048004	TSC22D1	TSC22 domain family member 1	Source:HGNC Symbol
1236	CNPPD1_1	N/A	N/A
1237	ENSOMYG00000024921	RNF207	ring finger protein 207	Source:HGNC Symbol
1238	ENSOMYG00000017645	MR1	major histocompatibility complex, class I-related	Source:HGNC Symbol
1238	ENSOMYG00000017645	AZGP1	alpha-2-glycoprotein 1, zinc-binding	Source:HGNC Symbol
1239	PRR33_2	N/A	N/A
1240	ENSOMYG00000013703	TSPAN4	tetraspanin 4	Source:HGNC Symbol
1241	SORBS2A	N/A	N/A
1242	GPD1B	GPD1	glycerol-3-phosphate dehydrogenase 1	Source:HGNC Symbol
1243	MYBPC3_1	N/A	N/A
1244	NR1D4B_1	N/A	N/A
1245	ENSOMYG00000065102	N/A	N/A
1246	HEBP2	HEBP2	heme binding protein 2	Source:HGNC Symbol
1247	PPDPFA_2	N/A	N/A
1248	ENSOMYG00000038419	N/A	N/A
1249	MYOZ1B	MYOZ1	myozenin 1	Source:HGNC Symbol
1250	CLIC2_1	N/A	N/A
1251	ENSOMYG00000013945	N/A	N/A
1252	SORL1_1	N/A	N/A
1253	KAZNA	KAZN	kazrin, periplakin interacting protein	Source:HGNC Symbol
1254	CARD14_2	N/A	N/A
1255	CDK15_1	N/A	N/A
1256	BNIP3_1	N/A	N/A
1257	IRF1B	IRF1	interferon regulatory factor 1	Source:HGNC Symbol
1258	CAVIN2A_2	N/A	N/A
1259	MIOS_2	N/A	N/A
1260	PGM5_2	N/A	N/A
1261	MYOZ3A_2	N/A	N/A
1262	ENSOMYG00000033867	PRRT3	proline rich transmembrane protein 3	Source:HGNC Symbol
1263	ENSOMYG00000065942	ADAMTSL4	ADAMTS like 4	Source:HGNC Symbol
1264	ENSOMYG00000002215	N/A	N/A
1265	ENSOMYG00000050454	GABARAPL2	GABA type A receptor associated protein like 2	Source:HGNC Symbol
1266	ENSOMYG00000021820	CTDSP2	CTD small phosphatase 2	Source:HGNC Symbol
1267	ENSOMYG00000057567	N/A	N/A
1268	MEOX2B_2	N/A	N/A
1269	TBXAS1_2	N/A	N/A
1270	ENSOMYG00000054289	N/A	N/A
1271	CHRD	N/A	N/A
1272	ENSOMYG00000055501	N/A	N/A
1273	ENSOMYG00000014851	RIOK3	RIO kinase 3	Source:HGNC Symbol
1274	TRIM105	N/A	N/A
1275	ENSOMYG00000063963	N/A	N/A
1276	KDR	KDR	kinase insert domain receptor	Source:HGNC Symbol
1277	ENSOMYG00000013958	PARP9	poly(ADP-ribose) polymerase family member 9	Source:HGNC Symbol
1278	ARIH2_1	N/A	N/A
1279	ENSOMYG00000032659	N/A	N/A
1280	SI:CH211-251B21.1_2	N/A	N/A
1281	ABHD15A_1	N/A	N/A
1282	PIM3	PIM3	Pim-3 proto-oncogene, serine/threonine kinase	Source:HGNC Symbol
1283	MACF1B	N/A	N/A
1284	SI:CH73-60H1.1	N/A	N/A
1285	ENSOMYG00000003339	TRIM23	tripartite motif containing 23	Source:HGNC Symbol
1286	ENSOMYG00000025842	N/A	N/A
1287	ENSOMYG00000019826	N/A	N/A
1288	RNASET2_2	N/A	N/A
1289	QPCT	N/A	N/A
1290	COQ10A_1	N/A	N/A
1291	FOXN1_2	N/A	N/A
1292	CKM	CKM	creatine kinase, M-type	Source:HGNC Symbol
1293	ABTB1	ABTB1	ankyrin repeat and BTB domain containing 1	Source:HGNC Symbol
1294	BTR02_1	N/A	N/A
1295	GNPTG	GNPTG	N-acetylglucosamine-1-phosphate transferase subunit gamma	Source:HGNC Symbol
1296	ZCCHC24_1	N/A	N/A
1297	ENSOMYG00000022386	N/A	N/A
1298	ARRDC3A_1	N/A	N/A
1299	ENSOMYG00000044967	TLCD3A	TLC domain containing 3A	Source:HGNC Symbol
1300	ENSOMYG00000039251	ABCA3	ATP binding cassette subfamily A member 3	Source:HGNC Symbol
1301	CISH_1	N/A	N/A
1302	ENSOMYG00000059198	ARRDC5	arrestin domain containing 5	Source:HGNC Symbol
1303	FRZB_2	N/A	N/A
1304	SLC6A3	SLC6A3	solute carrier family 6 member 3	Source:HGNC Symbol
1305	ENSOMYG00000002359	UBE3A	ubiquitin protein ligase E3A	Source:HGNC Symbol
1306	TMOD4_2	N/A	N/A
1307	ENDOUC	N/A	N/A
1308	CYTL1_2	N/A	N/A
1309	FN1B_1	N/A	N/A
1310	ENSOMYG00000036715	N/A	N/A
1311	UBALD1B_2	N/A	N/A
1312	ENSOMYG00000017816	HACD1	3-hydroxyacyl-CoA dehydratase 1	Source:HGNC Symbol
1313	CETN4	N/A	N/A
1314	IL34_2	N/A	N/A
1315	ENSOMYG00000017683	MED8	mediator complex subunit 8	Source:HGNC Symbol
1316	TNS3_4	N/A	N/A
1317	NT5E_1	N/A	N/A
1318	JPH1A	JPH1	junctophilin 1	Source:HGNC Symbol
1318	JPH1A	JPH1	junctophilin 1	Source:HGNC Symbol
1319	AGBL1	AGBL1	AGBL carboxypeptidase 1	Source:HGNC Symbol
1320	ENSOMYG00000036641	N/A	N/A
1321	UBOX5_2	N/A	N/A
1322	SERPINE2_2	N/A	N/A
1323	ENSOMYG00000012003	CCN4	cellular communication network factor 4	Source:HGNC Symbol
1324	ENSOMYG00000056117	ARAP1	ArfGAP with RhoGAP domain, ankyrin repeat and PH domain 1	Source:HGNC Symbol
1325	FGFBP1B_2	N/A	N/A
1326	CFAP43	CFAP43	cilia and flagella associated protein 43	Source:HGNC Symbol
1327	ENSOMYG00000040138	IL16	interleukin 16	Source:HGNC Symbol
1328	JPH1	N/A	N/A
1329	ERMP1_1	N/A	N/A
1330	ENSOMYG00000003859	PHYKPL	5-phosphohydroxy-L-lysine phospho-lyase	Source:HGNC Symbol
1331	ENSOMYG00000013580	N/A	N/A
1332	HDAC8_1	N/A	N/A
1333	DEPDC5	DEPDC5	DEP domain containing 5, GATOR1 subcomplex subunit	Source:HGNC Symbol
1334	MYOM2A_2	N/A	N/A
1335	FAM13A_2	N/A	N/A
1336	GSPT1_1	N/A	N/A
1337	ENSOMYG00000026234	PLPP3	phospholipid phosphatase 3	Source:HGNC Symbol
1338	MGST3B	N/A	N/A
1339	PIKFYVE_2	N/A	N/A
1340	ENSOMYG00000005954	KLHL12	kelch like family member 12	Source:HGNC Symbol
1341	ENSOMYG00000022039	ABCA1	ATP binding cassette subfamily A member 1	Source:HGNC Symbol
1342	PHKG1	PHKG1	phosphorylase kinase catalytic subunit gamma 1	Source:HGNC Symbol
1343	ENSOMYG00000028383	CRTC2	CREB regulated transcription coactivator 2	Source:HGNC Symbol
1344	TNNI2A.2	TNNI2	troponin I2, fast skeletal type	Source:HGNC Symbol
1345	EXOC8_1	N/A	N/A
1346	FSTL3_2	N/A	N/A
1347	ENSOMYG00000017790	MBTD1	mbt domain containing 1	Source:HGNC Symbol
1348	IL16	IL16	interleukin 16	Source:HGNC Symbol
1349	ADSS1_1	N/A	N/A
1350	ENSOMYG00000014544	N/A	N/A
1351	SMOC1	SMOC1	SPARC related modular calcium binding 1	Source:HGNC Symbol
1352	ENSOMYG00000002451	EMP3	epithelial membrane protein 3	Source:HGNC Symbol
1353	ENSOMYG00000001618	ABHD4	abhydrolase domain containing 4, N-acyl phospholipase B	Source:HGNC Symbol
1354	ENSOMYG00000014837	SLC8B1	solute carrier family 8 member B1	Source:HGNC Symbol
1355	ENSOMYG00000009852	MAP2K4	mitogen-activated protein kinase kinase 4	Source:HGNC Symbol
1356	ENSOMYG00000037672	N/A	N/A
1357	ENSOMYG00000036082	N/A	N/A
1358	PABPC4_2	N/A	N/A
1359	ENSOMYG00000017461	PRKAB2	protein kinase AMP-activated non-catalytic subunit beta 2	Source:HGNC Symbol
1360	STAT5	STAT5A	signal transducer and activator of transcription 5A	Source:HGNC Symbol
1360	STAT5	STAT5B	signal transducer and activator of transcription 5B	Source:HGNC Symbol
1361	ENSOMYG00000068932	N/A	N/A
1362	FOXO4_2	N/A	N/A
1363	EBF1_1	N/A	N/A
1364	TGFR2	TGFBR2	transforming growth factor beta receptor 2	Source:HGNC Symbol
1365	JPH2	JPH2	junctophilin 2	Source:HGNC Symbol
1365	JPH2	JPH2	junctophilin 2	Source:HGNC Symbol
1366	SYNM_2	N/A	N/A
1367	ENSOMYG00000016937	LRR1	leucine rich repeat protein 1	Source:HGNC Symbol
1368	TECPR2_2	N/A	N/A
1369	ENSOMYG00000040655	N/A	N/A
1370	ENSOMYG00000021738	N/A	N/A
1371	ENSOMYG00000015709	N/A	N/A
1372	CRACR2B	CRACR2B	calcium release activated channel regulator 2B	Source:HGNC Symbol
1373	SELENOP	SELENOP	selenoprotein P	Source:HGNC Symbol
1374	ENSOMYG00000064932	TMEM9	transmembrane protein 9	Source:HGNC Symbol
1375	PODXL	PODXL	podocalyxin like	Source:HGNC Symbol
1376	ENSOMYG00000042107	N/A	N/A
1377	ENSOMYG00000026479	CFD	complement factor D	Source:HGNC Symbol
1378	GA45B	GADD45B	growth arrest and DNA damage inducible beta	Source:HGNC Symbol
1379	ENSOMYG00000011446	GPR31	G protein-coupled receptor 31	Source:HGNC Symbol
1380	ENSOMYG00000068143	MGST1	microsomal glutathione S-transferase 1	Source:HGNC Symbol
1381	ENSOMYG00000010732	TLK2	tousled like kinase 2	Source:HGNC Symbol
1382	AGLA_1	N/A	N/A
1383	TMOD4_1	N/A	N/A
1384	ENSOMYG00000017414	MRTFA	myocardin related transcription factor A	Source:HGNC Symbol
1385	ENSOMYG00000015036	TACC1	transforming acidic coiled-coil containing protein 1	Source:HGNC Symbol
1386	MYO1CA_2	N/A	N/A
1387	GPR143_2	N/A	N/A
1388	ENSOMYG00000003221	AMPD3	adenosine monophosphate deaminase 3	Source:HGNC Symbol
1389	CDKN1BB_1	N/A	N/A
1390	ENSOMYG00000043642	N/A	N/A
1391	GPIB_1	N/A	N/A
1392	DPYS	DPYS	dihydropyrimidinase	Source:HGNC Symbol
1393	ENSOMYG00000071148	N/A	N/A
1394	RIPK4	RIPK4	receptor interacting serine/threonine kinase 4	Source:HGNC Symbol
1395	CAP2_2	N/A	N/A
1396	DNAJB6B_2	N/A	N/A
1397	ENSOMYG00000017829	COLEC12	collectin subfamily member 12	Source:HGNC Symbol
1398	RASSF10_2	N/A	N/A
1399	ENSOMYG00000065059	SMAD1	SMAD family member 1	Source:HGNC Symbol
1400	ENSOMYG00000039970	AOC3	amine oxidase copper containing 3	Source:HGNC Symbol
1400	ENSOMYG00000039970	AOC2	amine oxidase copper containing 2	Source:HGNC Symbol
1401	TRPM4A_1	N/A	N/A
1402	SRL_1	N/A	N/A
1403	ENSOMYG00000004623	PIK3R4	phosphoinositide-3-kinase regulatory subunit 4	Source:HGNC Symbol
1404	OSTM1_2	N/A	N/A
1405	NAPAA_2	N/A	N/A
1406	PLXDC1_1	N/A	N/A
1407	ENSOMYG00000001919	RUSC2	RUN and SH3 domain containing 2	Source:HGNC Symbol
1408	IRAK4	IRAK4	interleukin 1 receptor associated kinase 4	Source:HGNC Symbol
1409	ZGC:153184	RCSD1	RCSD domain containing 1	Source:HGNC Symbol
1410	ENSOMYG00000072327	N/A	N/A
1411	LDB1B	LDB1	LIM domain binding 1	Source:HGNC Symbol
1412	NTPCR	NTPCR	nucleoside-triphosphatase, cancer-related	Source:HGNC Symbol
1413	ENSOMYG00000001525	N/A	N/A
1414	NRBP2B_1	N/A	N/A
1415	CXCL12B_2	N/A	N/A
1416	SH3TC2_2	N/A	N/A
1417	ENSOMYG00000024855	RNF150	ring finger protein 150	Source:HGNC Symbol
1418	RAB12_1	N/A	N/A
1419	WHAMM_2	N/A	N/A
1420	GSPT1_2	N/A	N/A
1421	ENSOMYG00000064340	N/A	N/A
1422	ENSOMYG00000013699	N/A	N/A
1423	ENSOMYG00000040804	FZD4	frizzled class receptor 4	Source:HGNC Symbol
1424	ENSOMYG00000034649	BACH1	BTB domain and CNC homolog 1	Source:HGNC Symbol
1425	DESMA_2	N/A	N/A
1426	ENSOMYG00000028079	ACTN3	actinin alpha 3	Source:HGNC Symbol
1427	COX4I2_2	N/A	N/A
1428	ENSOMYG00000047539	PLCE1	phospholipase C epsilon 1	Source:HGNC Symbol
1429	TESK2_1	N/A	N/A
1430	TYRO3_1	N/A	N/A
1431	ENSOMYG00000074965	CRNN	cornulin	Source:HGNC Symbol
1431	ENSOMYG00000074965	S100A8	S100 calcium binding protein A8	Source:HGNC Symbol
1431	ENSOMYG00000074965	S100A7	S100 calcium binding protein A7	Source:HGNC Symbol
1431	ENSOMYG00000074965	S100A9	S100 calcium binding protein A9	Source:HGNC Symbol
1431	ENSOMYG00000074965	S100G	S100 calcium binding protein G	Source:HGNC Symbol
1431	ENSOMYG00000074965	S100A7A	S100 calcium binding protein A7A	Source:HGNC Symbol
1431	ENSOMYG00000074965	S100A3	S100 calcium binding protein A3	Source:HGNC Symbol
1431	ENSOMYG00000074965	S100A14	S100 calcium binding protein A14	Source:HGNC Symbol
1431	ENSOMYG00000074965	S100A4	S100 calcium binding protein A4	Source:HGNC Symbol
1431	ENSOMYG00000074965	S100A5	S100 calcium binding protein A5	Source:HGNC Symbol
1431	ENSOMYG00000074965	S100A2	S100 calcium binding protein A2	Source:HGNC Symbol
1431	ENSOMYG00000074965	S100A10	S100 calcium binding protein A10	Source:HGNC Symbol
1431	ENSOMYG00000074965	S100A6	S100 calcium binding protein A6	Source:HGNC Symbol
1432	CD302_2	N/A	N/A
1433	EMILIN2B	N/A	N/A
1434	CASQ1B_2	N/A	N/A
1435	UPB1_2	N/A	N/A
1436	ENSOMYG00000013913	N/A	N/A
1437	ENSOMYG00000030474	CDKN1B	cyclin dependent kinase inhibitor 1B	Source:HGNC Symbol
1438	ENSOMYG00000043819	BRCA2	BRCA2 DNA repair associated	Source:HGNC Symbol
1439	SI:DKEY-26C10.5_2	N/A	N/A
1440	TMCC3_1	N/A	N/A
1441	HACD1	HACD1	3-hydroxyacyl-CoA dehydratase 1	Source:HGNC Symbol
1442	ENSOMYG00000037082	N/A	N/A
1443	HOXD9A	HOXD9	homeobox D9	Source:HGNC Symbol
1444	PALMD	PALMD	palmdelphin	Source:HGNC Symbol
1444	PALMD	PALMD	palmdelphin	Source:HGNC Symbol
1444	PALMD	PALMD	palmdelphin	Source:HGNC Symbol
1445	HSD17B14_2	N/A	N/A
1446	ANTXR1_2	N/A	N/A
1447	NFATC3B_1	N/A	N/A
1448	SYAP1	SYAP1	synapse associated protein 1	Source:HGNC Symbol
1448	SYAP1	SYAP1	synapse associated protein 1	Source:HGNC Symbol
1449	ENSOMYG00000045708	SYNPO2	synaptopodin 2	Source:HGNC Symbol
1450	ENSOMYG00000022804	NUDT12	nudix hydrolase 12	Source:HGNC Symbol
1451	TPM2	TPM2	tropomyosin 2	Source:HGNC Symbol
1452	ENSOMYG00000075087	KLF3	KLF transcription factor 3	Source:HGNC Symbol
1453	WDR59_2	N/A	N/A
1454	TNFRSF11A_2	N/A	N/A
1455	ENSOMYG00000042727	PHTF1	putative homeodomain transcription factor 1	Source:HGNC Symbol
1456	CARMIL3_2	N/A	N/A
1457	PDCD4B_2	N/A	N/A
1458	ENSOMYG00000015894	STK38L	serine/threonine kinase 38 like	Source:HGNC Symbol
1459	USP25_1	N/A	N/A
1460	ENSOMYG00000058950		novel protein
1461	ENSOMYG00000029798	N/A	N/A
1462	ENSOMYG00000072419	N/A	N/A
1463	ADMA_1	N/A	N/A
1464	SRGAP3_1	N/A	N/A
1465	ENSOMYG00000022638	N/A	N/A
1466	ENSOMYG00000001917	SLC27A3	solute carrier family 27 member 3	Source:HGNC Symbol
1467	FZR1B	N/A	N/A
1468	ENSOMYG00000003739	N/A	N/A
1469	ENSOMYG00000010336	N/A	N/A
1470	FGFR1B	FGFR1	fibroblast growth factor receptor 1	Source:HGNC Symbol
1471	SMIM20	SMIM20	small integral membrane protein 20	Source:HGNC Symbol
1472	CDKN1BB_2	N/A	N/A
1473	MYZAP_1	N/A	N/A
1474	CBX8A	CBX8	chromobox 8	Source:HGNC Symbol
1474	CBX8A	CBX8	chromobox 8	Source:HGNC Symbol
1474	CBX8A	CBX8	chromobox 8	Source:HGNC Symbol
1475	ENSOMYG00000015992	PLCE1	phospholipase C epsilon 1	Source:HGNC Symbol
1476	ENSOMYG00000021169	ADAMTS2	ADAM metallopeptidase with thrombospondin type 1 motif 2	Source:HGNC Symbol
1477	DEPTOR	DEPTOR	DEP domain containing MTOR interacting protein	Source:HGNC Symbol
1478	NNT2_1	N/A	N/A
1479	KDM7AB_1	N/A	N/A
1480	ENSOMYG00000028791	N/A	N/A
1481	SOCS2	SOCS2	suppressor of cytokine signaling 2	Source:HGNC Symbol
1481	SOCS2	SOCS2	suppressor of cytokine signaling 2	Source:HGNC Symbol
1482	CYTH3_2	N/A	N/A
1483	ENSOMYG00000014384	N/A	N/A
1484	PTGES_1	N/A	N/A
1485	ENSOMYG00000004857	NUGGC	nuclear GTPase, germinal center associated	Source:HGNC Symbol
1486	ENSOMYG00000058197	TPD52	tumor protein D52	Source:HGNC Symbol
1487	ENSOMYG00000019880	SLC6A6	solute carrier family 6 member 6	Source:HGNC Symbol
1488	PBXIP1A_2	N/A	N/A
1489	SLC7A3B_2	N/A	N/A
1490	MYO1CA_1	N/A	N/A
1491	HOXD12A	HOXD12	homeobox D12	Source:HGNC Symbol
1492	ENSOMYG00000031416	FBP2	fructose-bisphosphatase 2	Source:HGNC Symbol
1493	ENSOMYG00000013123	SHARPIN	SHANK associated RH domain interactor	Source:HGNC Symbol
1494	ENSOMYG00000069049	LCLAT1	lysocardiolipin acyltransferase 1	Source:HGNC Symbol
1495	ENSOMYG00000022158	N/A	N/A
1496	ENSOMYG00000055587	N/A	N/A
1497	HSD11B2_2	N/A	N/A
1498	SI:CH211-194M7.5	N/A	N/A
1499	ENSOMYG00000037369	DTX3L	deltex E3 ubiquitin ligase 3L	Source:HGNC Symbol
1500	ENSOMYG00000033620	SULT2A1	sulfotransferase family 2A member 1	Source:HGNC Symbol
1500	ENSOMYG00000033620	SULT1E1	sulfotransferase family 1E member 1	Source:HGNC Symbol
1500	ENSOMYG00000033620	SULT1A1	sulfotransferase family 1A member 1	Source:HGNC Symbol
1500	ENSOMYG00000033620	SULT1A2	sulfotransferase family 1A member 2	Source:HGNC Symbol
1500	ENSOMYG00000033620	SULT1A4	sulfotransferase family 1A member 4	Source:HGNC Symbol
1500	ENSOMYG00000033620	SULT1A3	sulfotransferase family 1A member 3	Source:HGNC Symbol
1501	SI:CH211-79K12.1_1	N/A	N/A
1502	BNIP3LB_2	N/A	N/A
1503	OBSL1B	OBSL1	obscurin like cytoskeletal adaptor 1	Source:HGNC Symbol
1504	STAT5A	STAT5A	signal transducer and activator of transcription 5A	Source:HGNC Symbol
1504	STAT5A	STAT5B	signal transducer and activator of transcription 5B	Source:HGNC Symbol
1505	VAV3	VAV3	vav guanine nucleotide exchange factor 3	Source:HGNC Symbol
1506	ENSOMYG00000046742	IRF1	interferon regulatory factor 1	Source:HGNC Symbol
1507	ENSOMYG00000042612	RAB1A	RAB1A, member RAS oncogene family	Source:HGNC Symbol
1508	C5ORF63	C5orf63	chromosome 5 open reading frame 63	Source:HGNC Symbol
1509	ZBTB4_2	N/A	N/A
1510	MAU2_2	N/A	N/A
1511	ENSOMYG00000005752	N/A	N/A
1512	MYOM2A_1	N/A	N/A
1513	ENSOMYG00000010633	ITGB4	integrin subunit beta 4	Source:HGNC Symbol
1514	ENSOMYG00000028470	N/A	N/A
1515	ENSOMYG00000035369	SLC12A7	solute carrier family 12 member 7	Source:HGNC Symbol
1516	ENSOMYG00000041263	ENG	endoglin	Source:HGNC Symbol
1517	ENSOMYG00000041468	N/A	N/A
1518	ENSOMYG00000050426	N/A	N/A
1519	ENSOMYG00000002119	CYP46A1	cytochrome P450 family 46 subfamily A member 1	Source:HGNC Symbol
1520	CIAPIN1_1	N/A	N/A
1521	ENSOMYG00000000414	N/A	N/A
1522	RAPGEFL1_2	N/A	N/A
1523	ENSOMYG00000013988	LTB4R2	leukotriene B4 receptor 2	Source:HGNC Symbol
1524	CSF1A	CSF1	colony stimulating factor 1	Source:HGNC Symbol
1525	CTNS_2	N/A	N/A
1526	ENSOMYG00000036314	AQP3	aquaporin 3 (Gill blood group)	Source:HGNC Symbol
1527	ENSOMYG00000069681	PAPLN	papilin, proteoglycan like sulfated glycoprotein	Source:HGNC Symbol
1528	FAM117AA	N/A	N/A
1529	ATP5IF1B_2	N/A	N/A
1530	TOLLIP_1	N/A	N/A
1531	SI:CH1073-406L10.2_2	N/A	N/A
1532	MANBA	MANBA	mannosidase beta	Source:HGNC Symbol
1533	PLP	PLP1	proteolipid protein 1	Source:HGNC Symbol
1534	ENSOMYG00000033677	GGA2	golgi associated, gamma adaptin ear containing, ARF binding protein 2	Source:HGNC Symbol
1535	M1IP1	N/A	N/A
1536	MTSS1	N/A	N/A
1536	MTSS1	MTSS1	MTSS I-BAR domain containing 1	Source:HGNC Symbol
1536	MTSS1	N/A	N/A
1537	ENSOMYG00000000809	MIDEAS	mitotic deacetylase associated SANT domain protein	Source:HGNC Symbol
1538	NEXN	NEXN	nexilin F-actin binding protein	Source:HGNC Symbol
1538	NEXN	NEXN	nexilin F-actin binding protein	Source:HGNC Symbol
1539	CAMSAP2A_2	N/A	N/A
1540	ENSOMYG00000073842	N/A	N/A
1541	ENSOMYG00000017552	EEF2K	eukaryotic elongation factor 2 kinase	Source:HGNC Symbol
1542	CASQ1A_2	N/A	N/A
1543	CTPS1A_1	N/A	N/A
1544	TSC1B_2	N/A	N/A
1545	ENSOMYG00000036668	LGMN	legumain	Source:HGNC Symbol
1546	PPARAB_1	N/A	N/A
1547	ENSOMYG00000017864	TCN2	transcobalamin 2	Source:HGNC Symbol
1548	SRL_2	N/A	N/A
1549	ABCC6A_2	N/A	N/A
1550	PLEKHB2	PLEKHB2	pleckstrin homology domain containing B2	Source:HGNC Symbol
1551	DNAJC17_1	N/A	N/A
1552	MYL1_2	N/A	N/A
1553	ENSOMYG00000003956	SVIL	supervillin	Source:HGNC Symbol
1554	ENSOMYG00000025568	QKI	QKI, KH domain containing RNA binding	Source:HGNC Symbol
1555	MICAL2A_1	N/A	N/A
1556	DTNA_2	N/A	N/A
1557	ENSOMYG00000029980	SLC6A6	solute carrier family 6 member 6	Source:HGNC Symbol
1558	AQP3B_1	N/A	N/A
1559	PNO1	PNO1	partner of NOB1 homolog	Source:HGNC Symbol
1560	SI:CH1073-406L10.2_1	N/A	N/A
1561	ENSOMYG00000076260	N/A	N/A
1562	TSPAN8	TSPAN8	tetraspanin 8	Source:HGNC Symbol

## Sheet: CF Tb Up
Sr. No	initial_alias	ortholog_name	Description
1	ENSOMYG00000070429	N/A	N/A
2	ENSOMYG00000013520	N/A	N/A
3	ENSOMYG00000009806	IFI44L	interferon induced protein 44 like	Source:HGNC Symbol
3	ENSOMYG00000009806	IFI44	interferon induced protein 44	Source:HGNC Symbol
4	ENSOMYG00000017196	N/A	N/A
5	ENSOMYG00000070624	KLHDC1	kelch domain containing 1	Source:HGNC Symbol
6	ENSOMYG00000014414	GBP1	guanylate binding protein 1	Source:HGNC Symbol
7	ENSOMYG00000054775	N/A	N/A
8	ENSOMYG00000051164	MVB12A	multivesicular body subunit 12A	Source:HGNC Symbol
9	CALCOCO1B	CALCOCO1	calcium binding and coiled-coil domain 1	Source:HGNC Symbol
10	ENSOMYG00000062907	N/A	N/A
11	ENSOMYG00000018085	DLL3	delta like canonical Notch ligand 3	Source:HGNC Symbol
11	ENSOMYG00000018085	CLEC14A	C-type lectin domain containing 14A	Source:HGNC Symbol
12	ENSOMYG00000029546	N/A	N/A
13	ENSOMYG00000014690	N/A	N/A
14	ENSOMYG00000028365	N/A	N/A
15	ENSOMYG00000055441	N/A	N/A
16	ENSOMYG00000033163	MMP19	matrix metallopeptidase 19	Source:HGNC Symbol
17	ENSOMYG00000008473	MYBPC2	myosin binding protein C2	Source:HGNC Symbol
18	ENSOMYG00000077431	N/A	N/A
19	ENSOMYG00000001878	N/A	N/A
20	ENSOMYG00000036148	N/A	N/A
21	PRG4A_1	N/A	N/A
22	FGL2A_2	N/A	N/A
23	RYR3_2	N/A	N/A
24	ENSOMYG00000009645	N/A	N/A
25	ENSOMYG00000038960	PARP14	poly(ADP-ribose) polymerase family member 14	Source:HGNC Symbol
26	TNFRSF6B	TNFRSF6B	TNF receptor superfamily member 6b	Source:HGNC Symbol
27	ENSOMYG00000028079	ACTN3	actinin alpha 3	Source:HGNC Symbol
28	CMPK2	CMPK2	cytidine/uridine monophosphate kinase 2	Source:HGNC Symbol
29	TDP2A	N/A	N/A
30	MYOM1	MYOM1	myomesin 1	Source:HGNC Symbol
30	MYOM1	MYOM1	myomesin 1	Source:HGNC Symbol
31	ENSOMYG00000027233	N/A	N/A
32	ENSOMYG00000045128	CKM	creatine kinase, M-type	Source:HGNC Symbol
33	ENSOMYG00000073073	MAT1A	methionine adenosyltransferase 1A	Source:HGNC Symbol
34	ENSOMYG00000044946	USP2	ubiquitin specific peptidase 2	Source:HGNC Symbol
35	ENSOMYG00000017659	N/A	N/A
36	TRIP10_1	N/A	N/A
37	F5	F5	coagulation factor V	Source:HGNC Symbol
38	ENSOMYG00000061661	N/A	N/A
39	C7B	C7	complement C7	Source:HGNC Symbol
40	ENSOMYG00000005327	CLDN11	claudin 11	Source:HGNC Symbol
41	ENSOMYG00000005322	ALAS1	5'-aminolevulinate synthase 1	Source:HGNC Symbol
42	PVALB8	N/A	N/A
42	PVALB8	N/A	N/A
43	SLC25A4_1	N/A	N/A
44	PFKMA	PFKM	phosphofructokinase, muscle	Source:HGNC Symbol
45	ENSOMYG00000006890	FRZB	frizzled related protein	Source:HGNC Symbol
46	ENSOMYG00000074965	CRNN	cornulin	Source:HGNC Symbol
46	ENSOMYG00000074965	S100A8	S100 calcium binding protein A8	Source:HGNC Symbol
46	ENSOMYG00000074965	S100A7	S100 calcium binding protein A7	Source:HGNC Symbol
46	ENSOMYG00000074965	S100A9	S100 calcium binding protein A9	Source:HGNC Symbol
46	ENSOMYG00000074965	S100G	S100 calcium binding protein G	Source:HGNC Symbol
46	ENSOMYG00000074965	S100A7A	S100 calcium binding protein A7A	Source:HGNC Symbol
46	ENSOMYG00000074965	S100A3	S100 calcium binding protein A3	Source:HGNC Symbol
46	ENSOMYG00000074965	S100A14	S100 calcium binding protein A14	Source:HGNC Symbol
46	ENSOMYG00000074965	S100A4	S100 calcium binding protein A4	Source:HGNC Symbol
46	ENSOMYG00000074965	S100A5	S100 calcium binding protein A5	Source:HGNC Symbol
46	ENSOMYG00000074965	S100A2	S100 calcium binding protein A2	Source:HGNC Symbol
46	ENSOMYG00000074965	S100A10	S100 calcium binding protein A10	Source:HGNC Symbol
46	ENSOMYG00000074965	S100A6	S100 calcium binding protein A6	Source:HGNC Symbol

## Sheet: CF Tb+ up
Sr. No	initial_alias	ortholog_name	Description
1	ENSOMYG00000050360	IFI44L	interferon induced protein 44 like	Source:HGNC Symbol
1	ENSOMYG00000050360	IFI44	interferon induced protein 44	Source:HGNC Symbol
2	ENSOMYG00000034436	N/A	N/A
3	ENSOMYG00000000646	N/A	N/A
4	ENSOMYG00000006353	N/A	N/A
5	ENSOMYG00000032727	N/A	N/A
6	ENSOMYG00000001821	N/A	N/A
7	ENSOMYG00000051259	N/A	N/A
8	ENSOMYG00000032623	N/A	N/A
9	ENSOMYG00000009806	IFI44L	interferon induced protein 44 like	Source:HGNC Symbol
9	ENSOMYG00000009806	IFI44	interferon induced protein 44	Source:HGNC Symbol
10	ENSOMYG00000044527	N/A	N/A
11	ENSOMYG00000067877	N/A	N/A
12	ENSOMYG00000000200	N/A	N/A
13	ENSOMYG00000001847	N/A	N/A
14	ENSOMYG00000037907	N/A	N/A
15	VIG1	RSAD2	radical S-adenosyl methionine domain containing 2	Source:HGNC Symbol
16	ENSOMYG00000073889	N/A	N/A
17	ENSOMYG00000010650	N/A	N/A
18	ENSOMYG00000013525	IFI44L	interferon induced protein 44 like	Source:HGNC Symbol
18	ENSOMYG00000013525	IFI44	interferon induced protein 44	Source:HGNC Symbol
19	ENSOMYG00000018468	IFI44L	interferon induced protein 44 like	Source:HGNC Symbol
19	ENSOMYG00000018468	IFI44	interferon induced protein 44	Source:HGNC Symbol
20	KLHL38B	N/A	N/A
21	ENSOMYG00000006043	ISG15	ISG15 ubiquitin like modifier	Source:HGNC Symbol
22	ENSOMYG00000056693	N/A	N/A
23	ENSOMYG00000060008	N/A	N/A
24	UBLP	ISG15	ISG15 ubiquitin like modifier	Source:HGNC Symbol
25	ENSOMYG00000000167	RTP5	receptor transporter protein 5 (putative)	Source:HGNC Symbol
25	ENSOMYG00000000167	RTP2	receptor transporter protein 2	Source:HGNC Symbol
26	ENSOMYG00000073334	ISG15	ISG15 ubiquitin like modifier	Source:HGNC Symbol
27	ENSOMYG00000074461	FBXO32	F-box protein 32	Source:HGNC Symbol
28	RSAD2	RSAD2	radical S-adenosyl methionine domain containing 2	Source:HGNC Symbol
28	RSAD2	RSAD2	radical S-adenosyl methionine domain containing 2	Source:HGNC Symbol
29	ENSOMYG00000025074	N/A	N/A
30	ENSOMYG00000052953	N/A	N/A
31	ENSOMYG00000065449	N/A	N/A
32	UCP3	N/A	N/A
33	ENSOMYG00000014690	N/A	N/A
34	ENSOMYG00000061488	SEPTIN14	septin 14	Source:HGNC Symbol
35	ENSOMYG00000059824	ISG15	ISG15 ubiquitin like modifier	Source:HGNC Symbol
36	ENSOMYG00000030199	N/A	N/A
37	ENSOMYG00000067114	PARP11	poly(ADP-ribose) polymerase family member 11	Source:HGNC Symbol
38	ENSOMYG00000014414	GBP1	guanylate binding protein 1	Source:HGNC Symbol
39	ENSOMYG00000000143	RTP5	receptor transporter protein 5 (putative)	Source:HGNC Symbol
39	ENSOMYG00000000143	RTP2	receptor transporter protein 2	Source:HGNC Symbol
40	ENSOMYG00000026596	CBLN3	cerebellin 3 precursor	Source:HGNC Symbol
41	ENSOMYG00000043598	CYP24A1	cytochrome P450 family 24 subfamily A member 1	Source:HGNC Symbol
42	ENSOMYG00000029078	N/A	N/A
43	IFIT8	IFIT3	interferon induced protein with tetratricopeptide repeats 3	Source:HGNC Symbol
43	IFIT8	IFIT2	interferon induced protein with tetratricopeptide repeats 2	Source:HGNC Symbol
43	IFIT8	IFIT5	interferon induced protein with tetratricopeptide repeats 5	Source:HGNC Symbol
43	IFIT8	IFIT1	interferon induced protein with tetratricopeptide repeats 1	Source:HGNC Symbol
43	IFIT8	IFIT1B	interferon induced protein with tetratricopeptide repeats 1B	Source:HGNC Symbol
44	ANKRD1B_1	N/A	N/A
45	ENSOMYG00000013520	N/A	N/A
46	ENSOMYG00000018382	N/A	N/A
47	ENSOMYG00000013192	N/A	N/A
48	ENSOMYG00000025616	N/A	N/A
49	SSH1A_2	N/A	N/A
50	ENSOMYG00000063942	N/A	N/A
51	ENSOMYG00000040599	N/A	N/A
52	ENSOMYG00000014521	HELZ2	helicase with zinc finger 2	Source:HGNC Symbol
53	ENSOMYG00000000569	N/A	N/A
54	ENSOMYG00000075543	N/A	N/A
55	SI:CH73-252P3.1	N/A	N/A
56	ENSOMYG00000073814	N/A	N/A
57	ENSOMYG00000033836	N/A	N/A
58	ENSOMYG00000065699	N/A	N/A
59	ENSOMYG00000070429	N/A	N/A
60	ENSOMYG00000061657	N/A	N/A
61	ANKRD9_2	N/A	N/A
62	ENSOMYG00000036148	N/A	N/A
63	ENSOMYG00000039125	CBLN3	cerebellin 3 precursor	Source:HGNC Symbol
64	ENSOMYG00000006058	N/A	N/A
65	ENSOMYG00000022894	N/A	N/A
66	ENSOMYG00000003845	N/A	N/A
67	ENSOMYG00000021069	PDK2	pyruvate dehydrogenase kinase 2	Source:HGNC Symbol
68	ENSOMYG00000055911	N/A	N/A
69	ENSOMYG00000028882	N/A	N/A
70	ENSOMYG00000039547	N/A	N/A
71	ENSOMYG00000038900	N/A	N/A
72	ENSOMYG00000053221	N/A	N/A
73	ENSOMYG00000012657	IFI44L	interferon induced protein 44 like	Source:HGNC Symbol
73	ENSOMYG00000012657	IFI44	interferon induced protein 44	Source:HGNC Symbol
74	ENSOMYG00000039517	N/A	N/A
75	ENSOMYG00000038978	N/A	N/A
76	ENSOMYG00000059745	RTP5	receptor transporter protein 5 (putative)	Source:HGNC Symbol
76	ENSOMYG00000059745	RTP2	receptor transporter protein 2	Source:HGNC Symbol
77	ENSOMYG00000061867	N/A	N/A
78	ENSOMYG00000003343	N/A	N/A
79	ENSOMYG00000032861	GZMA	granzyme A	Source:HGNC Symbol
80	ENSOMYG00000068320	N/A	N/A
81	ASB5B_2	N/A	N/A
82	IRF7_1	N/A	N/A
83	ENSOMYG00000059213	KIF24	kinesin family member 24	Source:HGNC Symbol
84	SI:CH211-1A19.3_1	N/A	N/A
85	ENSOMYG00000027472	TREX2	three prime repair exonuclease 2	Source:HGNC Symbol
85	ENSOMYG00000027472	TREX1	three prime repair exonuclease 1	Source:HGNC Symbol
86	ENSOMYG00000039024	N/A	N/A
87	ENSOMYG00000017794	N/A	N/A
88	ENSOMYG00000063817	N/A	N/A
89	IRF1A_2	N/A	N/A
90	ENSOMYG00000032343	CXorf65	chromosome X open reading frame 65	Source:HGNC Symbol
91	ENSOMYG00000058815	N/A	N/A
92	ENSOMYG00000014384	N/A	N/A
93	ENSOMYG00000068169	N/A	N/A
94	SI:DKEY-40G16.6_2	N/A	N/A
95	CMPK2	CMPK2	cytidine/uridine monophosphate kinase 2	Source:HGNC Symbol
96	ENSOMYG00000033501	GBP1	guanylate binding protein 1	Source:HGNC Symbol
97	ENSOMYG00000005254	N/A	N/A
98	ENSOMYG00000054562	N/A	N/A
99	SI:CH211-152F22.4	N/A	N/A
100	ENSOMYG00000055475	PRX	periaxin	Source:HGNC Symbol
101	ENSOMYG00000001374	N/A	N/A
102	ENSOMYG00000062005	N/A	N/A
103	DHRS13A.1	DHRS13	dehydrogenase/reductase 13	Source:HGNC Symbol
104	ENSOMYG00000075428	N/A	N/A
105	KBTBD12	KBTBD12	kelch repeat and BTB domain containing 12	Source:HGNC Symbol
106	ENSOMYG00000049515	URGCP	upregulator of cell proliferation	Source:HGNC Symbol
107	ENSOMYG00000070624	KLHDC1	kelch domain containing 1	Source:HGNC Symbol
108	ENSOMYG00000013489	N/A	N/A
109	ENSOMYG00000005038	N/A	N/A
110	ENSOMYG00000017659	N/A	N/A
111	ENSOMYG00000036158	N/A	N/A
112	ENSOMYG00000031015	SYNC	syncoilin, intermediate filament protein	Source:HGNC Symbol
113	ENSOMYG00000072782	N/A	N/A
114	ENSOMYG00000058513	CD1D	CD1d molecule	Source:HGNC Symbol
114	ENSOMYG00000058513	CD1A	CD1a molecule	Source:HGNC Symbol
114	ENSOMYG00000058513	CD1C	CD1c molecule	Source:HGNC Symbol
114	ENSOMYG00000058513	CD1B	CD1b molecule	Source:HGNC Symbol
114	ENSOMYG00000058513	CD1E	CD1e molecule	Source:HGNC Symbol
115	ENSOMYG00000029549	CDO1	cysteine dioxygenase type 1	Source:HGNC Symbol
116	ENSOMYG00000051674	N/A	N/A
117	ENSOMYG00000007995	N/A	N/A
118	ENSOMYG00000019736	PARP11	poly(ADP-ribose) polymerase family member 11	Source:HGNC Symbol
119	ENSOMYG00000028365	N/A	N/A
120	ENSOMYG00000074276	N/A	N/A
121	DHX58_2	N/A	N/A
122	STYXL2_2	N/A	N/A
123	ENSOMYG00000020080	N/A	N/A
124	CALCOCO1B	CALCOCO1	calcium binding and coiled-coil domain 1	Source:HGNC Symbol
125	ENSOMYG00000022084	LRRC2	leucine rich repeat containing 2	Source:HGNC Symbol
126	TAP1_2	N/A	N/A
127	LRRC14B	LRRC14B	leucine rich repeat containing 14B	Source:HGNC Symbol
128	ENSOMYG00000037603	CYP7A1	cytochrome P450 family 7 subfamily A member 1	Source:HGNC Symbol
129	ENSOMYG00000077815	CD200	CD200 molecule	Source:HGNC Symbol
130	IRF1B	IRF1	interferon regulatory factor 1	Source:HGNC Symbol
131	ENSOMYG00000022284	BATF3	basic leucine zipper ATF-like transcription factor 3	Source:HGNC Symbol
132	ENSOMYG00000054775	N/A	N/A
133	ENSOMYG00000028197	DDIT4L	DNA damage inducible transcript 4 like	Source:HGNC Symbol
134	TAP2A_1	N/A	N/A
135	ENSOMYG00000077741	FCAMR	Fc alpha and mu receptor	Source:HGNC Symbol
136	ENSOMYG00000014392	N/A	N/A
137	TAP2A_2	N/A	N/A
138	ENSOMYG00000033967	N/A	N/A
139	ENSOMYG00000065184	N/A	N/A
140	IRF10A	N/A	N/A
141	ENSOMYG00000055820	IFI44L	interferon induced protein 44 like	Source:HGNC Symbol
141	ENSOMYG00000055820	IFI44	interferon induced protein 44	Source:HGNC Symbol
142	ENSOMYG00000028847	C3orf38	chromosome 3 open reading frame 38	Source:HGNC Symbol
143	ENSOMYG00000056033	N/A	N/A
144	ENSOMYG00000009869	FBXO40	F-box protein 40	Source:HGNC Symbol
145	ENSOMYG00000066276	N/A	N/A
146	ENSOMYG00000038828	N/A	N/A
147	NR1D1_2	N/A	N/A
148	ENSOMYG00000075088	GBP2	guanylate binding protein 2	Source:HGNC Symbol
149	ENSOMYG00000011212	N/A	N/A
150	ENSOMYG00000077393	N/A	N/A
151	ENSOMYG00000036176	N/A	N/A
152	ENSOMYG00000059903	N/A	N/A
153	ENSOMYG00000015725	N/A	N/A
154	ENSOMYG00000048272	N/A	N/A
155	SOCS1B	SOCS5	suppressor of cytokine signaling 5	Source:HGNC Symbol
155	SOCS1B	SOCS4	suppressor of cytokine signaling 4	Source:HGNC Symbol
156	ENSOMYG00000045774	MLIP	muscular LMNA interacting protein	Source:HGNC Symbol
157	ENSOMYG00000049760	N/A	N/A
158	ENSOMYG00000052761	N/A	N/A
159	ENSOMYG00000003736	SH3GLB1	SH3 domain containing GRB2 like, endophilin B1	Source:HGNC Symbol
160	ENSOMYG00000019167	PCMTD2	protein-L-isoaspartate (D-aspartate) O-methyltransferase domain containing 2	Source:HGNC Symbol
161	ENSOMYG00000015297	LPIN1	lipin 1	Source:HGNC Symbol
162	ENSOMYG00000000235	TXNIP	thioredoxin interacting protein	Source:HGNC Symbol
163	SI:DKEY-10C21.1	N/A	N/A
164	ENSOMYG00000020146	N/A	N/A
165	ENSOMYG00000015846	N/A	N/A
166	ENSOMYG00000051920	N/A	N/A
167	ENSOMYG00000052644	N/A	N/A
168	CPT1B	CPT1B	carnitine palmitoyltransferase 1B	Source:HGNC Symbol
169	ENSOMYG00000009645	N/A	N/A
170	MX	N/A	N/A
171	ENSOMYG00000023348	N/A	N/A
172	ENSOMYG00000023411	MFAP4	microfibril associated protein 4	Source:HGNC Symbol
173	DHX58_1	N/A	N/A
174	TXLNBA_2	N/A	N/A
175	IRF7_2	N/A	N/A
176	ENSOMYG00000004969	N/A	N/A
177	IFIT9_4	N/A	N/A
178	ENSOMYG00000054499	RANBP2	RAN binding protein 2	Source:HGNC Symbol
179	ENSOMYG00000007430	KBTBD12	kelch repeat and BTB domain containing 12	Source:HGNC Symbol
180	SI:DKEY-40G16.6_1	N/A	N/A
181	ENSOMYG00000050621	N/A	N/A
182	ASB16_1	N/A	N/A
183	TDP2A	N/A	N/A
184	ENSOMYG00000000274	ALPK3	alpha kinase 3	Source:HGNC Symbol
185	ENSOMYG00000077032	N/A	N/A
186	ENSOMYG00000043428	KLHL20	kelch like family member 20	Source:HGNC Symbol
187	MEOX2B_1	N/A	N/A
188	CLIC5A	N/A	N/A
189	ENSOMYG00000034941	CEP85	centrosomal protein 85	Source:HGNC Symbol
190	ENSOMYG00000026709	N/A	N/A
191	ENSOMYG00000003733	N/A	N/A
192	ENSOMYG00000008005	MPC2	mitochondrial pyruvate carrier 2	Source:HGNC Symbol
193	ENSOMYG00000001878	N/A	N/A
194	ENSOMYG00000070070	N/A	N/A
195	ENSOMYG00000049809	IFI44L	interferon induced protein 44 like	Source:HGNC Symbol
195	ENSOMYG00000049809	IFI44	interferon induced protein 44	Source:HGNC Symbol
196	ENSOMYG00000033782	STAT1	signal transducer and activator of transcription 1	Source:HGNC Symbol
197	ENSOMYG00000046742	IRF1	interferon regulatory factor 1	Source:HGNC Symbol
198	ENSOMYG00000044946	USP2	ubiquitin specific peptidase 2	Source:HGNC Symbol
199	ENSOMYG00000020595	N/A	N/A
200	ENSOMYG00000041639	SEPTIN14	septin 14	Source:HGNC Symbol
201	ENSOMYG00000065961	GBP2	guanylate binding protein 2	Source:HGNC Symbol
202	RNF144AA	RNF144A	ring finger protein 144A	Source:HGNC Symbol
203	STAT1B	N/A	N/A
204	ENSOMYG00000018790	IFI44L	interferon induced protein 44 like	Source:HGNC Symbol
204	ENSOMYG00000018790	IFI44	interferon induced protein 44	Source:HGNC Symbol
205	ENSOMYG00000009089	N/A	N/A
206	ENSOMYG00000017479	PDE4DIP	phosphodiesterase 4D interacting protein	Source:HGNC Symbol
207	NR4A1_1	N/A	N/A
208	ENSOMYG00000026561	PINLYP	phospholipase A2 inhibitor and LY6/PLAUR domain containing	Source:HGNC Symbol
208	ENSOMYG00000026561	LYPD8	LY6/PLAUR domain containing 8	Source:HGNC Symbol
209	ZNFX1_1	N/A	N/A
210	CHODL_2	N/A	N/A
211	ENSOMYG00000075638	N/A	N/A
212	ENSOMYG00000018344	N/A	N/A
213	ENSOMYG00000003842	SSTR2	somatostatin receptor 2	Source:HGNC Symbol
214	ENSOMYG00000013543	N/A	N/A
215	ENSOMYG00000018483	IFI44L	interferon induced protein 44 like	Source:HGNC Symbol
215	ENSOMYG00000018483	IFI44	interferon induced protein 44	Source:HGNC Symbol
216	ENSOMYG00000033953	N/A	N/A
217	ENSOMYG00000009839	PPP1R3A	protein phosphatase 1 regulatory subunit 3A	Source:HGNC Symbol
218	ENSOMYG00000027982	KANK4	KN motif and ankyrin repeat domains 4	Source:HGNC Symbol
219	EPSTI1	N/A	N/A
220	PFKFB1_2	N/A	N/A
221	RYR3_2	N/A	N/A
222	HOXD13	HOXD13	homeobox D13	Source:HGNC Symbol
223	ENSOMYG00000028817	XAF1	XIAP associated factor 1	Source:HGNC Symbol
224	ENSOMYG00000017678	N/A	N/A
225	RILP_1	N/A	N/A
226	DRAM1_2	N/A	N/A
227	GBP	N/A	N/A
227	GBP	N/A	N/A
228	BEST3_1	N/A	N/A
229	ENSOMYG00000058733	N/A	N/A
230	TSPAN7B	TSPAN7	tetraspanin 7	Source:HGNC Symbol
231	ACKR4	ACKR4	atypical chemokine receptor 4	Source:HGNC Symbol
232	ENSOMYG00000002156	BCL3	BCL3 transcription coactivator	Source:HGNC Symbol
233	NUDT4A_1	N/A	N/A
234	ENSOMYG00000049099	PCMTD2	protein-L-isoaspartate (D-aspartate) O-methyltransferase domain containing 2	Source:HGNC Symbol
235	ENSOMYG00000020878	N/A	N/A
236	ENSOMYG00000038811	PARP14	poly(ADP-ribose) polymerase family member 14	Source:HGNC Symbol
237	ENSOMYG00000031818	GPT	glutamic--pyruvic transaminase	Source:HGNC Symbol
238	ENSOMYG00000005879	IFIT3	interferon induced protein with tetratricopeptide repeats 3	Source:HGNC Symbol
238	ENSOMYG00000005879	IFIT2	interferon induced protein with tetratricopeptide repeats 2	Source:HGNC Symbol
238	ENSOMYG00000005879	IFIT5	interferon induced protein with tetratricopeptide repeats 5	Source:HGNC Symbol
238	ENSOMYG00000005879	IFIT1	interferon induced protein with tetratricopeptide repeats 1	Source:HGNC Symbol
238	ENSOMYG00000005879	IFIT1B	interferon induced protein with tetratricopeptide repeats 1B	Source:HGNC Symbol
239	ENSOMYG00000061899	N/A	N/A
240	ZBTB16B_2	N/A	N/A
241	TRIM35-13_2	N/A	N/A
242	IGFN1.3	N/A	N/A
243	ENSOMYG00000055441	N/A	N/A
244	ENSOMYG00000002479	N/A	N/A
245	ENSOMYG00000045180	CD9	CD9 molecule	Source:HGNC Symbol
246	TRIM55B	TRIM55	tripartite motif containing 55	Source:HGNC Symbol
247	ENSOMYG00000005815	IGSF22	immunoglobulin superfamily member 22	Source:HGNC Symbol
248	ENSOMYG00000011163	SDS	serine dehydratase	Source:HGNC Symbol
249	ENSOMYG00000018147	N/A	N/A
250	ENSOMYG00000047241	PARP15	poly(ADP-ribose) polymerase family member 15	Source:HGNC Symbol
251	TXLNBA_1	N/A	N/A
252	VIG-2	N/A	N/A
253	ENSOMYG00000038929	FBXO40	F-box protein 40	Source:HGNC Symbol
254	ENSOMYG00000006379	N/A	N/A
255	ENSOMYG00000006147	SLC43A2	solute carrier family 43 member 2	Source:HGNC Symbol
256	ENSOMYG00000062907	N/A	N/A
257	ENSOMYG00000038604	COL19A1	collagen type XIX alpha 1 chain	Source:HGNC Symbol
258	ENSOMYG00000004065	N/A	N/A
259	ENSOMYG00000036179	N/A	N/A
260	ENSOMYG00000022556	RNF213	ring finger protein 213	Source:HGNC Symbol
261	ENSOMYG00000008219	N/A	N/A
262	ENSOMYG00000000876	N/A	N/A
263	XIRP2B_2	N/A	N/A
264	KLHL31_2	N/A	N/A
265	ENSOMYG00000067231	N/A	N/A
266	ENSOMYG00000030968	N/A	N/A
267	ENSOMYG00000044687	CCR9	C-C motif chemokine receptor 9	Source:HGNC Symbol
268	ENSOMYG00000073073	MAT1A	methionine adenosyltransferase 1A	Source:HGNC Symbol
269	ASB15B_2	N/A	N/A
270	ENSOMYG00000027233	N/A	N/A
271	TPCN2_1	N/A	N/A
272	TCAP_1	N/A	N/A
273	CNNM1_2	N/A	N/A
274	ENSOMYG00000022429	N/A	N/A
275	AMPD1_1	N/A	N/A
276	ENSOMYG00000070907	N/A	N/A
277	ENSOMYG00000031871	N/A	N/A
278	CP	CP	ceruloplasmin	Source:HGNC Symbol
279	CACNG6B_1	N/A	N/A
280	ENSOMYG00000061661	N/A	N/A
281	ENSOMYG00000066869	N/A	N/A
282	ENSOMYG00000048969	N/A	N/A
283	ENSOMYG00000008032	N/A	N/A
284	AFF3_2	N/A	N/A
285	CLK2B	CLK2	CDC like kinase 2	Source:HGNC Symbol
286	IGFN1.4	IGSF22	immunoglobulin superfamily member 22	Source:HGNC Symbol
287	ENSOMYG00000051117	N/A	N/A
288	SBK3_1	N/A	N/A
289	ENSOMYG00000042384	IGSF22	immunoglobulin superfamily member 22	Source:HGNC Symbol
290	ENSOMYG00000000733	N/A	N/A
291	ENSOMYG00000026416	ALPK3	alpha kinase 3	Source:HGNC Symbol
292	NLRC5	NLRC5	NLR family CARD domain containing 5	Source:HGNC Symbol
293	ENSOMYG00000006412	PARP15	poly(ADP-ribose) polymerase family member 15	Source:HGNC Symbol
294	ENSOMYG00000075855	N/A	N/A
295	CD209	CLEC4F	C-type lectin domain family 4 member F	Source:HGNC Symbol
296	ABRAA	N/A	N/A
297	ENSOMYG00000048246	N/A	N/A
298	ENSOMYG00000014421	N/A	N/A
299	NOTUM2_1	N/A	N/A
300	MYT1B_2	N/A	N/A
301	ENSOMYG00000073013	N/A	N/A
302	LONRF1_1	N/A	N/A
303	ENSOMYG00000020620	N/A	N/A
304	IRS2A_1	N/A	N/A
305	ENSOMYG00000036218	FRK	fyn related Src family tyrosine kinase	Source:HGNC Symbol
306	LMOD3_2	N/A	N/A
307	ENSOMYG00000020082	N/A	N/A
308	ENSOMYG00000038960	PARP14	poly(ADP-ribose) polymerase family member 14	Source:HGNC Symbol
309	ENSOMYG00000018767	IFI44L	interferon induced protein 44 like	Source:HGNC Symbol
309	ENSOMYG00000018767	IFI44	interferon induced protein 44	Source:HGNC Symbol
310	ESYT2B_2	N/A	N/A
311	ENSOMYG00000013352	N/A	N/A
312	ENSOMYG00000054823	N/A	N/A
313	EHD1B_1	N/A	N/A
314	ENSOMYG00000066505	N/A	N/A
315	SORBS2B	SORBS2	sorbin and SH3 domain containing 2	Source:HGNC Symbol
316	NEB	NEB	nebulin	Source:HGNC Symbol
316	NEB	NEB	nebulin	Source:HGNC Symbol
317	ZBTB16B_1	N/A	N/A
318	ENSOMYG00000033514	GBP6	guanylate binding protein family member 6	Source:HGNC Symbol
319	ANKRD9_1	N/A	N/A
320	CMYA5	CMYA5	cardiomyopathy associated 5	Source:HGNC Symbol
321	ENSOMYG00000062058	N/A	N/A
322	ENSOMYG00000053838	WFS1	wolframin ER transmembrane glycoprotein	Source:HGNC Symbol
323	ENSOMYG00000022905	N/A	N/A
324	ENSOMYG00000028856	N/A	N/A
325	ENSOMYG00000028244	N/A	N/A
326	PHKA1B	N/A	N/A
327	FSD2_1	N/A	N/A
328	ENSOMYG00000023276	TXNIP	thioredoxin interacting protein	Source:HGNC Symbol
329	TNFRSF1B_1	N/A	N/A
330	MARCKSL1B_2	N/A	N/A
331	WU:FJ29H11	N/A	N/A
332	NAMPT_1	N/A	N/A
333	PRODHB	N/A	N/A
334	ENSOMYG00000014981	SAMD9L	sterile alpha motif domain containing 9 like	Source:HGNC Symbol
334	ENSOMYG00000014981	SAMD9	sterile alpha motif domain containing 9	Source:HGNC Symbol
335	ENSOMYG00000037058	N/A	N/A
336	NAMPTB	N/A	N/A
337	ENSOMYG00000013958	PARP9	poly(ADP-ribose) polymerase family member 9	Source:HGNC Symbol
338	BCL3	N/A	N/A
339	ENSOMYG00000066323	CKM	creatine kinase, M-type	Source:HGNC Symbol
340	ENSOMYG00000034368	RNF213	ring finger protein 213	Source:HGNC Symbol
341	ENSOMYG00000057255	N/A	N/A
342	ENSOMYG00000004652	ACOT12	acyl-CoA thioesterase 12	Source:HGNC Symbol
343	ENSOMYG00000036699	N/A	N/A
344	VCAM1B_1	N/A	N/A
345	ENSOMYG00000052387	N/A	N/A
346	ENSOMYG00000020076	N/A	N/A
347	ENSOMYG00000047929	N/A	N/A
348	UBA7	UBA1	ubiquitin like modifier activating enzyme 1	Source:HGNC Symbol
348	UBA7	UBA7	ubiquitin like modifier activating enzyme 7	Source:HGNC Symbol
349	MYO18B	MYO18B	myosin XVIIIB	Source:HGNC Symbol
350	ENSOMYG00000030346	TBC1D2	TBC1 domain family member 2	Source:HGNC Symbol
351	ENSOMYG00000040060	GLS2	glutaminase 2	Source:HGNC Symbol
352	ENSOMYG00000043052	PI4K2A	phosphatidylinositol 4-kinase type 2 alpha	Source:HGNC Symbol
353	ASB10	ASB10	ankyrin repeat and SOCS box containing 10	Source:HGNC Symbol
354	ENSOMYG00000002810	N/A	N/A
355	ENSOMYG00000008473	MYBPC2	myosin binding protein C2	Source:HGNC Symbol
356	KCNK4	KCNK4	potassium two pore domain channel subfamily K member 4	Source:HGNC Symbol
357	ENSOMYG00000027544	N/A	N/A
358	ARRDC2	ARRDC2	arrestin domain containing 2	Source:HGNC Symbol
359	ENSOMYG00000031238	N/A	N/A
360	ENSOMYG00000068917	MYOZ3	myozenin 3	Source:HGNC Symbol
361	RNF166	RNF166	ring finger protein 166	Source:HGNC Symbol
361	RNF166	RNF166	ring finger protein 166	Source:HGNC Symbol
362	ENSOMYG00000023303	CARD18	caspase recruitment domain family member 18	Source:HGNC Symbol
363	EIF4EBP3L_2	N/A	N/A
364	ENSOMYG00000053271	SEPTIN14	septin 14	Source:HGNC Symbol
365	ENSOMYG00000071719	N/A	N/A
366	PFKMA	PFKM	phosphofructokinase, muscle	Source:HGNC Symbol
367	TXLNBB	TXLNB	taxilin beta	Source:HGNC Symbol
368	RC3H2_1	N/A	N/A
369	ENSOMYG00000044144	SLC6A2	solute carrier family 6 member 2	Source:HGNC Symbol
370	IRS2B_1	N/A	N/A
371	ENSOMYG00000074430	CRISPLD1	cysteine rich secretory protein LCCL domain containing 1	Source:HGNC Symbol
372	RNF213B	N/A	N/A
373	ENSOMYG00000020573	N/A	N/A
374	VGLL2B_1	N/A	N/A
375	MYOC_2	N/A	N/A
376	ABRAB_2	N/A	N/A
377	ENSOMYG00000008732	N/A	N/A
378	ASB2A.1_2	N/A	N/A
379	ENSOMYG00000012474	IRF9	interferon regulatory factor 9	Source:HGNC Symbol
380	C7B	C7	complement C7	Source:HGNC Symbol
381	MITF_1	N/A	N/A
382	KLF9	KLF9	KLF transcription factor 9	Source:HGNC Symbol
383	ENSOMYG00000064255	N/A	N/A
384	ENSOMYG00000028190	SVIL	supervillin	Source:HGNC Symbol
385	ENSOMYG00000062145	N/A	N/A
386	ENSOMYG00000021227	IFI44L	interferon induced protein 44 like	Source:HGNC Symbol
386	ENSOMYG00000021227	IFI44	interferon induced protein 44	Source:HGNC Symbol
387	ENSOMYG00000015697	EHBP1L1	EH domain binding protein 1 like 1	Source:HGNC Symbol
388	SI:CH73-233K15.2_2	N/A	N/A
389	ENSOMYG00000030271	ATG9A	autophagy related 9A	Source:HGNC Symbol
390	ENSOMYG00000004061	KLF10	KLF transcription factor 10	Source:HGNC Symbol
391	ENSOMYG00000067081	N/A	N/A
392	ENSOMYG00000011089	N/A	N/A
393	ENSOMYG00000054898	N/A	N/A
394	ADAM22_1	N/A	N/A
395	FKBP5_1	N/A	N/A
396	KLHL30	N/A	N/A
397	ENSOMYG00000056018	N/A	N/A
398	ENSOMYG00000007937	NRAP	nebulin related anchoring protein	Source:HGNC Symbol
399	ENSOMYG00000071162	N/A	N/A
400	ENSOMYG00000061164	N/A	N/A
401	ENSOMYG00000065181	N/A	N/A
402	ENSOMYG00000056488	N/A	N/A
403	ENSOMYG00000016528	MLYCD	malonyl-CoA decarboxylase	Source:HGNC Symbol
404	KCTD17_2	N/A	N/A
405	CAND2	N/A	N/A
406	ENSOMYG00000009288	N/A	N/A
407	ENSOMYG00000002907	EHBP1L1	EH domain binding protein 1 like 1	Source:HGNC Symbol
408	AMPD3A_2	N/A	N/A
409	ENSOMYG00000033402	N/A	N/A
410	IFIT10	IFIT3	interferon induced protein with tetratricopeptide repeats 3	Source:HGNC Symbol
410	IFIT10	IFIT2	interferon induced protein with tetratricopeptide repeats 2	Source:HGNC Symbol
410	IFIT10	IFIT5	interferon induced protein with tetratricopeptide repeats 5	Source:HGNC Symbol
410	IFIT10	IFIT1	interferon induced protein with tetratricopeptide repeats 1	Source:HGNC Symbol
410	IFIT10	IFIT1B	interferon induced protein with tetratricopeptide repeats 1B	Source:HGNC Symbol
411	FRYA	N/A	N/A
412	ENSOMYG00000057240	N/A	N/A
413	NT5C1AA	NT5C1A	5'-nucleotidase, cytosolic IA	Source:HGNC Symbol
414	ENSOMYG00000017741	N/A	N/A
415	SOGA3B_1	N/A	N/A
416	ENSOMYG00000046530	N/A	N/A
417	ENSOMYG00000016702	N/A	N/A
418	EPDR1	EPDR1	ependymin related 1	Source:HGNC Symbol
419	ENSOMYG00000057355	N/A	N/A
420	SPSB3B	SPSB3	splA/ryanodine receptor domain and SOCS box containing 3	Source:HGNC Symbol
421	ENSOMYG00000048928	N/A	N/A
422	ASB5B_1	N/A	N/A
423	FSD2_2	N/A	N/A
424	MYOM2_1	N/A	N/A
425	AMPD1_2	N/A	N/A
426	ENSOMYG00000070420	PINLYP	phospholipase A2 inhibitor and LY6/PLAUR domain containing	Source:HGNC Symbol
426	ENSOMYG00000070420	LYPD8	LY6/PLAUR domain containing 8	Source:HGNC Symbol
427	LPIN1	N/A	N/A
428	IFIT9_1	N/A	N/A
429	IRF8_2	N/A	N/A
430	COMP_1	N/A	N/A
431	RETREG1	N/A	N/A
432	ASB5A_2	N/A	N/A
433	HSPB6	HSPB6	heat shock protein family B (small) member 6	Source:HGNC Symbol
434	ENSOMYG00000057428	N/A	N/A
435	CPT1	CPT1B	carnitine palmitoyltransferase 1B	Source:HGNC Symbol
436	NFASCA_2	N/A	N/A
437	MYBPHB_1	N/A	N/A
438	ENSOMYG00000043637	N/A	N/A
439	ENSOMYG00000026396	PDE4DIP	phosphodiesterase 4D interacting protein	Source:HGNC Symbol
440	ENSOMYG00000045128	CKM	creatine kinase, M-type	Source:HGNC Symbol
441	FAM107A_2	N/A	N/A
442	ENSOMYG00000010548	DTX3L	deltex E3 ubiquitin ligase 3L	Source:HGNC Symbol
443	ENSOMYG00000044665	N/A	N/A
444	CBX7B_1	N/A	N/A
445	ZGC:113276_2	N/A	N/A
446	ENSOMYG00000015801	SLC25A42	solute carrier family 25 member 42	Source:HGNC Symbol
447	ITIH6_2	N/A	N/A
448	IFIT9_3	N/A	N/A
449	ENSOMYG00000013945	N/A	N/A
450	KLHL43_2	N/A	N/A
451	ENSOMYG00000013196	N/A	N/A
452	ENSOMYG00000041335	PDK2	pyruvate dehydrogenase kinase 2	Source:HGNC Symbol
453	RGCC	RGCC	regulator of cell cycle	Source:HGNC Symbol
454	ENSOMYG00000013514	N/A	N/A
455	MYLK4A_1	N/A	N/A
456	ADSS1_2	N/A	N/A
457	ENSOMYG00000029456	DNAJC28	DnaJ heat shock protein family (Hsp40) member C28	Source:HGNC Symbol
458	ENSOMYG00000077213	PFKM	phosphofructokinase, muscle	Source:HGNC Symbol
459	BADA_2	N/A	N/A
460	ENSOMYG00000062415	N/A	N/A
461	ENSOMYG00000006418	N/A	N/A
462	ENSOMYG00000060044	N/A	N/A
463	ENSOMYG00000068397	N/A	N/A
464	ENSOMYG00000006430	IFI44L	interferon induced protein 44 like	Source:HGNC Symbol
464	ENSOMYG00000006430	IFI44	interferon induced protein 44	Source:HGNC Symbol
465	ENSOMYG00000007499	N/A	N/A
466	ENSOMYG00000003747	N/A	N/A
467	C17ORF58_1	N/A	N/A
468	ENSOMYG00000029410	N/A	N/A
469	TRIM101	N/A	N/A
470	ENSOMYG00000030440	USP2	ubiquitin specific peptidase 2	Source:HGNC Symbol
471	ENSOMYG00000033091	PPHLN1	periphilin 1	Source:HGNC Symbol
472	NFE2L1A_1	N/A	N/A
473	TRIM35-13_1	N/A	N/A
474	ENSOMYG00000020742	N/A	N/A
475	ENSOMYG00000012746	MYOT	myotilin	Source:HGNC Symbol
476	ENSOMYG00000012377	MYOT	myotilin	Source:HGNC Symbol
477	ENSOMYG00000020650	N/A	N/A
478	SI:CH211-260E23.9_1	N/A	N/A
479	SI:CH211-244B2.4	PARP15	poly(ADP-ribose) polymerase family member 15	Source:HGNC Symbol
480	ENSOMYG00000033865	OGFR	opioid growth factor receptor	Source:HGNC Symbol
481	ENSOMYG00000004133	RNF138	ring finger protein 138	Source:HGNC Symbol
482	ENSOMYG00000042072	N/A	N/A
483	NUPR1A	N/A	N/A
484	ENSOMYG00000000046	CITED4	Cbp/p300 interacting transactivator with Glu/Asp rich carboxy-terminal domain 4	Source:HGNC Symbol
485	PPP1R1B_2	N/A	N/A
486	NR1D1_1	N/A	N/A
487	ENSOMYG00000012186	N/A	N/A
488	MYLK4A_2	N/A	N/A
489	TTN.1	N/A	N/A
490	ENSOMYG00000037369	DTX3L	deltex E3 ubiquitin ligase 3L	Source:HGNC Symbol
491	ZGC:92606_2	N/A	N/A
492	ENSOMYG00000020602	N/A	N/A
493	ENSOMYG00000050707	N/A	N/A
494	ENSOMYG00000060891	N/A	N/A
495	ENSOMYG00000020874	KLHL41	kelch like family member 41	Source:HGNC Symbol
496	ENSOMYG00000019757	PARP11	poly(ADP-ribose) polymerase family member 11	Source:HGNC Symbol
497	SI:CH211-171H4.3_2	N/A	N/A
498	ENSOMYG00000008173	MTNR1A	melatonin receptor 1A	Source:HGNC Symbol
499	MYOM1	MYOM1	myomesin 1	Source:HGNC Symbol
499	MYOM1	MYOM1	myomesin 1	Source:HGNC Symbol
500	IFIH1	IFIH1	interferon induced with helicase C domain 1	Source:HGNC Symbol
501	CDKL1	CDKL1	cyclin dependent kinase like 1	Source:HGNC Symbol
502	ENSOMYG00000017735	N/A	N/A
503	ANGPTL4_1	N/A	N/A
504	CD40_2	N/A	N/A
505	GHR1	IL12RB1	interleukin 12 receptor subunit beta 1	Source:HGNC Symbol
505	GHR1	IL27RA	interleukin 27 receptor subunit alpha	Source:HGNC Symbol
505	GHR1	GHR	growth hormone receptor	Source:HGNC Symbol
505	GHR1	IL13RA1	interleukin 13 receptor subunit alpha 1	Source:HGNC Symbol
505	GHR1	IL11RA	interleukin 11 receptor subunit alpha	Source:HGNC Symbol
505	GHR1	OSMR	oncostatin M receptor	Source:HGNC Symbol
505	GHR1	IL2RG	interleukin 2 receptor subunit gamma	Source:HGNC Symbol
505	GHR1	IL6R	interleukin 6 receptor	Source:HGNC Symbol
505	GHR1	IL23R	interleukin 23 receptor	Source:HGNC Symbol
505	GHR1	IL3RA	interleukin 3 receptor subunit alpha	Source:HGNC Symbol
505	GHR1	CRLF2	cytokine receptor like factor 2	Source:HGNC Symbol
506	ENSOMYG00000026214	TSPAN7	tetraspanin 7	Source:HGNC Symbol
507	CXCF1A	N/A	N/A
508	ENSOMYG00000053739	N/A	N/A
509	ENSOMYG00000019686	SLC6A12	solute carrier family 6 member 12	Source:HGNC Symbol
510	ENSOMYG00000057334	N/A	N/A
511	ENSOMYG00000009104	N/A	N/A
512	ENSOMYG00000025518	ACTN3	actinin alpha 3	Source:HGNC Symbol
513	TCAP_2	N/A	N/A
514	ENSOMYG00000045209	RXRG	retinoid X receptor gamma	Source:HGNC Symbol
515	ZUFSP_2	N/A	N/A
516	VGLL2A_2	N/A	N/A
517	CLCN1A_2	N/A	N/A
518	CCN5_2	N/A	N/A
519	ENSOMYG00000066902	CD200	CD200 molecule	Source:HGNC Symbol
520	KLHL33	N/A	N/A
521	ENSOMYG00000012957	LZTFL1	leucine zipper transcription factor like 1	Source:HGNC Symbol
522	ENSOMYG00000054269	MYOM1	myomesin 1	Source:HGNC Symbol
523	ENSOMYG00000033165	ZCCHC2	zinc finger CCHC-type containing 2	Source:HGNC Symbol
524	IGFN1.1	IGSF22	immunoglobulin superfamily member 22	Source:HGNC Symbol
525	BEST3_2	N/A	N/A
526	RBM38_1	N/A	N/A
527	CRHBP	CRHBP	corticotropin releasing hormone binding protein	Source:HGNC Symbol
528	ENSOMYG00000028079	ACTN3	actinin alpha 3	Source:HGNC Symbol
529	ENSOMYG00000052983	N/A	N/A
530	ENSOMYG00000013811	CTDSP1	CTD small phosphatase 1	Source:HGNC Symbol
531	XAF1	N/A	N/A
532	ENSOMYG00000035292	N/A	N/A
533	ENSOMYG00000049356	MPC2	mitochondrial pyruvate carrier 2	Source:HGNC Symbol
534	CTSL.1	CTSL	cathepsin L	Source:HGNC Symbol
534	CTSL.1	CTSV	cathepsin V	Source:HGNC Symbol
534	CTSL.1	CTSW	cathepsin W	Source:HGNC Symbol
534	CTSL.1	CTSF	cathepsin F	Source:HGNC Symbol
535	XIRP2B_1	N/A	N/A
536	ENSOMYG00000009982	PSMB8	proteasome 20S subunit beta 8	Source:HGNC Symbol
537	ENSOMYG00000007565	N/A	N/A
538	ENSOMYG00000063814	WIPF3	WAS/WASL interacting protein family member 3	Source:HGNC Symbol
539	ENSOMYG00000021656	SLC6A2	solute carrier family 6 member 2	Source:HGNC Symbol
540	STYXL2_1	N/A	N/A
541	ENSOMYG00000000713	ARRDC2	arrestin domain containing 2	Source:HGNC Symbol
542	ENSOMYG00000008015	N/A	N/A
543	USP28_1	N/A	N/A
544	ENSOMYG00000008827	ALDH1L1	aldehyde dehydrogenase 1 family member L1	Source:HGNC Symbol
545	ENSOMYG00000024908	CCDC9B	coiled-coil domain containing 9B	Source:HGNC Symbol
546	ENSOMYG00000000442	RNF213	ring finger protein 213	Source:HGNC Symbol
547	F5	F5	coagulation factor V	Source:HGNC Symbol
548	LDLRAP1A_1	N/A	N/A
549	JPH1B_2	N/A	N/A
550	PYGMA_2	N/A	N/A
551	ZNF395B_2	N/A	N/A
552	ENSOMYG00000038599	N/A	N/A
553	ENSOMYG00000045648	N/A	N/A
554	MCU_2	N/A	N/A
555	MAP3K8	MAP3K8	mitogen-activated protein kinase kinase kinase 8	Source:HGNC Symbol
556	ENSOMYG00000017268	DDX17	DEAD-box helicase 17	Source:HGNC Symbol
557	ENSOMYG00000045996	TRDN	triadin	Source:HGNC Symbol
558	ENSOMYG00000002143	C4orf54	chromosome 4 open reading frame 54	Source:HGNC Symbol
559	ENSOMYG00000025511	N/A	N/A
560	ENSOMYG00000055622	N/A	N/A
561	ENSOMYG00000003119	N/A	N/A
562	ENSOMYG00000011753	N/A	N/A
563	ENSOMYG00000008596	PTGDS	prostaglandin D2 synthase	Source:HGNC Symbol
564	PDLIM3A	PDLIM3	PDZ and LIM domain 3	Source:HGNC Symbol
565	ENSOMYG00000020248	CRISP1	cysteine rich secretory protein 1	Source:HGNC Symbol
565	ENSOMYG00000020248	GLIPR1L1	GLIPR1 like 1	Source:HGNC Symbol
565	ENSOMYG00000020248	GLIPR1L2	GLIPR1 like 2	Source:HGNC Symbol
566	ENSOMYG00000044783	OGFR	opioid growth factor receptor	Source:HGNC Symbol
567	CKMB_1	N/A	N/A
568	ENSOMYG00000039509	N/A	N/A
569	MAP1LC3CL	GABARAPL1	GABA type A receptor associated protein like 1	Source:HGNC Symbol
569	MAP1LC3CL	MAP1LC3C	microtubule associated protein 1 light chain 3 gamma	Source:HGNC Symbol
570	TMEM182B_2	N/A	N/A
571	TAP1_1	N/A	N/A
572	ENSOMYG00000006543	N/A	N/A
573	ENSOMYG00000015969	N/A	N/A
574	NOTUM2_2	N/A	N/A
575	TNNT3_1	N/A	N/A
576	CKMB_2	N/A	N/A
577	ENSOMYG00000011052	N/A	N/A
578	ZBTB16A_2	N/A	N/A
579	ENSOMYG00000040036	CD1D	CD1d molecule	Source:HGNC Symbol
579	ENSOMYG00000040036	CD1A	CD1a molecule	Source:HGNC Symbol
579	ENSOMYG00000040036	CD1C	CD1c molecule	Source:HGNC Symbol
579	ENSOMYG00000040036	CD1B	CD1b molecule	Source:HGNC Symbol
579	ENSOMYG00000040036	CD1E	CD1e molecule	Source:HGNC Symbol
580	MAFAA_1	N/A	N/A
581	ENSOMYG00000036065	GCNT4	glucosaminyl (N-acetyl) transferase 4	Source:HGNC Symbol
582	TNNT3_3	N/A	N/A
583	ENSOMYG00000023479	KCNJ12	potassium inwardly rectifying channel subfamily J member 12	Source:HGNC Symbol
583	ENSOMYG00000023479	KCNJ18	potassium inwardly rectifying channel subfamily J member 18	Source:HGNC Symbol
584	RYR1B	RYR1	ryanodine receptor 1	Source:HGNC Symbol
585	ENSOMYG00000046781	N/A	N/A
586	ATG4B	ATG4B	autophagy related 4B cysteine peptidase	Source:HGNC Symbol
587	SI:CH211-260E23.9_2	N/A	N/A
588	LY75_1	N/A	N/A
589	ENSOMYG00000047209	PARP15	poly(ADP-ribose) polymerase family member 15	Source:HGNC Symbol
590	ENSOMYG00000008691	N/A	N/A
591	HSPB7	HSPB7	heat shock protein family B (small) member 7	Source:HGNC Symbol
592	UBL3B_1	N/A	N/A
593	TAPBP.1	TAPBP	TAP binding protein	Source:HGNC Symbol
594	ENSOMYG00000026155	ALPK3	alpha kinase 3	Source:HGNC Symbol
595	TNNC2_2	N/A	N/A
596	PARP12A_2	N/A	N/A
597	ENSOMYG00000014736	N/A	N/A
598	ENSOMYG00000045072	ATP1A4	ATPase Na+/K+ transporting subunit alpha 4	Source:HGNC Symbol
599	EEF1A1_1	N/A	N/A
600	ENSOMYG00000048922	SEPTIN14	septin 14	Source:HGNC Symbol
601	ENSOMYG00000057881	N/A	N/A
602	ENSOMYG00000043692	CALCOCO2	calcium binding and coiled-coil domain 2	Source:HGNC Symbol
603	SI:DKEY-221H15.4	SDR16C5	short chain dehydrogenase/reductase family 16C member 5	Source:HGNC Symbol
604	SLC25A4_1	N/A	N/A
605	CATH-1A	N/A	N/A
606	ENSOMYG00000032821	PPP1R27	protein phosphatase 1 regulatory subunit 27	Source:HGNC Symbol
607	ENSOMYG00000017581	N/A	N/A
608	SAR1AB_2	N/A	N/A
609	LGALS9	LGALS14	galectin 14	Source:HGNC Symbol
609	LGALS9	LGALS13	galectin 13	Source:HGNC Symbol
609	LGALS9	LGALS16	galectin 16	Source:HGNC Symbol
610	ENSOMYG00000011166	N/A	N/A
611	CAV3_2	N/A	N/A
612	ENSOMYG00000018503	N/A	N/A
613	GMPR	GMPR2	guanosine monophosphate reductase 2	Source:HGNC Symbol
613	GMPR	GMPR	guanosine monophosphate reductase	Source:HGNC Symbol
614	HAPLN3_1	N/A	N/A
615	ENSOMYG00000005894	N/A	N/A
616	BCL2L16	N/A	N/A
617	ENSOMYG00000026378	N/A	N/A
618	HBP1_1	N/A	N/A
619	ENSOMYG00000040218	CD1D	CD1d molecule	Source:HGNC Symbol
619	ENSOMYG00000040218	CD1A	CD1a molecule	Source:HGNC Symbol
619	ENSOMYG00000040218	CD1C	CD1c molecule	Source:HGNC Symbol
619	ENSOMYG00000040218	CD1B	CD1b molecule	Source:HGNC Symbol
619	ENSOMYG00000040218	CD1E	CD1e molecule	Source:HGNC Symbol
620	ENSOMYG00000038375	N/A	N/A
621	ENSOMYG00000038340	N/A	N/A
622	ENSOMYG00000032968	N/A	N/A
623	ENSOMYG00000000385	IL10RB	interleukin 10 receptor subunit beta	Source:HGNC Symbol
624	ENSOMYG00000024282	PARP15	poly(ADP-ribose) polymerase family member 15	Source:HGNC Symbol
625	MYLK3_2	N/A	N/A
626	ENSOMYG00000068314	N/A	N/A
627	ENSOMYG00000040706	KCNQ2	potassium voltage-gated channel subfamily Q member 2	Source:HGNC Symbol
628	ENSOMYG00000071489	TMEM41A	transmembrane protein 41A	Source:HGNC Symbol
629	ENSOMYG00000028580	PPP1R27	protein phosphatase 1 regulatory subunit 27	Source:HGNC Symbol
630	MAT1A_1	N/A	N/A
631	ZBTB16A_1	N/A	N/A
632	ENSOMYG00000039868	KLHL41	kelch like family member 41	Source:HGNC Symbol
633	ENSOMYG00000026173	ALPK3	alpha kinase 3	Source:HGNC Symbol
634	GIMA7_2	N/A	N/A
635	TMOD4_2	N/A	N/A
636	ENSOMYG00000014168	ACTN3	actinin alpha 3	Source:HGNC Symbol
637	SMYD1A_2	N/A	N/A
638	ENSOMYG00000005701	N/A	N/A
639	YPEL3_1	N/A	N/A
640	ENSOMYG00000067209	N/A	N/A
641	TECRA_1	N/A	N/A
642	ENSOMYG00000051164	MVB12A	multivesicular body subunit 12A	Source:HGNC Symbol
643	PSMB9A	PSMB9	proteasome 20S subunit beta 9	Source:HGNC Symbol
644	LPL_1	N/A	N/A
645	CD40_1	N/A	N/A
646	ENSOMYG00000022672	N/A	N/A
647	TNNI2A.1	TNNI2	troponin I2, fast skeletal type	Source:HGNC Symbol
648	ENSOMYG00000035949	N/A	N/A
649	ENSOMYG00000020342	N/A	N/A
650	ENSOMYG00000014789	MYO15B	myosin XVB	Source:HGNC Symbol
651	SLC7A8A_2	N/A	N/A
652	ENSOMYG00000044242	PPP1R3A	protein phosphatase 1 regulatory subunit 3A	Source:HGNC Symbol
653	ENSOMYG00000070228	DMD	dystrophin	Source:HGNC Symbol
654	CDHR1_1	N/A	N/A
655	ENSOMYG00000037027	N/A	N/A
656	MYOM1B	N/A	N/A
657	SYNM_1	N/A	N/A
658	SI:CH73-233K15.2_1	N/A	N/A
659	ENSOMYG00000015920	ALPK2	alpha kinase 2	Source:HGNC Symbol
660	ENSOMYG00000050047	N/A	N/A
661	ENSOMYG00000005086	TCIRG1	T cell immune regulator 1, ATPase H+ transporting V0 subunit a3	Source:HGNC Symbol
662	IRX1	N/A	N/A
663	NMI	NMI	N-myc and STAT interactor	Source:HGNC Symbol
664	ENSOMYG00000045127	N/A	N/A
665	DAPK2A_2	N/A	N/A
666	RBP4_2	N/A	N/A
667	PRR33_1	N/A	N/A
668	NFIL3-6_1	N/A	N/A
669	BNIP3_2	N/A	N/A
670	ENSOMYG00000046150	N/A	N/A
671	ENSOMYG00000072101	N/A	N/A
672	LONRF1_2	N/A	N/A
673	MYOM2_2	N/A	N/A
674	MITF_2	N/A	N/A
675	ANKRD1B_2	N/A	N/A
676	FILIP1_1	N/A	N/A
677	SESN1_2	N/A	N/A
678	ENSOMYG00000037087	RNF213	ring finger protein 213	Source:HGNC Symbol
679	ENSOMYG00000044636	N/A	N/A
680	ENSOMYG00000041650	SCN4A	sodium voltage-gated channel alpha subunit 4	Source:HGNC Symbol
681	ENSOMYG00000052922	N/A	N/A
682	MYL1_2	N/A	N/A
683	KLHL43_1	N/A	N/A
684	DESMA_1	N/A	N/A
685	PHF11	N/A	N/A
686	ENSOMYG00000001234	N/A	N/A
687	SESN1_1	N/A	N/A
688	DNAJB5_1	N/A	N/A
689	DRAM1_1	N/A	N/A
690	TPM1_2	N/A	N/A
691	SI:CH211-81A5.1_1	N/A	N/A
692	ENSOMYG00000018277	N/A	N/A
693	PRP14	PARP15	poly(ADP-ribose) polymerase family member 15	Source:HGNC Symbol
694	ENSOMYG00000062871	N/A	N/A
695	ENSOMYG00000010293	N/A	N/A
696	ENSOMYG00000015829	N/A	N/A
697	ENSOMYG00000026435	ATP4A	ATPase H+/K+ transporting subunit alpha	Source:HGNC Symbol
698	ADGRG1_3	N/A	N/A
699	ENSOMYG00000060066	ENPP5	ectonucleotide pyrophosphatase/phosphodiesterase family member 5	Source:HGNC Symbol
700	PYGMA_1	N/A	N/A
701	CACNA1SA_1	N/A	N/A
702	SLC25A4_2	N/A	N/A
703	ENSOMYG00000053148	N/A	N/A
704	ENSOMYG00000047953	N/A	N/A
705	PNPLA2_1	N/A	N/A
706	ENSOMYG00000060308	N/A	N/A
707	ENSOMYG00000011453	IRF3	interferon regulatory factor 3	Source:HGNC Symbol
708	ENSOMYG00000050145	N/A	N/A
709	ENSOMYG00000037574	N/A	N/A
710	ENSOMYG00000036832	N/A	N/A
711	ENSOMYG00000014973	SAMD9L	sterile alpha motif domain containing 9 like	Source:HGNC Symbol
711	ENSOMYG00000014973	SAMD9	sterile alpha motif domain containing 9	Source:HGNC Symbol
712	ENSOMYG00000070500	ARPP21	cAMP regulated phosphoprotein 21	Source:HGNC Symbol
713	ENSOMYG00000003147	N/A	N/A
714	MAPK4	MAPK4	mitogen-activated protein kinase 4	Source:HGNC Symbol
715	ENSOMYG00000060405	N/A	N/A
716	GPIB_1	N/A	N/A
717	JPH1A	JPH1	junctophilin 1	Source:HGNC Symbol
717	JPH1A	JPH1	junctophilin 1	Source:HGNC Symbol
718	ASIP1_1	N/A	N/A
719	SI:CH73-86N18.1	N/A	N/A
720	ENSOMYG00000041116	N/A	N/A
721	IRF8_1	N/A	N/A
722	ENSOMYG00000020320	STAT1	signal transducer and activator of transcription 1	Source:HGNC Symbol
723	ENSOMYG00000039222	N/A	N/A
724	MAFK_2	N/A	N/A
725	ENSOMYG00000029063	TNFAIP2	TNF alpha induced protein 2	Source:HGNC Symbol
726	ENSOMYG00000029474	IL12RB1	interleukin 12 receptor subunit beta 1	Source:HGNC Symbol
726	ENSOMYG00000029474	IL27RA	interleukin 27 receptor subunit alpha	Source:HGNC Symbol
726	ENSOMYG00000029474	OSMR	oncostatin M receptor	Source:HGNC Symbol
726	ENSOMYG00000029474	IL2RG	interleukin 2 receptor subunit gamma	Source:HGNC Symbol
726	ENSOMYG00000029474	IL6R	interleukin 6 receptor	Source:HGNC Symbol
726	ENSOMYG00000029474	IL23R	interleukin 23 receptor	Source:HGNC Symbol
726	ENSOMYG00000029474	IL3RA	interleukin 3 receptor subunit alpha	Source:HGNC Symbol
726	ENSOMYG00000029474	CRLF2	cytokine receptor like factor 2	Source:HGNC Symbol
727	ENSOMYG00000028023	N/A	N/A
728	CROT_2	N/A	N/A
729	ENSOMYG00000060787	N/A	N/A
730	COQ8AA_1	N/A	N/A
731	ENSOMYG00000029028	EXOC3L4	exocyst complex component 3 like 4	Source:HGNC Symbol
732	ENSOMYG00000028687	MAF1	MAF1 homolog, negative regulator of RNA polymerase III	Source:HGNC Symbol
733	JPH2	JPH2	junctophilin 2	Source:HGNC Symbol
733	JPH2	JPH2	junctophilin 2	Source:HGNC Symbol
734	ENSOMYG00000047747	IFNAR1	interferon alpha and beta receptor subunit 1	Source:HGNC Symbol
735	UBALD1B_1	N/A	N/A
736	ENSOMYG00000000830	N/A	N/A
737	HPSE_1	N/A	N/A
738	ENSOMYG00000031802	SPTB	spectrin beta, erythrocytic	Source:HGNC Symbol
739	ENSOMYG00000010766	SLC4A7	solute carrier family 4 member 7	Source:HGNC Symbol
740	PIM2	N/A	N/A
741	CREBRF_1	N/A	N/A
742	ENSOMYG00000035314	OGFR	opioid growth factor receptor	Source:HGNC Symbol
743	ABCB5_2	N/A	N/A
744	MYOM2A_1	N/A	N/A
745	ENSOMYG00000003725	EEF2	eukaryotic translation elongation factor 2	Source:HGNC Symbol
746	ENSOMYG00000007431	N/A	N/A
747	SSRP1B	N/A	N/A
748	SI:ZFOS-80G12.1_2	N/A	N/A
749	CKM	CKM	creatine kinase, M-type	Source:HGNC Symbol
750	ENSOMYG00000040666	N/A	N/A
751	ANO8B	N/A	N/A
752	SPEGA_2	N/A	N/A
753	STAT2	STAT2	signal transducer and activator of transcription 2	Source:HGNC Symbol
754	ASB2B	ASB2	ankyrin repeat and SOCS box containing 2	Source:HGNC Symbol
755	ENSOMYG00000055857	WFS1	wolframin ER transmembrane glycoprotein	Source:HGNC Symbol
756	ENSOMYG00000047458	B3GAT1	beta-1,3-glucuronyltransferase 1	Source:HGNC Symbol
757	ENSOMYG00000048312	N/A	N/A
758	KHNYN	N/A	N/A
759	ENSOMYG00000014651	CT55	cancer/testis antigen 55	Source:HGNC Symbol
760	MYOM2A_2	N/A	N/A
761	PAMR1_2	N/A	N/A
762	ASB14A	N/A	N/A
763	ENSOMYG00000076232	N/A	N/A
764	GPD1B	GPD1	glycerol-3-phosphate dehydrogenase 1	Source:HGNC Symbol
765	CCN5_1	N/A	N/A
766	TEFA_1	N/A	N/A
767	VDRB_1	N/A	N/A
768	FAM214A_2	N/A	N/A
769	ENSOMYG00000033025	TNFAIP2	TNF alpha induced protein 2	Source:HGNC Symbol
770	LDB3A_1	N/A	N/A
771	ENSOMYG00000005853	N/A	N/A
772	ENSOMYG00000027358	N/A	N/A
773	XIRP2A_2	N/A	N/A
774	PFKFB1_1	N/A	N/A
775	ENSOMYG00000055340	N/A	N/A
776	ENSOMYG00000075479	N/A	N/A
777	ENSOMYG00000068993	MKRN1	makorin ring finger protein 1	Source:HGNC Symbol
777	ENSOMYG00000068993	MKRN3	makorin ring finger protein 3	Source:HGNC Symbol
778	CALCOCO1A_2	N/A	N/A
779	ADSS1_1	N/A	N/A
780	ENSOMYG00000004347	HES1	hes family bHLH transcription factor 1	Source:HGNC Symbol
781	ENSOMYG00000007651	STRBP	spermatid perinuclear RNA binding protein	Source:HGNC Symbol
782	PPP1R1B_1	N/A	N/A
783	TECRA_2	N/A	N/A
784	MYL1_1	N/A	N/A
785	ENSOMYG00000036288	N/A	N/A
786	PRR33_2	N/A	N/A
787	ASB4	ASB4	ankyrin repeat and SOCS box containing 4	Source:HGNC Symbol
788	KLHL31_1	N/A	N/A
789	ZRANB1_2	N/A	N/A
790	ENSOMYG00000047007	ARID5A	AT-rich interaction domain 5A	Source:HGNC Symbol
791	ENSOMYG00000000901	N/A	N/A
792	ENSOMYG00000021980	ADH6	alcohol dehydrogenase 6 (class V)	Source:HGNC Symbol
792	ENSOMYG00000021980	ADH1A	alcohol dehydrogenase 1A (class I), alpha polypeptide	Source:HGNC Symbol
792	ENSOMYG00000021980	ADH7	alcohol dehydrogenase 7 (class IV), mu or sigma polypeptide	Source:HGNC Symbol
792	ENSOMYG00000021980	ADH1B	alcohol dehydrogenase 1B (class I), beta polypeptide	Source:HGNC Symbol
792	ENSOMYG00000021980	ADH5	alcohol dehydrogenase 5 (class III), chi polypeptide	Source:HGNC Symbol
792	ENSOMYG00000021980	ADH4	alcohol dehydrogenase 4 (class II), pi polypeptide	Source:HGNC Symbol
792	ENSOMYG00000021980	ADH1C	alcohol dehydrogenase 1C (class I), gamma polypeptide	Source:HGNC Symbol
793	ENSOMYG00000055973	N/A	N/A
794	CASQ1B_2	N/A	N/A
795	ENSOMYG00000034621	N/A	N/A
796	ZGC:113276_1	N/A	N/A
797	GUCY1B1_2	N/A	N/A
798	GCDHA_1	N/A	N/A
799	CCDC141_1	N/A	N/A
800	CCN2B_2	N/A	N/A
801	LRRC39	LRRC39	leucine rich repeat containing 39	Source:HGNC Symbol
802	TAPBPL	TAPBPL	TAP binding protein like	Source:HGNC Symbol
803	ZGC:136908	N/A	N/A
804	ENSOMYG00000059689	PPP1R3A	protein phosphatase 1 regulatory subunit 3A	Source:HGNC Symbol
805	ENSOMYG00000059123	N/A	N/A
806	ENSOMYG00000032005	N/A	N/A
807	TRIM55A_2	N/A	N/A
808	ENSOMYG00000053975	N/A	N/A
809	ENSOMYG00000051981	RNF213	ring finger protein 213	Source:HGNC Symbol
810	TMEM182A	TMEM182	transmembrane protein 182	Source:HGNC Symbol
811	ENSOMYG00000042124	N/A	N/A
812	ENSOMYG00000010057	FOXK2	forkhead box K2	Source:HGNC Symbol
813	ENSOMYG00000073939	DMD	dystrophin	Source:HGNC Symbol
814	ENSOMYG00000014889	N/A	N/A
815	MKNK2B_1	N/A	N/A
816	ENSOMYG00000011831	LGR5	leucine rich repeat containing G protein-coupled receptor 5	Source:HGNC Symbol
817	SRL_2	N/A	N/A
818	PFKMB_2	N/A	N/A
819	SYNPO2_1	N/A	N/A
820	ENSOMYG00000071212	N/A	N/A
821	LMOD2B_1	N/A	N/A
822	SAR1AB_1	N/A	N/A
823	MYBPHB_2	N/A	N/A
824	ENSOMYG00000055426	N/A	N/A
825	NR1D2A_2	N/A	N/A
826	CLCN1B	N/A	N/A
827	ENSOMYG00000034481	ASB14	ankyrin repeat and SOCS box containing 14	Source:HGNC Symbol
828	ENSOMYG00000041799	PIERCE1	piercer of microtubule wall 1	Source:HGNC Symbol
829	TPT1	TPT1	tumor protein, translationally-controlled 1	Source:HGNC Symbol
829	TPT1	TPT1	tumor protein, translationally-controlled 1	Source:HGNC Symbol
830	ENSOMYG00000031141	N/A	N/A
831	UBALD2	UBALD2	UBA like domain containing 2	Source:HGNC Symbol
831	UBALD2	UBALD2	UBA like domain containing 2	Source:HGNC Symbol
832	ENSOMYG00000036967	N/A	N/A
833	PLA2G6_2	N/A	N/A
834	ENSOMYG00000009255	N/A	N/A
835	RNF207B	RNF207	ring finger protein 207	Source:HGNC Symbol
836	HSC70	HSPA8	heat shock protein family A (Hsp70) member 8	Source:HGNC Symbol
837	USP28_2	N/A	N/A
838	ENSOMYG00000043263	N/A	N/A
839	ENSOMYG00000002022	SLC7A1	solute carrier family 7 member 1	Source:HGNC Symbol
840	ZGC:110843	N/A	N/A
841	EIF2AK2	N/A	N/A
842	ENSOMYG00000019896	MYH6	myosin heavy chain 6	Source:HGNC Symbol
843	ENSOMYG00000018510	N/A	N/A
844	ZNF395A_1	N/A	N/A
845	LYVE1A_2	N/A	N/A
846	ATP1A2A_1	N/A	N/A
847	ENSOMYG00000017874	N/A	N/A
848	PPDPFA_2	N/A	N/A
849	AMPD3A_1	N/A	N/A
850	NPRL2	NPRL2	NPR2 like, GATOR1 complex subunit	Source:HGNC Symbol
851	ENSOMYG00000043930	HSPB9	heat shock protein family B (small) member 9	Source:HGNC Symbol
852	ENSOMYG00000058878	N/A	N/A
853	SRL_2	N/A	N/A
854	ENSOMYG00000018863	FLNC	filamin C	Source:HGNC Symbol
855	NUB1_2	N/A	N/A
856	ARHGEF26_2	N/A	N/A
857	SIX1_2	N/A	N/A
858	ENSOMYG00000043228	PGM1	phosphoglucomutase 1	Source:HGNC Symbol
859	ENSOMYG00000047191	ALAS1	5'-aminolevulinate synthase 1	Source:HGNC Symbol
860	ENSOMYG00000073774	N/A	N/A
861	ENSOMYG00000022240	MRC1	mannose receptor C-type 1	Source:HGNC Symbol
862	STING1_2	N/A	N/A
863	ENSOMYG00000050395	N/A	N/A
864	ENSOMYG00000061648	APOLD1	apolipoprotein L domain containing 1	Source:HGNC Symbol
865	MYL11_1	N/A	N/A
866	HSPB1_1	N/A	N/A
867	ENSOMYG00000036199	N/A	N/A
868	ENSOMYG00000005704	N/A	N/A
869	MYOZ1A_1	N/A	N/A
870	PRKAA2	PRKAA2	protein kinase AMP-activated catalytic subunit alpha 2	Source:HGNC Symbol
870	PRKAA2	PRKAA2	protein kinase AMP-activated catalytic subunit alpha 2	Source:HGNC Symbol
871	ENSOMYG00000063860	N/A	N/A
872	PRKAB1A_1	N/A	N/A
873	ENSOMYG00000041136	N/A	N/A
874	ENSOMYG00000047028	ADAMTS8	ADAM metallopeptidase with thrombospondin type 1 motif 8	Source:HGNC Symbol
875	ENSOMYG00000000857	N/A	N/A
876	ENSOMYG00000005980	ETV7	ETS variant transcription factor 7	Source:HGNC Symbol
877	ENSOMYG00000068571	CAMK2B	calcium/calmodulin dependent protein kinase II beta	Source:HGNC Symbol
878	ENSOMYG00000049966	N/A	N/A
879	CAV3_1	N/A	N/A
880	ENSOMYG00000017816	HACD1	3-hydroxyacyl-CoA dehydratase 1	Source:HGNC Symbol
881	ENSOMYG00000003441	N/A	N/A
882	ENSOMYG00000013160	DTX3L	deltex E3 ubiquitin ligase 3L	Source:HGNC Symbol
883	ENSOMYG00000005825	FAS	Fas cell surface death receptor	Source:HGNC Symbol
884	SLC20A1A	SLC20A1	solute carrier family 20 member 1	Source:HGNC Symbol
885	ENSOMYG00000028918	PPP1R3A	protein phosphatase 1 regulatory subunit 3A	Source:HGNC Symbol
886	ENSOMYG00000003662	SLC7A13	solute carrier family 7 member 13	Source:HGNC Symbol
887	MYOZ1A_2	N/A	N/A
888	ENSOMYG00000018336	N/A	N/A
889	OAZ2A	OAZ2	ornithine decarboxylase antizyme 2	Source:HGNC Symbol
890	ENSOMYG00000008920	N/A	N/A
891	PIK3IP1_1	N/A	N/A
892	HOXD11A_1	N/A	N/A
893	SPEGA_1	N/A	N/A
894	ENSOMYG00000074299	N/A	N/A
895	FBXO48_2	N/A	N/A
896	ENSOMYG00000023318	PARP14	poly(ADP-ribose) polymerase family member 14	Source:HGNC Symbol
897	ACTA1B_1	N/A	N/A
898	CCNG2_1	N/A	N/A
899	ENSOMYG00000039436	CALCRL	calcitonin receptor like receptor	Source:HGNC Symbol
900	ABCB5_1	N/A	N/A
901	ENSOMYG00000040923	MAP3K20	mitogen-activated protein kinase kinase kinase 20	Source:HGNC Symbol
902	GPR146_1	N/A	N/A
903	ENSOMYG00000033694	GGA2	golgi associated, gamma adaptin ear containing, ARF binding protein 2	Source:HGNC Symbol
904	ENSOMYG00000041648	NOS2	nitric oxide synthase 2	Source:HGNC Symbol
905	ENSOMYG00000045218	LONRF3	LON peptidase N-terminal domain and ring finger 3	Source:HGNC Symbol
906	ENSOMYG00000060654	BEND7	BEN domain containing 7	Source:HGNC Symbol
907	ENSOMYG00000025501	HSPB9	heat shock protein family B (small) member 9	Source:HGNC Symbol
908	RBM20_2	N/A	N/A
909	CACNG6B_2	N/A	N/A
910	ENSOMYG00000047149	N/A	N/A
911	TMOD4_1	N/A	N/A
912	ENSOMYG00000000414	N/A	N/A
913	KCNA7_2	N/A	N/A
914	CACNG6A_2	N/A	N/A
915	CYP1A3	CYP1A1	cytochrome P450 family 1 subfamily A member 1	Source:HGNC Symbol
915	CYP1A3	CYP1A2	cytochrome P450 family 1 subfamily A member 2	Source:HGNC Symbol
916	ENSOMYG00000005327	CLDN11	claudin 11	Source:HGNC Symbol
917	ENSOMYG00000031416	FBP2	fructose-bisphosphatase 2	Source:HGNC Symbol
918	AGLA_1	N/A	N/A
919	TNFAIP2A	TNFAIP2	TNF alpha induced protein 2	Source:HGNC Symbol
920	KCNA7_1	N/A	N/A
921	ENSOMYG00000013964	N/A	N/A
922	ENSOMYG00000018494	PHLDB2	pleckstrin homology like domain family B member 2	Source:HGNC Symbol
923	ENSOMYG00000056219	N/A	N/A
924	SI:CH211-247J9.1	N/A	N/A
925	EZH1_1	N/A	N/A
926	ENSOMYG00000000174	PNLIP	pancreatic lipase	Source:HGNC Symbol
926	ENSOMYG00000000174	LIPI	lipase I	Source:HGNC Symbol
926	ENSOMYG00000000174	PNLIPRP3	pancreatic lipase related protein 3	Source:HGNC Symbol
927	AK1_2	N/A	N/A
928	ENSOMYG00000058740	N/A	N/A
929	GAPDH_1	N/A	N/A
930	ATG14	ATG14	autophagy related 14	Source:HGNC Symbol
930	ATG14	ATG14	autophagy related 14	Source:HGNC Symbol
931	ENSOMYG00000054087	N/A	N/A
932	ENSOMYG00000023357	PNPLA7	patatin like phospholipase domain containing 7	Source:HGNC Symbol
933	ENSOMYG00000015993	N/A	N/A
934	FKBP5_2	N/A	N/A
935	ENSOMYG00000008598	PLEKHA4	pleckstrin homology domain containing A4	Source:HGNC Symbol
936	SMYD1A_1	N/A	N/A
937	MYH6_1	N/A	N/A
938	ENSOMYG00000060458	N/A	N/A
939	CACNG1A_1	N/A	N/A
940	ENSOMYG00000051758	N/A	N/A
941	TOB1B	TOB1	transducer of ERBB2, 1	Source:HGNC Symbol
942	MYOZ3A_2	N/A	N/A
943	ENSOMYG00000017645	MR1	major histocompatibility complex, class I-related	Source:HGNC Symbol
943	ENSOMYG00000017645	AZGP1	alpha-2-glycoprotein 1, zinc-binding	Source:HGNC Symbol
944	NTRK2A_1	N/A	N/A
945	ENSOMYG00000017296	PPM1K	protein phosphatase, Mg2+/Mn2+ dependent 1K	Source:HGNC Symbol
946	ENSOMYG00000001289	SDS	serine dehydratase	Source:HGNC Symbol
947	ENSOMYG00000030776	ALPK3	alpha kinase 3	Source:HGNC Symbol
948	ENSOMYG00000006485	CBLN3	cerebellin 3 precursor	Source:HGNC Symbol
949	ENSOMYG00000041417	N/A	N/A
950	ENSOMYG00000054306	N/A	N/A
951	ENSOMYG00000002562	N/A	N/A
952	ENSOMYG00000010273	N/A	N/A
953	GCDHA_2	N/A	N/A
954	ENSOMYG00000049322	N/A	N/A
955	ENSOMYG00000027300	RGCC	regulator of cell cycle	Source:HGNC Symbol
956	LDB3B	LDB3	LIM domain binding 3	Source:HGNC Symbol
957	DEDD1_2	N/A	N/A
958	VAMP5	VAMP5	vesicle associated membrane protein 5	Source:HGNC Symbol
958	VAMP5	VAMP5	vesicle associated membrane protein 5	Source:HGNC Symbol
959	ENSOMYG00000067885	N/A	N/A
960	PVALB1	N/A	N/A
960	PVALB1	N/A	N/A
961	ACHE_2	N/A	N/A
962	ENSOMYG00000033347	RNF31	ring finger protein 31	Source:HGNC Symbol
963	GUCY1B1_1	N/A	N/A
964	ENSOMYG00000028470	N/A	N/A
965	ENSOMYG00000038031	TP53INP2	tumor protein p53 inducible nuclear protein 2	Source:HGNC Symbol
966	ENSOMYG00000007026	TACC2	transforming acidic coiled-coil containing protein 2	Source:HGNC Symbol
967	PABPC4_2	N/A	N/A
968	DHSB_1	N/A	N/A
969	MICU3B	MICU3	mitochondrial calcium uptake family member 3	Source:HGNC Symbol
970	GAPDH_2	N/A	N/A
971	ENSOMYG00000010091	GID8	GID complex subunit 8 homolog	Source:HGNC Symbol
972	ENSOMYG00000046466	PRR16	proline rich 16	Source:HGNC Symbol
973	FGL2A_1	N/A	N/A
974	CASQ1A_2	N/A	N/A
975	SCN2B_1	N/A	N/A
976	ENSOMYG00000002249	N/A	N/A
977	RXFP2L	N/A	N/A
978	ENSOMYG00000017750	N/A	N/A
979	CGRRF1_1	N/A	N/A
980	ITGA7_1	N/A	N/A
981	PSMB10	N/A	N/A
982	SI:CH211-225P5.8	SCN1B	sodium voltage-gated channel beta subunit 1	Source:HGNC Symbol
983	CLCN1A_1	N/A	N/A
984	ENSOMYG00000076938	N/A	N/A
985	LDHA	LDHA	lactate dehydrogenase A	Source:HGNC Symbol
986	CASQ1A_1	N/A	N/A
987	MAX	N/A	N/A
987	MAX	MAX	MYC associated factor X	Source:HGNC Symbol
988	SLC7A8A_1	N/A	N/A
989	RFXANK	RFXANK	regulatory factor X associated ankyrin containing protein	Source:HGNC Symbol
990	ENSOMYG00000023131	N/A	N/A
991	ENSOMYG00000077852	N/A	N/A
992	CYHR1_2	N/A	N/A
993	FGL2A_2	N/A	N/A
994	ENSOMYG00000015950	GLUL	glutamate-ammonia ligase	Source:HGNC Symbol
995	ENSOMYG00000041602	SLC25A33	solute carrier family 25 member 33	Source:HGNC Symbol
996	SVILC	N/A	N/A
997	CETP	CETP	cholesteryl ester transfer protein	Source:HGNC Symbol
997	CETP	BPIFC	BPI fold containing family C	Source:HGNC Symbol
998	ENSOMYG00000025607	N/A	N/A
999	WDR45	WDR45	WD repeat domain 45	Source:HGNC Symbol
1000	ENSOMYG00000012958	DES	desmin	Source:HGNC Symbol
1001	UCP2B	UCP2	uncoupling protein 2	Source:HGNC Symbol
1002	ENSOMYG00000008768	RBCK1	RANBP2-type and C3HC4-type zinc finger containing 1	Source:HGNC Symbol
1002	ENSOMYG00000008768	SHARPIN	SHANK associated RH domain interactor	Source:HGNC Symbol
1003	ENSOMYG00000048427	KRCC1	lysine rich coiled-coil 1	Source:HGNC Symbol
1004	ENSOMYG00000013859	PDCD1LG2	programmed cell death 1 ligand 2	Source:HGNC Symbol
1005	KLHL40B	KLHL40	kelch like family member 40	Source:HGNC Symbol
1006	LANCL1_2	N/A	N/A
1007	ENSOMYG00000037240	N/A	N/A
1008	RTN2B_1	N/A	N/A
1009	TPRA1_1	N/A	N/A
1010	ENSOMYG00000025903	SHANK2	SH3 and multiple ankyrin repeat domains 2	Source:HGNC Symbol
1011	ENSOMYG00000038727	KBTBD12	kelch repeat and BTB domain containing 12	Source:HGNC Symbol
1012	CAVIN4A	CAVIN4	caveolae associated protein 4	Source:HGNC Symbol
1013	MYLZ3	MYL1	myosin light chain 1	Source:HGNC Symbol
1014	ENSOMYG00000013495	CD9	CD9 molecule	Source:HGNC Symbol
1015	ENSOMYG00000061839	ISCA1	iron-sulfur cluster assembly 1	Source:HGNC Symbol
1016	ENSOMYG00000036607	SPTB	spectrin beta, erythrocytic	Source:HGNC Symbol
1017	ENSOMYG00000016144	ANK2	ankyrin 2	Source:HGNC Symbol
1018	ENSOMYG00000001398	DSG2	desmoglein 2	Source:HGNC Symbol
1018	ENSOMYG00000001398	DSG3	desmoglein 3	Source:HGNC Symbol
1018	ENSOMYG00000001398	DSG1	desmoglein 1	Source:HGNC Symbol
1018	ENSOMYG00000001398	DSG4	desmoglein 4	Source:HGNC Symbol
1019	TRIM107_1	N/A	N/A
1020	ENSOMYG00000003774	KCNC4	potassium voltage-gated channel subfamily C member 4	Source:HGNC Symbol
1021	MYBPC3_1	N/A	N/A
1022	MYH6_4	N/A	N/A
1023	ENSOMYG00000028245	ANKRD1	ankyrin repeat domain 1	Source:HGNC Symbol
1024	ENSOMYG00000008484	N/A	N/A
1025	ENSOMYG00000044192	SORBS1	sorbin and SH3 domain containing 1	Source:HGNC Symbol
1026	ENSOMYG00000017711	MYOC	myocilin	Source:HGNC Symbol
1027	BNIP3_3	N/A	N/A
1028	ENSOMYG00000066692	PGAM2	phosphoglycerate mutase 2	Source:HGNC Symbol
1029	DAPK2A_1	N/A	N/A
1030	DDIT4_1	N/A	N/A
1031	CBX7A_2	N/A	N/A
1032	SI:DKEY-46I9.6	N/A	N/A
1033	ENSOMYG00000054735	N/A	N/A
1034	SLC6A8	SLC6A8	solute carrier family 6 member 8	Source:HGNC Symbol
1035	ENSOMYG00000042292	LAMB2	laminin subunit beta 2	Source:HGNC Symbol
1036	ENSOMYG00000059332	N/A	N/A
1037	USP13_1	N/A	N/A
1038	PIM1_2	N/A	N/A
1039	ENSOMYG00000057438	N/A	N/A
1040	RPL3L_1	N/A	N/A
1041	NFKBIAB_1	N/A	N/A
1042	PHKG1	PHKG1	phosphorylase kinase catalytic subunit gamma 1	Source:HGNC Symbol
1043	OBSL1A_2	N/A	N/A
1044	MYL11_2	N/A	N/A
1045	TMSB2	N/A	N/A
1046	GS01	GLUL	glutamate-ammonia ligase	Source:HGNC Symbol
1047	RNF24_2	N/A	N/A
1048	IL34_2	N/A	N/A
1049	PRKG1B_1	N/A	N/A
1050	ENO3	ENO3	enolase 3	Source:HGNC Symbol
1051	PPIL6	PPIL6	peptidylprolyl isomerase like 6	Source:HGNC Symbol
1052	ADAM12_1	N/A	N/A
1053	ACTA1	N/A	N/A
1054	ENSOMYG00000045078	N/A	N/A
1055	GPIB_2	N/A	N/A
1056	EZH1_2	N/A	N/A
1057	ENSOMYG00000072624	MKRN1	makorin ring finger protein 1	Source:HGNC Symbol
1057	ENSOMYG00000072624	MKRN3	makorin ring finger protein 3	Source:HGNC Symbol
1058	ENSOMYG00000070097	ACTN2	actinin alpha 2	Source:HGNC Symbol
1059	ENSOMYG00000071995	N/A	N/A
1060	UGP2_1	N/A	N/A
1061	ENSOMYG00000076988	N/A	N/A
1062	MTSS1LA_2	N/A	N/A
1063	ENSOMYG00000011356	FAM210B	family with sequence similarity 210 member B	Source:HGNC Symbol
1064	ENSOMYG00000009884	N/A	N/A
1065	ENSOMYG00000024661	RASGEF1B	RasGEF domain family member 1B	Source:HGNC Symbol
1066	ENSOMYG00000008956	MYOM3	myomesin 3	Source:HGNC Symbol
1067	ENSOMYG00000063322	ANK2	ankyrin 2	Source:HGNC Symbol
1068	ENSOMYG00000077776	N/A	N/A
1069	ENSOMYG00000036715	N/A	N/A
1070	ENSOMYG00000024473	N/A	N/A
1071	ENSOMYG00000043194	N/A	N/A
1072	ENSOMYG00000043241	N/A	N/A
1073	ENSOMYG00000075877	N/A	N/A
1074	TSC22D3	N/A	N/A
1075	ENSOMYG00000036497	N/A	N/A
1076	ENSOMYG00000069104	N/A	N/A
1077	SPAM1	SPAM1	sperm adhesion molecule 1	Source:HGNC Symbol
1078	ENSOMYG00000006982	DNAJB4	DnaJ heat shock protein family (Hsp40) member B4	Source:HGNC Symbol
1079	ENSOMYG00000010477	TMEM268	transmembrane protein 268	Source:HGNC Symbol
1080	ENSOMYG00000021059	N/A	N/A
1081	ENSOMYG00000015622	DES	desmin	Source:HGNC Symbol
1082	MEOX2B_2	N/A	N/A
1083	ENSOMYG00000032074	ATG9A	autophagy related 9A	Source:HGNC Symbol
1084	JPH1	N/A	N/A
1085	C19ORF12_1	N/A	N/A
1086	ENSOMYG00000061208	N/A	N/A
1087	MYF6_2	N/A	N/A
1088	MOK	MOK	MOK protein kinase	Source:HGNC Symbol
1089	CPEB3_1	N/A	N/A
1090	ENSOMYG00000030458	EIF5A	eukaryotic translation initiation factor 5A	Source:HGNC Symbol
1090	ENSOMYG00000030458	EIF5AL1	eukaryotic translation initiation factor 5A like 1	Source:HGNC Symbol
1091	MYH6_5	N/A	N/A
1092	ENSOMYG00000035953	PAIP2	poly(A) binding protein interacting protein 2	Source:HGNC Symbol
1093	ENSOMYG00000009810	NEXN	nexilin F-actin binding protein	Source:HGNC Symbol
1094	TNNT2E_2	N/A	N/A
1095	ENSOMYG00000040989	ARHGAP4	Rho GTPase activating protein 4	Source:HGNC Symbol
1096	SYNPO2LA_1	N/A	N/A
1097	TGM2A	TGM2	transglutaminase 2	Source:HGNC Symbol
1098	ENSOMYG00000035625	N/A	N/A
1099	ENSOMYG00000076260	N/A	N/A
1100	RTN2B_2	N/A	N/A
1101	TEFB_1	N/A	N/A
1102	ZNRF2A_2	N/A	N/A
1103	ENSOMYG00000007574	HVCN1	hydrogen voltage gated channel 1	Source:HGNC Symbol
1104	ENSOMYG00000005587	TCP11L2	t-complex 11 like 2	Source:HGNC Symbol
1105	ENSOMYG00000043747	CD1D	CD1d molecule	Source:HGNC Symbol
1105	ENSOMYG00000043747	CD1A	CD1a molecule	Source:HGNC Symbol
1105	ENSOMYG00000043747	CD1C	CD1c molecule	Source:HGNC Symbol
1105	ENSOMYG00000043747	CD1B	CD1b molecule	Source:HGNC Symbol
1105	ENSOMYG00000043747	CD1E	CD1e molecule	Source:HGNC Symbol
1106	ENSOMYG00000054289	N/A	N/A
1107	ENSOMYG00000011515	N/A	N/A
1108	IFI35_2	N/A	N/A
1109	ENSOMYG00000021156	LXN	latexin	Source:HGNC Symbol
1110	KIDINS220B_2	N/A	N/A
1111	ACTA1B_2	N/A	N/A
1112	TRIM55A_1	N/A	N/A
1113	ENSOMYG00000003775	N/A	N/A
1114	ENSOMYG00000008682	N/A	N/A
1115	ENSOMYG00000028199	FCAMR	Fc alpha and mu receptor	Source:HGNC Symbol
1116	ENSOMYG00000043884	SVIL	supervillin	Source:HGNC Symbol
1117	ULK1A	N/A	N/A
1118	HACD1	HACD1	3-hydroxyacyl-CoA dehydratase 1	Source:HGNC Symbol
1119	FBXO33_2	N/A	N/A
1120	ENSOMYG00000035191	NUGGC	nuclear GTPase, germinal center associated	Source:HGNC Symbol
1121	ENSOMYG00000054415	N/A	N/A
1122	ENSOMYG00000064941	ANK2	ankyrin 2	Source:HGNC Symbol
1123	PTX4_1	N/A	N/A
1124	ENO3	ENO3	enolase 3	Source:HGNC Symbol
1125	TNNT2E_1	N/A	N/A
1126	TNS2A	N/A	N/A
1127	ENSOMYG00000023881	BTN2A1	butyrophilin subfamily 2 member A1	Source:HGNC Symbol
1128	TMEM255A_1	N/A	N/A
1129	ENSOMYG00000028206	N/A	N/A
1130	ZGC:175214_1	N/A	N/A
1131	ENSOMYG00000028050	N/A	N/A
1132	ENSOMYG00000005005	MYLIP	myosin regulatory light chain interacting protein	Source:HGNC Symbol
1133	CERK	CERK	ceramide kinase	Source:HGNC Symbol
1133	CERK	CERK	ceramide kinase	Source:HGNC Symbol
1134	ENSOMYG00000068510	N/A	N/A
1135	ENSOMYG00000004614	NUGGC	nuclear GTPase, germinal center associated	Source:HGNC Symbol
1136	ONMYUAA-OSU	MR1	major histocompatibility complex, class I-related	Source:HGNC Symbol
1136	ONMYUAA-OSU	AZGP1	alpha-2-glycoprotein 1, zinc-binding	Source:HGNC Symbol
1137	ENSOMYG00000002714	CFAP44	cilia and flagella associated protein 44	Source:HGNC Symbol
1138	SCN4BA	SCN4B	sodium voltage-gated channel beta subunit 4	Source:HGNC Symbol
1139	ENSOMYG00000063324	N/A	N/A
1140	TMEM41AB	TMEM41A	transmembrane protein 41A	Source:HGNC Symbol
1141	SLC43A2A_2	N/A	N/A
1142	ENSOMYG00000024298	MPP1	MAGUK p55 scaffold protein 1	Source:HGNC Symbol
1143	CREBRF_2	N/A	N/A
1144	ZFP313	RNF114	ring finger protein 114	Source:HGNC Symbol
1145	ENSOMYG00000028732	ACSM2B	acyl-CoA synthetase medium chain family member 2B	Source:HGNC Symbol
1145	ENSOMYG00000028732	ACSM1	acyl-CoA synthetase medium chain family member 1	Source:HGNC Symbol
1145	ENSOMYG00000028732	ACSM6	acyl-CoA synthetase medium chain family member 6	Source:HGNC Symbol
1145	ENSOMYG00000028732	ACSM2A	acyl-CoA synthetase medium chain family member 2A	Source:HGNC Symbol
1146	MYHB_1	N/A	N/A
1147	MYBPC3_2	N/A	N/A
1148	ENSOMYG00000023560	SIX4	SIX homeobox 4	Source:HGNC Symbol
1148	ENSOMYG00000023560	SIX5	SIX homeobox 5	Source:HGNC Symbol
1148	ENSOMYG00000023560	ANHX	anomalous homeobox	Source:HGNC Symbol
1149	MGLL_1	N/A	N/A
1150	PRKAA2	PRKAA2	protein kinase AMP-activated catalytic subunit alpha 2	Source:HGNC Symbol
1150	PRKAA2	PRKAA2	protein kinase AMP-activated catalytic subunit alpha 2	Source:HGNC Symbol
1151	ENSOMYG00000060336	PLXDC2	plexin domain containing 2	Source:HGNC Symbol
1152	ENSOMYG00000055587	N/A	N/A
1153	AKAP8L_1	N/A	N/A
1154	ENSOMYG00000043543	JAK1	Janus kinase 1	Source:HGNC Symbol
1155	ENSOMYG00000055903	N/A	N/A
1156	NOS1APA_2	N/A	N/A
1157	ENSOMYG00000022027	N/A	N/A
1158	ENSOMYG00000036400	GBP6	guanylate binding protein family member 6	Source:HGNC Symbol
1159	ENSOMYG00000040302	N/A	N/A
1160	ENSOMYG00000039893	N/A	N/A
1161	JUNE_1	N/A	N/A
1162	ENSOMYG00000073499	N/A	N/A
1163	ENSOMYG00000052580	N/A	N/A
1164	CORIN	CORIN	corin, serine peptidase	Source:HGNC Symbol
1165	ENSOMYG00000017552	EEF2K	eukaryotic elongation factor 2 kinase	Source:HGNC Symbol
1166	ENSOMYG00000059118	N/A	N/A
1167	ENSOMYG00000009580	N/A	N/A
1168	RNF8	RNF8	ring finger protein 8	Source:HGNC Symbol
1169	CAV3_2	N/A	N/A
1170	PSMB12	N/A	N/A
1171	LDB3A_2	N/A	N/A
1172	ATP5IF1B_2	N/A	N/A
1173	ENSOMYG00000077431	N/A	N/A
1174	ENSOMYG00000043666	ZER1	zyg-11 related cell cycle regulator	Source:HGNC Symbol
1175	ENSOMYG00000007705	N/A	N/A
1176	ENSOMYG00000033505	SIX4	SIX homeobox 4	Source:HGNC Symbol
1176	ENSOMYG00000033505	SIX5	SIX homeobox 5	Source:HGNC Symbol
1176	ENSOMYG00000033505	ANHX	anomalous homeobox	Source:HGNC Symbol
1177	SLC38A5B_1	N/A	N/A
1178	SOCS2A2	SOCS2	suppressor of cytokine signaling 2	Source:HGNC Symbol
1179	SYDE2_2	N/A	N/A
1180	ENSOMYG00000073673	PZP	PZP alpha-2-macroglobulin like	Source:HGNC Symbol
1180	ENSOMYG00000073673	A2ML1	alpha-2-macroglobulin like 1	Source:HGNC Symbol
1181	ENSOMYG00000002913	MATN2	matrilin 2	Source:HGNC Symbol
1182	PDLIM5A	N/A	N/A
1183	CCN2B_1	N/A	N/A
1184	ENSOMYG00000017461	PRKAB2	protein kinase AMP-activated non-catalytic subunit beta 2	Source:HGNC Symbol
1185	ENSOMYG00000026353	N/A	N/A
1186	IIP2	N/A	N/A
1187	SRL_1	N/A	N/A
1188	ENSOMYG00000062903	N/A	N/A
1189	ENSOMYG00000027712	TXNIP	thioredoxin interacting protein	Source:HGNC Symbol
1190	IFM3	N/A	N/A
1191	ENSOMYG00000033774	OARD1	O-acyl-ADP-ribose deacylase 1	Source:HGNC Symbol
1192	ENSOMYG00000027603	ROBO3	roundabout guidance receptor 3	Source:HGNC Symbol
1193	VDRB_2	N/A	N/A
1194	ENSOMYG00000046232	PDCL3	phosducin like 3	Source:HGNC Symbol
1195	ENSOMYG00000000134	BCAP29	B cell receptor associated protein 29	Source:HGNC Symbol
1196	ENSOMYG00000068301	N/A	N/A
1197	CACNB1_1	N/A	N/A
1198	ENSOMYG00000025815	PPT2	palmitoyl-protein thioesterase 2	Source:HGNC Symbol
1199	DTNA_2	N/A	N/A
1200	MYOZ2B_2	N/A	N/A
1201	ENSOMYG00000027877	RAB7A	RAB7A, member RAS oncogene family	Source:HGNC Symbol
1202	ENSOMYG00000008834	N/A	N/A
1203	SI:DKEYP-69B9.3	N/A	N/A
1204	ENSOMYG00000036974	N/A	N/A
1205	ZGC:101744_2	N/A	N/A
1206	ENSOMYG00000042401	N/A	N/A
1207	MYLK3_1	N/A	N/A
1208	TEFB_2	N/A	N/A
1209	ENSOMYG00000077268	LPL	lipoprotein lipase	Source:HGNC Symbol
1210	HSD11B2_1	N/A	N/A
1211	ENSOMYG00000020688	N/A	N/A
1212	ENSOMYG00000060200	N/A	N/A
1213	CALML4_1	N/A	N/A
1214	ENSOMYG00000047205	DTX3L	deltex E3 ubiquitin ligase 3L	Source:HGNC Symbol
1215	RIPOR3	RIPOR3	RIPOR family member 3	Source:HGNC Symbol
1216	SI:CH73-233K15.2_3	N/A	N/A
1217	ENSOMYG00000045350	RNF214	ring finger protein 214	Source:HGNC Symbol
1218	TRPC1	TRPC1	transient receptor potential cation channel subfamily C member 1	Source:HGNC Symbol
1219	ENSOMYG00000059857	N/A	N/A
1220	MLLT11_2	N/A	N/A
1221	CAVIN1A_2	N/A	N/A
1222	SOCS3_2	N/A	N/A
1223	ENSOMYG00000035608	ESRRB	estrogen related receptor beta	Source:HGNC Symbol
1224	NEIL1	NEIL1	nei like DNA glycosylase 1	Source:HGNC Symbol
1225	UCKL1B	UCKL1	uridine-cytidine kinase 1 like 1	Source:HGNC Symbol
1226	ENSOMYG00000033645	N/A	N/A
1227	ENSOMYG00000017111	NYNRIN	NYN domain and retroviral integrase containing	Source:HGNC Symbol
1228	ENSOMYG00000006086	SDHA	succinate dehydrogenase complex flavoprotein subunit A	Source:HGNC Symbol
1229	FBXO7_1	N/A	N/A
1230	ENSOMYG00000068366	N/A	N/A
1231	ENSOMYG00000030560	N/A	N/A
1232	MYF6_1	N/A	N/A
1233	ENSOMYG00000032687	N/A	N/A
1234	AQP3B_1	N/A	N/A
1235	ENSOMYG00000029376	N/A	N/A
1236	ENSOMYG00000072880	ANK3	ankyrin 3	Source:HGNC Symbol
1237	BMAL2_2	N/A	N/A
1238	PDLIM7_1	N/A	N/A
1239	ENSOMYG00000002601	N/A	N/A
1240	MLYCD	MLYCD	malonyl-CoA decarboxylase	Source:HGNC Symbol
1240	MLYCD	MLYCD	malonyl-CoA decarboxylase	Source:HGNC Symbol
1241	VMP1_1	N/A	N/A
1242	ENSOMYG00000044151	N/A	N/A
1243	DCK_1	N/A	N/A
1244	DAGLB_2	N/A	N/A
1245	ENSOMYG00000005691	PFKFB4	6-phosphofructo-2-kinase/fructose-2,6-biphosphatase 4	Source:HGNC Symbol
1246	JPH2	JPH2	junctophilin 2	Source:HGNC Symbol
1246	JPH2	JPH2	junctophilin 2	Source:HGNC Symbol
1247	ENSOMYG00000002215	N/A	N/A
1248	ABLIM3_1	N/A	N/A
1249	ENSOMYG00000010305	BTN2A1	butyrophilin subfamily 2 member A1	Source:HGNC Symbol
1250	ENSOMYG00000076663	HSPB2	heat shock protein family B (small) member 2	Source:HGNC Symbol
1251	GBP	N/A	N/A
1251	GBP	N/A	N/A
1252	ENSOMYG00000005043	N/A	N/A
1253	CREG2_2	N/A	N/A
1254	ENSOMYG00000002765	GYG1	glycogenin 1	Source:HGNC Symbol
1255	SLC43A3A_1	N/A	N/A
1256	LMOD2B_2	N/A	N/A
1257	FINTRIM	N/A	N/A
1258	CRY1B_1	N/A	N/A
1259	ENSOMYG00000006149	RAB7A	RAB7A, member RAS oncogene family	Source:HGNC Symbol
1260	ENSOMYG00000054767	MGAM2	maltase-glucoamylase 2 (putative)	Source:HGNC Symbol
1261	COX4I2_2	N/A	N/A
1262	MXI1_2	N/A	N/A
1263	EPG5	EPG5	ectopic P-granules 5 autophagy tethering factor	Source:HGNC Symbol
1264	IFI35_1	N/A	N/A
1265	XIRP1	N/A	N/A
1266	ENSOMYG00000032127	PLA2G7	phospholipase A2 group VII	Source:HGNC Symbol
1267	ZNF385B_2	N/A	N/A
1268	ABLIM2	ABLIM2	actin binding LIM protein family member 2	Source:HGNC Symbol
1268	ABLIM2	ABLIM2	actin binding LIM protein family member 2	Source:HGNC Symbol
1269	ENSOMYG00000033803	N/A	N/A
1270	ENSOMYG00000035703	N/A	N/A
1271	ENSOMYG00000016777	N/A	N/A
1272	ENSOMYG00000005827	SYNC	syncoilin, intermediate filament protein	Source:HGNC Symbol
1273	EVLA	EVL	Enah/Vasp-like	Source:HGNC Symbol
1273	EVLA	EVL	Enah/Vasp-like	Source:HGNC Symbol
1274	GAMT	GAMT	guanidinoacetate N-methyltransferase	Source:HGNC Symbol
1274	GAMT	GAMT	guanidinoacetate N-methyltransferase	Source:HGNC Symbol
1275	ENSOMYG00000063482	N/A	N/A
1276	ENSOMYG00000018085	DLL3	delta like canonical Notch ligand 3	Source:HGNC Symbol
1276	ENSOMYG00000018085	CLEC14A	C-type lectin domain containing 14A	Source:HGNC Symbol
1277	ENSOMYG00000045336	GAPDH	glyceraldehyde-3-phosphate dehydrogenase	Source:HGNC Symbol
1278	ENSOMYG00000018969	N/A	N/A
1279	BBC3_2	N/A	N/A
1280	SLC38A3B_1	N/A	N/A
1281	ENSOMYG00000011561	N/A	N/A
1282	ENSOMYG00000041773	NPSR1	neuropeptide S receptor 1	Source:HGNC Symbol
1283	ULK1B_2	N/A	N/A
1284	ENSOMYG00000063795	N/A	N/A
1285	MUSTN1B	MUSTN1	musculoskeletal, embryonic nuclear protein 1	Source:HGNC Symbol
1286	TNNT3_2	N/A	N/A
1287	C4_2	N/A	N/A
1288	ENSOMYG00000034465	PPHLN1	periphilin 1	Source:HGNC Symbol
1289	ENSOMYG00000030706	N/A	N/A
1290	CROT_1	N/A	N/A
1291	HOXD3A_1	N/A	N/A
1292	ENSOMYG00000028792	PGAM2	phosphoglycerate mutase 2	Source:HGNC Symbol
1293	ARL4AB_1	N/A	N/A
1294	CCNI2_2	N/A	N/A
1295	ENSOMYG00000026413	KCNK2	potassium two pore domain channel subfamily K member 2	Source:HGNC Symbol
1296	DCUN1D2A_2	N/A	N/A
1297	APOBEC2A	APOBEC2	apolipoprotein B mRNA editing enzyme catalytic subunit 2	Source:HGNC Symbol
1298	ENSOMYG00000032612	N/A	N/A
1299	ZGC:92606_1	N/A	N/A
1300	DEDD1_1	N/A	N/A
1301	EIF4EBP3L_1	N/A	N/A
1302	ENSOMYG00000036389	YIPF7	Yip1 domain family member 7	Source:HGNC Symbol
1303	LAMB2	LAMB2	laminin subunit beta 2	Source:HGNC Symbol
1304	NUPR1B_1	N/A	N/A
1305	BCKDK	BCKDK	branched chain keto acid dehydrogenase kinase	Source:HGNC Symbol
1306	ENSOMYG00000068932	N/A	N/A
1307	TLN2_2	N/A	N/A
1308	ENSOMYG00000044147	IP6K2	inositol hexakisphosphate kinase 2	Source:HGNC Symbol
1309	ENSOMYG00000012801	N/A	N/A
1310	SORL1_1	N/A	N/A
1311	FBXO7_2	N/A	N/A
1312	ENSOMYG00000018280	N/A	N/A
1313	NTD5	N/A	N/A
1314	PAPPAA_2	N/A	N/A
1315	ENSOMYG00000000806	NEB	nebulin	Source:HGNC Symbol
1316	SLC27A6	SLC27A6	solute carrier family 27 member 6	Source:HGNC Symbol
1317	ENSOMYG00000034054	N/A	N/A
1318	GSDMEB	GSDME	gasdermin E	Source:HGNC Symbol
1319	PBXIP1A_2	N/A	N/A
1320	KAZNA	KAZN	kazrin, periplakin interacting protein	Source:HGNC Symbol
1321	ENSOMYG00000011371	ALDOA	aldolase, fructose-bisphosphate A	Source:HGNC Symbol
1322	PITPNC1B_2	N/A	N/A
1323	PBXIP1B	N/A	N/A
1324	ENSOMYG00000017845	N/A	N/A
1325	EIF4EBP3	EIF4EBP3	eukaryotic translation initiation factor 4E binding protein 3	Source:HGNC Symbol
1326	ARHGEF9	ARHGEF9	Cdc42 guanine nucleotide exchange factor 9	Source:HGNC Symbol
1327	KLHL40A	KLHL40	kelch like family member 40	Source:HGNC Symbol
1328	ENSOMYG00000003739	N/A	N/A
1329	ENSOMYG00000021053	ASB12	ankyrin repeat and SOCS box containing 12	Source:HGNC Symbol
1330	PDK3B	PDK3	pyruvate dehydrogenase kinase 3	Source:HGNC Symbol
1331	ENSOMYG00000028435	N/A	N/A
1332	CAV3_1	N/A	N/A
1333	FAM117AA	N/A	N/A
1334	ENSOMYG00000015453	N/A	N/A
1335	TLR3	N/A	N/A
1336	RAB12_2	N/A	N/A
1337	ENSOMYG00000038731	N/A	N/A
1338	COX4I2_1	N/A	N/A
1339	ENSOMYG00000032659	N/A	N/A
1340	ENSOMYG00000040825	N/A	N/A
1341	HSPB1_2	N/A	N/A
1342	PLA2G6_1	N/A	N/A
1343	ENSOMYG00000001522	N/A	N/A
1344	LOXL2A_2	N/A	N/A
1345	MCRIP1_2	N/A	N/A
1346	ENSOMYG00000040655	N/A	N/A
1347	DEPDC7A_1	N/A	N/A
1348	ENSOMYG00000012817	RILPL1	Rab interacting lysosomal protein like 1	Source:HGNC Symbol
1349	ENSOMYG00000047553	LDHA	lactate dehydrogenase A	Source:HGNC Symbol
1350	ENSOMYG00000011029	TIMP3	TIMP metallopeptidase inhibitor 3	Source:HGNC Symbol
1351	MON1BB_2	N/A	N/A
1352	PARP12A_1	N/A	N/A
1353	ENSOMYG00000025809	N/A	N/A
1354	C4_1	N/A	N/A
1355	DLC_1	N/A	N/A
1356	STAT1-2	STAT1	signal transducer and activator of transcription 1	Source:HGNC Symbol
1357	ENSOMYG00000072512	N/A	N/A
1358	ENSOMYG00000043214	N/A	N/A
1359	PDLIM7_2	N/A	N/A
1360	ENSOMYG00000050862	ABCC11	ATP binding cassette subfamily C member 11	Source:HGNC Symbol
1360	ENSOMYG00000050862	ABCC10	ATP binding cassette subfamily C member 10	Source:HGNC Symbol
1361	ENSOMYG00000043954	ZC3H12A	zinc finger CCCH-type containing 12A	Source:HGNC Symbol
1362	ENSOMYG00000057238	N/A	N/A
1363	ENSOMYG00000014893	ADGRF5	adhesion G protein-coupled receptor F5	Source:HGNC Symbol
1364	LIPEA	LIPE	lipase E, hormone sensitive type	Source:HGNC Symbol
1365	REEP1_2	N/A	N/A
1366	SCN4BB_1	N/A	N/A
1367	ENSOMYG00000019880	SLC6A6	solute carrier family 6 member 6	Source:HGNC Symbol
1368	ERN1_2	N/A	N/A
1369	TRAK1A_2	N/A	N/A
1370	RHAG_2	N/A	N/A
1371	SIX2A	SIX2	SIX homeobox 2	Source:HGNC Symbol
1372	RASSF7B	RASSF7	Ras association domain family member 7	Source:HGNC Symbol
1373	NEXN	NEXN	nexilin F-actin binding protein	Source:HGNC Symbol
1373	NEXN	NEXN	nexilin F-actin binding protein	Source:HGNC Symbol
1374	L3MBTL4_1	N/A	N/A
1375	UPF3B_2	N/A	N/A
1376	CCNG2_2	N/A	N/A
1377	ENSOMYG00000014321	ARHGEF25	Rho guanine nucleotide exchange factor 25	Source:HGNC Symbol
1378	ADAMTS15B_2	N/A	N/A
1379	ENSOMYG00000007824	N/A	N/A
1380	ENSOMYG00000056708	N/A	N/A
1381	ENSOMYG00000057070	N/A	N/A
1382	ENSOMYG00000021589	CACNA1S	calcium voltage-gated channel subunit alpha1 S	Source:HGNC Symbol
1383	ENSOMYG00000007399	VCAN	versican	Source:HGNC Symbol
1384	ENSOMYG00000066223	N/A	N/A
1385	ENSOMYG00000038396	CCDC34	coiled-coil domain containing 34	Source:HGNC Symbol
1386	ENSOMYG00000032540	N/A	N/A
1387	ENSOMYG00000000672	BTN2A1	butyrophilin subfamily 2 member A1	Source:HGNC Symbol
1388	NUAK1A_1	N/A	N/A
1389	OSBPL2A	N/A	N/A
1390	SIX1_1	N/A	N/A
1391	HDAC4_1	N/A	N/A
1392	ENSOMYG00000023569	GABARAPL2	GABA type A receptor associated protein like 2	Source:HGNC Symbol
1393	ENSOMYG00000025698	CD68	CD68 molecule	Source:HGNC Symbol
1394	LPL_2	N/A	N/A
1395	ENSOMYG00000040630	ULK2	unc-51 like autophagy activating kinase 2	Source:HGNC Symbol
1396	ADCK1	ADCK1	aarF domain containing kinase 1	Source:HGNC Symbol
1397	ENSOMYG00000020567	MATN4	matrilin 4	Source:HGNC Symbol
1398	ENSOMYG00000031638	RUSC2	RUN and SH3 domain containing 2	Source:HGNC Symbol
1399	HECA_1	N/A	N/A
1400	ENSOMYG00000022822	STK35	serine/threonine kinase 35	Source:HGNC Symbol
1401	ACSS1	ACSS1	acyl-CoA synthetase short chain family member 1	Source:HGNC Symbol
1402	ENSOMYG00000013142	N/A	N/A
1403	AK1_1	N/A	N/A
1404	IRS2B_2	N/A	N/A
1405	ENSOMYG00000001509	IRS4	insulin receptor substrate 4	Source:HGNC Symbol
1406	ENSOMYG00000046154	N/A	N/A
1407	TMEM38B_1	N/A	N/A
1408	ENSOMYG00000012447	RNF31	ring finger protein 31	Source:HGNC Symbol
1409	SPATA2L	SPATA2L	spermatogenesis associated 2 like	Source:HGNC Symbol
1410	DNAJC17_1	N/A	N/A
1411	ENSOMYG00000017863	ETV4	ETS variant transcription factor 4	Source:HGNC Symbol
1412	ENSOMYG00000028462	N/A	N/A
1413	TNNC2_1	N/A	N/A
1414	REL_2	N/A	N/A
1415	FSTA_2	N/A	N/A
1416	EYA1	N/A	N/A
1416	EYA1	N/A	N/A
1417	ENSOMYG00000067423	N/A	N/A
1418	ZGC:174904_1	N/A	N/A
1419	SI:CH211-189A15.5_1	N/A	N/A
1420	APC2_1	N/A	N/A
1421	ENSOMYG00000043647	N/A	N/A
1422	ENTPD2A.2	N/A	N/A
1423	ENSOMYG00000074084	MGAM2	maltase-glucoamylase 2 (putative)	Source:HGNC Symbol
1424	CK-2.1	N/A	N/A
1425	ENSOMYG00000052378	N/A	N/A
1426	ENSOMYG00000060745	N/A	N/A
1427	SORBS2A	N/A	N/A
1428	ENSOMYG00000029546	N/A	N/A
1429	ENSOMYG00000017115	N/A	N/A
1430	ENSOMYG00000004044	COX6A2	cytochrome c oxidase subunit 6A2	Source:HGNC Symbol
1431	RBP7B	RBP7	retinol binding protein 7	Source:HGNC Symbol
1432	CNNM1_1	N/A	N/A
1433	RELL1	RELL1	RELT like 1	Source:HGNC Symbol
1434	AGBL1	AGBL1	AGBL carboxypeptidase 1	Source:HGNC Symbol
1435	ENSOMYG00000041873	CXorf38	chromosome X open reading frame 38	Source:HGNC Symbol
1436	BVES_1	N/A	N/A
1437	ENSOMYG00000033570	PRODH	proline dehydrogenase 1	Source:HGNC Symbol
1438	ENSOMYG00000015075	ACTR3C	actin related protein 3C	Source:HGNC Symbol
1438	ENSOMYG00000015075	ACTR3B	actin related protein 3B	Source:HGNC Symbol
1439	JPH1B_1	N/A	N/A
1440	TMCC3_1	N/A	N/A
1441	MYOZ2B_1	N/A	N/A
1442	NMRK2	N/A	N/A
1443	STEAP4_1	N/A	N/A
1444	ENSOMYG00000068692	DUSP22	dual specificity phosphatase 22	Source:HGNC Symbol
1445	MYO7BB_2	N/A	N/A
1446	SLC44A5B_2	N/A	N/A
1447	ENSOMYG00000029082	N/A	N/A
1448	TNS3_4	N/A	N/A
1449	FOXO3B_1	N/A	N/A
1450	ENSOMYG00000008368	PRG4	proteoglycan 4	Source:HGNC Symbol
1451	PCMTD1_2	N/A	N/A
1452	ENSOMYG00000014328	MYOD1	myogenic differentiation 1	Source:HGNC Symbol
1453	GSPT1_2	N/A	N/A
1454	IL10R1	IFNGR1	interferon gamma receptor 1	Source:HGNC Symbol
1454	IL10R1	IFNAR2	interferon alpha and beta receptor subunit 2	Source:HGNC Symbol
1455	ZAK	MAP3K20	mitogen-activated protein kinase kinase kinase 20	Source:HGNC Symbol
1456	ENSOMYG00000052323	CX3CL1	C-X3-C motif chemokine ligand 1	Source:HGNC Symbol
1457	HOXC11_1	N/A	N/A
1458	ENSOMYG00000019508	FOXK2	forkhead box K2	Source:HGNC Symbol
1459	INPP5K_1	N/A	N/A
1460	ZUFSP_1	N/A	N/A
1461	ZGC:153681	N/A	N/A
1462	SOST_1	N/A	N/A
1463	TMEM38A_1	N/A	N/A
1464	ENSOMYG00000062945	TACC1	transforming acidic coiled-coil containing protein 1	Source:HGNC Symbol
1465	SLC35D2_1	N/A	N/A
1466	ENSOMYG00000006616	PLSCR4	phospholipid scramblase 4	Source:HGNC Symbol
1466	ENSOMYG00000006616	PLSCR2	phospholipid scramblase 2	Source:HGNC Symbol
1466	ENSOMYG00000006616	PLSCR3	phospholipid scramblase 3	Source:HGNC Symbol
1467	ENSOMYG00000073168	N/A	N/A
1468	CDN2B_2	N/A	N/A
1469	ENSOMYG00000018208	ATP1A4	ATPase Na+/K+ transporting subunit alpha 4	Source:HGNC Symbol
1470	NNT2_1	N/A	N/A
1471	TMEM176_1	N/A	N/A
1472	ENSOMYG00000034530	N/A	N/A
1473	USP13_2	N/A	N/A
1474	SI:CH211-251B21.1_2	N/A	N/A
1475	PPP3CB_2	N/A	N/A
1476	PLXDC1_2	N/A	N/A
1477	TNNI1C	N/A	N/A
1478	C7A	C7	complement C7	Source:HGNC Symbol
1479	PKP3B_2	N/A	N/A
1480	COQ10B_1	N/A	N/A
1481	KANK1B	N/A	N/A
1482	FOXD2_2	N/A	N/A
1483	ENSOMYG00000036385	N/A	N/A
1484	ENSOMYG00000077275	PTP4A3	protein tyrosine phosphatase 4A3	Source:HGNC Symbol
1485	ENSOMYG00000003859	PHYKPL	5-phosphohydroxy-L-lysine phospho-lyase	Source:HGNC Symbol
1486	ENSOMYG00000007069	EIF5A	eukaryotic translation initiation factor 5A	Source:HGNC Symbol
1486	ENSOMYG00000007069	EIF5AL1	eukaryotic translation initiation factor 5A like 1	Source:HGNC Symbol
1487	SLC43A2A_1	N/A	N/A
1488	CDK19_2	N/A	N/A
1489	CAPN15_2	N/A	N/A
1490	ENSOMYG00000031980	PRODH	proline dehydrogenase 1	Source:HGNC Symbol
1491	PALM2AKAP2_1	N/A	N/A
1492	PTP4A3B	N/A	N/A
1493	KAT2B_1	N/A	N/A
1494	ENSOMYG00000011754	N/A	N/A
1495	PITHD1_1	N/A	N/A
1496	ENSOMYG00000047234	CKMT2	creatine kinase, mitochondrial 2	Source:HGNC Symbol
1497	CTSLA	N/A	N/A
1498	ENSOMYG00000051567	ACTN2	actinin alpha 2	Source:HGNC Symbol
1499	HERC3_1	N/A	N/A
1500	NBR1A_2	N/A	N/A
1501	CILP_2	N/A	N/A
1502	ENSOMYG00000028997	N/A	N/A
1503	ENSOMYG00000003952	ERLIN2	ER lipid raft associated 2	Source:HGNC Symbol
1504	ENSOMYG00000000683	IFI44L	interferon induced protein 44 like	Source:HGNC Symbol
1504	ENSOMYG00000000683	IFI44	interferon induced protein 44	Source:HGNC Symbol
1505	DNAJC4	DNAJC4	DnaJ heat shock protein family (Hsp40) member C4	Source:HGNC Symbol
1506	HOXD10A_1	N/A	N/A
1507	SLC25A12_2	N/A	N/A
1508	CLINT1_1	N/A	N/A
1509	ZGC:175214_2	N/A	N/A
1510	ENSOMYG00000074098	N/A	N/A
1511	ENSOMYG00000009466	N/A	N/A
1512	MEF2CB_1	N/A	N/A
1513	DHRS7CB	DHRS7C	dehydrogenase/reductase 7C	Source:HGNC Symbol
1514	ENSOMYG00000028460	CABIN1	calcineurin binding protein 1	Source:HGNC Symbol
1515	ENSOMYG00000043400	N/A	N/A
1516	ENSOMYG00000013580	N/A	N/A
1517	ZFYVE21	ZFYVE21	zinc finger FYVE-type containing 21	Source:HGNC Symbol
1518	ENSOMYG00000053682	VIPR2	vasoactive intestinal peptide receptor 2	Source:HGNC Symbol
1519	ZGC:101566_2	N/A	N/A
1520	VDAC3_2	N/A	N/A
1521	USP25_1	N/A	N/A
1522	CDKN1BB_2	N/A	N/A
1523	RELB_2	N/A	N/A
1524	TOX3_2	N/A	N/A
1525	ARIH2_1	N/A	N/A
1526	ENSOMYG00000047772	RAD54L2	RAD54 like 2	Source:HGNC Symbol
1527	ENSOMYG00000033163	MMP19	matrix metallopeptidase 19	Source:HGNC Symbol
1528	FMR1_2	N/A	N/A
1529	BAG3_2	N/A	N/A
1530	ENSOMYG00000000147	N/A	N/A
1531	ENSOMYG00000048724	N/A	N/A
1532	HOXD11A_2	N/A	N/A
1533	ARRDC3A_1	N/A	N/A
1534	DTNA_1	N/A	N/A
1535	VPS9D1_1	N/A	N/A
1536	ENSOMYG00000010820	FAM217A	family with sequence similarity 217 member A	Source:HGNC Symbol
1536	ENSOMYG00000010820	FAM217B	family with sequence similarity 217 member B	Source:HGNC Symbol
1537	SI:DKEY-120C6.5	N/A	N/A
1538	PONZR1_1	N/A	N/A
1539	IGFBP3_2	N/A	N/A
1540	ENSOMYG00000032574	SLC20A2	solute carrier family 20 member 2	Source:HGNC Symbol
1541	ENSOMYG00000075578	N/A	N/A
1542	PGM1	N/A	N/A
1543	MAP3K14A_1	N/A	N/A
1544	FGF12B_1	N/A	N/A
1545	ENSOMYG00000043418	ASB12	ankyrin repeat and SOCS box containing 12	Source:HGNC Symbol
1546	ENSOMYG00000060665	N/A	N/A
1547	MYH6_2	N/A	N/A
1548	GPRC5C_1	N/A	N/A
1549	TSC1B_2	N/A	N/A
1550	ENSOMYG00000031691	NME2	NME/NM23 nucleoside diphosphate kinase 2	Source:HGNC Symbol
1551	ENSOMYG00000072327	N/A	N/A
1552	MAPTA	MAPT	microtubule associated protein tau	Source:HGNC Symbol
1553	CMAH_2	N/A	N/A
1554	ENSOMYG00000011985	TFEB	transcription factor EB	Source:HGNC Symbol
1555	ENSOMYG00000026690	JAK1	Janus kinase 1	Source:HGNC Symbol
1556	ENSOMYG00000046434	N/A	N/A
1557	KLHL41A_1	N/A	N/A
1558	ENSOMYG00000018035	EXO5	exonuclease 5	Source:HGNC Symbol
1559	ENSOMYG00000003482	GYG1	glycogenin 1	Source:HGNC Symbol
1560	ENSOMYG00000012598	N/A	N/A
1561	ENSOMYG00000001262	N/A	N/A
1562	TNFSF10	TNFSF10	TNF superfamily member 10	Source:HGNC Symbol
1562	TNFSF10	TNFSF10	TNF superfamily member 10	Source:HGNC Symbol
1563	TPI1B_2	N/A	N/A
1564	ENSOMYG00000014851	RIOK3	RIO kinase 3	Source:HGNC Symbol
1565	DNAJB6B_2	N/A	N/A
1566	ENSOMYG00000020998	N/A	N/A
1567	ENSOMYG00000062743	PANX1	pannexin 1	Source:HGNC Symbol
1568	ENSOMYG00000025546	UBE2H	ubiquitin conjugating enzyme E2 H	Source:HGNC Symbol
1569	ENSOMYG00000031685	IL31RA	interleukin 31 receptor A	Source:HGNC Symbol
1570	ENSOMYG00000006890	FRZB	frizzled related protein	Source:HGNC Symbol
1571	ENSOMYG00000043161	AOC3	amine oxidase copper containing 3	Source:HGNC Symbol
1571	ENSOMYG00000043161	AOC2	amine oxidase copper containing 2	Source:HGNC Symbol
1572	ENSOMYG00000032039	MBTD1	mbt domain containing 1	Source:HGNC Symbol
1573	ENSOMYG00000001005	CYP4B1	cytochrome P450 family 4 subfamily B member 1	Source:HGNC Symbol
1573	ENSOMYG00000001005	CYP4A22	cytochrome P450 family 4 subfamily A member 22	Source:HGNC Symbol
1573	ENSOMYG00000001005	CYP4F11	cytochrome P450 family 4 subfamily F member 11	Source:HGNC Symbol
1573	ENSOMYG00000001005	CYP4F2	cytochrome P450 family 4 subfamily F member 2	Source:HGNC Symbol
1573	ENSOMYG00000001005	CYP4Z1	cytochrome P450 family 4 subfamily Z member 1	Source:HGNC Symbol
1573	ENSOMYG00000001005	CYP4F12	cytochrome P450 family 4 subfamily F member 12	Source:HGNC Symbol
1573	ENSOMYG00000001005	CYP4X1	cytochrome P450 family 4 subfamily X member 1	Source:HGNC Symbol
1573	ENSOMYG00000001005	CYP4F3	cytochrome P450 family 4 subfamily F member 3	Source:HGNC Symbol
1573	ENSOMYG00000001005	CYP4A11	cytochrome P450 family 4 subfamily A member 11	Source:HGNC Symbol
1574	ENSOMYG00000025842	N/A	N/A
1575	SI:DKEY-3H3.3	N/A	N/A
1576	ENSOMYG00000022623	N/A	N/A
1577	AMOTL2A_1	N/A	N/A
1578	MFN1_1	N/A	N/A
1579	COQ8AA_2	N/A	N/A
1580	SOCS2	SOCS2	suppressor of cytokine signaling 2	Source:HGNC Symbol
1580	SOCS2	SOCS2	suppressor of cytokine signaling 2	Source:HGNC Symbol
1581	ENSOMYG00000009662	N/A	N/A
1582	MYL10	MYL10	myosin light chain 10	Source:HGNC Symbol
1583	RTN2A	N/A	N/A
1583	RTN2A	N/A	N/A
1584	SMYD2	SMYD2	SET and MYND domain containing 2	Source:HGNC Symbol
1585	RPL3L_2	N/A	N/A
1586	ENSOMYG00000038210	VCL	vinculin	Source:HGNC Symbol
1587	NDUFS1	NDUFS1	NADH:ubiquinone oxidoreductase core subunit S1	Source:HGNC Symbol
1587	NDUFS1	NDUFS1	NADH:ubiquinone oxidoreductase core subunit S1	Source:HGNC Symbol
1587	NDUFS1	NDUFS1	NADH:ubiquinone oxidoreductase core subunit S1	Source:HGNC Symbol
1588	ENSOMYG00000022676	ZCCHC2	zinc finger CCHC-type containing 2	Source:HGNC Symbol
1589	SDR16C5A_1	N/A	N/A
1590	ENSOMYG00000070212	N/A	N/A
1591	COBL_1	N/A	N/A
1592	MYOZ1B	MYOZ1	myozenin 1	Source:HGNC Symbol
1593	ENSOMYG00000035189	ANGPTL7	angiopoietin like 7	Source:HGNC Symbol
1594	ENSOMYG00000013123	SHARPIN	SHANK associated RH domain interactor	Source:HGNC Symbol
1595	PFKFB2A_1	N/A	N/A
1596	PRAF3	ARL6IP5	ADP ribosylation factor like GTPase 6 interacting protein 5	Source:HGNC Symbol
1597	ENSOMYG00000000843	N/A	N/A
1598	GHR	IL12RB1	interleukin 12 receptor subunit beta 1	Source:HGNC Symbol
1598	GHR	IL27RA	interleukin 27 receptor subunit alpha	Source:HGNC Symbol
1598	GHR	GHR	growth hormone receptor	Source:HGNC Symbol
1598	GHR	IL13RA1	interleukin 13 receptor subunit alpha 1	Source:HGNC Symbol
1598	GHR	IL11RA	interleukin 11 receptor subunit alpha	Source:HGNC Symbol
1598	GHR	OSMR	oncostatin M receptor	Source:HGNC Symbol
1598	GHR	IL2RG	interleukin 2 receptor subunit gamma	Source:HGNC Symbol
1598	GHR	IL6R	interleukin 6 receptor	Source:HGNC Symbol
1598	GHR	IL23R	interleukin 23 receptor	Source:HGNC Symbol
1598	GHR	IL3RA	interleukin 3 receptor subunit alpha	Source:HGNC Symbol
1598	GHR	CRLF2	cytokine receptor like factor 2	Source:HGNC Symbol
1599	RYR3_1	N/A	N/A
1600	MAPKAPK3_1	N/A	N/A
1601	ENSOMYG00000025042	LAMB1	laminin subunit beta 1	Source:HGNC Symbol
1602	ENSOMYG00000048009	XIRP1	xin actin binding repeat containing 1	Source:HGNC Symbol
1603	ENSOMYG00000045646	N/A	N/A
1604	MFGE8B_2	N/A	N/A
1605	ENSOMYG00000024245	N/A	N/A
1606	FXN	FXN	frataxin	Source:HGNC Symbol
1607	FGF3_1	N/A	N/A
1608	ENSOMYG00000015395	PLEKHA3	pleckstrin homology domain containing A3	Source:HGNC Symbol
1609	ENSOMYG00000045708	SYNPO2	synaptopodin 2	Source:HGNC Symbol
1610	IRF2	IRF2	interferon regulatory factor 2	Source:HGNC Symbol
1611	ENSOMYG00000055152	N/A	N/A
1612	FOXO4_1	N/A	N/A
1613	ENSOMYG00000026970	N/A	N/A
1614	ENSOMYG00000033421	WDFY2	WD repeat and FYVE domain containing 2	Source:HGNC Symbol
1615	ATG9B	ATG9B	autophagy related 9B	Source:HGNC Symbol
1616	TIAM2_1	N/A	N/A
1617	ENSOMYG00000017004	CRTC2	CREB regulated transcription coactivator 2	Source:HGNC Symbol
1618	SH3TC2_2	N/A	N/A
1619	ENSOMYG00000014986	MYBPC2	myosin binding protein C2	Source:HGNC Symbol
1620	ANGPTL4_2	N/A	N/A
1621	CACNA1SA_2	N/A	N/A
1622	ENSOMYG00000015479	N/A	N/A
1623	NR1D2A_1	N/A	N/A
1624	RBP4_1	N/A	N/A
1625	GSPT1_1	N/A	N/A
1626	ENSOMYG00000060224	N/A	N/A
1627	ENSOMYG00000032016	CAPN1	calpain 1	Source:HGNC Symbol
1628	USP43A_2	N/A	N/A
1629	SNCGA_2	N/A	N/A
1630	WIPI1_1	N/A	N/A
1631	TEX264	TEX264	testis expressed 264, ER-phagy receptor	Source:HGNC Symbol
1632	BLOC1S4_1	N/A	N/A
1633	MAP1LC3B_2	N/A	N/A
1634	SOCS3_1	N/A	N/A
1635	ENSOMYG00000060187	N/A	N/A
1636	ENSOMYG00000008104	PNPLA8	patatin like phospholipase domain containing 8	Source:HGNC Symbol
1637	SMAD6B	SMAD6	SMAD family member 6	Source:HGNC Symbol
1638	ENSOMYG00000025993	FGL2	fibrinogen like 2	Source:HGNC Symbol
1639	CRACR2B	CRACR2B	calcium release activated channel regulator 2B	Source:HGNC Symbol
1640	ENSOMYG00000018097	N/A	N/A
1641	NNT2_2	N/A	N/A
1642	ADD3_1	N/A	N/A
1643	ENSOMYG00000025565	FABP2	fatty acid binding protein 2	Source:HGNC Symbol
1644	ENSOMYG00000032878	UBE2H	ubiquitin conjugating enzyme E2 H	Source:HGNC Symbol
1645	ENSOMYG00000019860	CLK4	CDC like kinase 4	Source:HGNC Symbol
1645	ENSOMYG00000019860	CLK3	CDC like kinase 3	Source:HGNC Symbol
1646	FANCE	FANCE	FA complementation group E	Source:HGNC Symbol
1647	MKNK2A	MKNK2	MAPK interacting serine/threonine kinase 2	Source:HGNC Symbol
1648	LAMA4	N/A	N/A
1649	ENSOMYG00000044341	PGAM5	PGAM family member 5, mitochondrial serine/threonine protein phosphatase	Source:HGNC Symbol
1650	UGP2_2	N/A	N/A
1651	AZI2	AZI2	5-azacytidine induced 2	Source:HGNC Symbol
1652	ENSOMYG00000022254	N/A	N/A
1653	ENSOMYG00000041155	FAS	Fas cell surface death receptor	Source:HGNC Symbol
1654	ACADS_2	N/A	N/A
1655	GPNMB_2	N/A	N/A
1656	ENSOMYG00000041464	MAPT	microtubule associated protein tau	Source:HGNC Symbol
1657	ENSOMYG00000036513	N/A	N/A
1658	ENSOMYG00000044913	BBX	BBX high mobility group box domain containing	Source:HGNC Symbol
1659	ENSOMYG00000005358	N/A	N/A
1660	ENSOMYG00000072572	N/A	N/A
1661	ENSOMYG00000059600	EYS	eyes shut homolog	Source:HGNC Symbol
1662	H1-0_2	N/A	N/A
1663	ZGC:92107_2	N/A	N/A
1664	MYOZ2_1	N/A	N/A
1665	FAM13B_1	N/A	N/A
1666	ENSOMYG00000014881	PVR	PVR cell adhesion molecule	Source:HGNC Symbol
1666	ENSOMYG00000014881	NECTIN2	nectin cell adhesion molecule 2	Source:HGNC Symbol
1666	ENSOMYG00000014881	SMAGP	small cell adhesion glycoprotein	Source:HGNC Symbol
1666	ENSOMYG00000014881	TIGIT	T cell immunoreceptor with Ig and ITIM domains	Source:HGNC Symbol
1666	ENSOMYG00000014881	NCR3	natural cytotoxicity triggering receptor 3	Source:HGNC Symbol
1667	XIRP2A_1	N/A	N/A
1668	PDPK1A	PDPK1	3-phosphoinositide dependent protein kinase 1	Source:HGNC Symbol
1669	ENSOMYG00000030527	N/A	N/A
1670	ANK3A_2	N/A	N/A
1671	ENSOMYG00000049185	COPS9	COP9 signalosome subunit 9	Source:HGNC Symbol
1672	ENSOMYG00000041407	N/A	N/A
1673	ENSOMYG00000041714	N/A	N/A
1674	ENSOMYG00000000350	CDKL5	cyclin dependent kinase like 5	Source:HGNC Symbol
1675	SI:CH211-1A19.3_2	N/A	N/A
1676	ENSOMYG00000036641	N/A	N/A
1677	HEY2_2	N/A	N/A
1678	ENSOMYG00000003801	COX6A2	cytochrome c oxidase subunit 6A2	Source:HGNC Symbol
1679	ME1_1	N/A	N/A
1680	VRK2	VRK2	VRK serine/threonine kinase 2	Source:HGNC Symbol
1681	ENSOMYG00000054166	C1orf43	chromosome 1 open reading frame 43	Source:HGNC Symbol
1682	ENSOMYG00000050750	N/A	N/A
1683	BVES_2	N/A	N/A
1684	ENSOMYG00000059308	ATP1A4	ATPase Na+/K+ transporting subunit alpha 4	Source:HGNC Symbol
1685	ENSOMYG00000060636	N/A	N/A
1686	CYLDL	N/A	N/A
1687	SERTAD2A_2	N/A	N/A
1688	ENSOMYG00000023218	TNXB	tenascin XB	Source:HGNC Symbol
1689	FLCN_2	N/A	N/A
1690	SEMA5BA_2	N/A	N/A
1691	SI:DKEY-154P10.3	N/A	N/A
1692	ADSL_2	N/A	N/A
1693	ACAD11	ACAD11	acyl-CoA dehydrogenase family member 11	Source:HGNC Symbol
1694	HEBP2	HEBP2	heme binding protein 2	Source:HGNC Symbol
1695	TBK1_1	N/A	N/A
1696	VPS9D1_2	N/A	N/A
1697	IDH2_2	N/A	N/A
1698	ENSOMYG00000007948	PNLIP	pancreatic lipase	Source:HGNC Symbol
1698	ENSOMYG00000007948	LIPI	lipase I	Source:HGNC Symbol
1698	ENSOMYG00000007948	PNLIPRP3	pancreatic lipase related protein 3	Source:HGNC Symbol
1699	UCK1_2	N/A	N/A
1700	ENSOMYG00000012789	BCR	BCR activator of RhoGEF and GTPase	Source:HGNC Symbol
1701	CEBPD_2	N/A	N/A
1702	ENSOMYG00000023077	N/A	N/A
1703	TAP2T	N/A	N/A
1704	MAP1LC3B_1	N/A	N/A
1705	ENSOMYG00000051591	N/A	N/A
1706	CACNB1_2	N/A	N/A
1707	OGN	OGN	osteoglycin	Source:HGNC Symbol
1708	VIM	VIM	vimentin	Source:HGNC Symbol
1709	ADIPOQA	ADIPOQ	adiponectin, C1Q and collagen domain containing	Source:HGNC Symbol
1710	TRIM25_1	N/A	N/A
1711	ENSOMYG00000032955	TSC22D1	TSC22 domain family member 1	Source:HGNC Symbol
1712	ENSOMYG00000034912	N/A	N/A
1713	NUB1_1	N/A	N/A
1714	ENSOMYG00000005608	AHDC1	AT-hook DNA binding motif containing 1	Source:HGNC Symbol
1715	TMEM86A	TMEM86A	transmembrane protein 86A	Source:HGNC Symbol
1716	ENSOMYG00000000767	TRIM41	tripartite motif containing 41	Source:HGNC Symbol
1716	ENSOMYG00000000767	TRIM52	tripartite motif containing 52	Source:HGNC Symbol
1717	ANKRA2_1	N/A	N/A
1718	ENSOMYG00000017649	AVPR2	arginine vasopressin receptor 2	Source:HGNC Symbol
1719	ENSOMYG00000013913	N/A	N/A
1720	SPIC_1	N/A	N/A
1721	CASQ1B_1	N/A	N/A
1722	DESMA_2	N/A	N/A
1723	ENSOMYG00000039262	NEU3	neuraminidase 3	Source:HGNC Symbol
1724	SMTNL1	N/A	N/A
1725	KLHL21_2	N/A	N/A
1726	HPGD_1	N/A	N/A
1727	NFATC3B_1	N/A	N/A
1728	CFL2_2	N/A	N/A
1729	ENSOMYG00000015176	N/A	N/A
1730	ENSOMYG00000053251	N/A	N/A
1731	GATD3A	N/A	N/A
1732	ENSOMYG00000076404	N/A	N/A
1733	ENSOMYG00000008848	N/A	N/A
1734	ENSOMYG00000011297	PRELID3B	PRELI domain containing 3B	Source:HGNC Symbol
1735	CMAH_4	N/A	N/A
1736	BACH1B	BACH1	BTB domain and CNC homolog 1	Source:HGNC Symbol
1737	ENSOMYG00000055501	N/A	N/A
1738	PABPC4_1	N/A	N/A
1739	ZNF704_2	N/A	N/A
1740	ENSOMYG00000036761	N/A	N/A
1741	ENSOMYG00000062289	BTN2A1	butyrophilin subfamily 2 member A1	Source:HGNC Symbol
1742	HOXB9A_1	N/A	N/A
1743	ENSOMYG00000039970	AOC3	amine oxidase copper containing 3	Source:HGNC Symbol
1743	ENSOMYG00000039970	AOC2	amine oxidase copper containing 2	Source:HGNC Symbol
1744	ENSOMYG00000013404	PAIP2B	poly(A) binding protein interacting protein 2B	Source:HGNC Symbol
1745	PYCARD_2	N/A	N/A
1746	MAP3K14A_2	N/A	N/A
1747	PSB9	N/A	N/A
1748	ENSOMYG00000050454	GABARAPL2	GABA type A receptor associated protein like 2	Source:HGNC Symbol
1749	ASIP2B_2	N/A	N/A
1750	ENSOMYG00000042420	N/A	N/A
1751	REEP1_1	N/A	N/A
1752	COX5B2	COX5B	cytochrome c oxidase subunit 5B	Source:HGNC Symbol
1753	ZNF366	N/A	N/A
1754	WIPI1_2	N/A	N/A
1755	MEOX2A_1	N/A	N/A
1756	UPB1_2	N/A	N/A
1757	ATG101_2	N/A	N/A
1758	ENSOMYG00000054618	N/A	N/A
1759	CXCL12B_2	N/A	N/A
1760	ZNF395A_2	N/A	N/A
1761	SI:DKEY-26C10.5_1	N/A	N/A
1762	ENSOMYG00000029834	PLA2G4D	phospholipase A2 group IVD	Source:HGNC Symbol
1762	ENSOMYG00000029834	PLA2G4F	phospholipase A2 group IVF	Source:HGNC Symbol
1762	ENSOMYG00000029834	PLA2G4E	phospholipase A2 group IVE	Source:HGNC Symbol
1762	ENSOMYG00000029834	PLA2G4B	phospholipase A2 group IVB	Source:HGNC Symbol
1763	ENSOMYG00000029479	MUSK	muscle associated receptor tyrosine kinase	Source:HGNC Symbol
1764	ENSOMYG00000038825	N/A	N/A
1765	MACF1B	N/A	N/A
1766	DNASE2_1	N/A	N/A
1767	COQ10A_1	N/A	N/A
1768	SH2D4A	N/A	N/A
1769	TNNI4A_2	N/A	N/A
1770	EVA1BB_1	N/A	N/A
1771	OBSL1B	OBSL1	obscurin like cytoskeletal adaptor 1	Source:HGNC Symbol
1772	ZGC:114045_2	N/A	N/A
1773	STAT5A	STAT5A	signal transducer and activator of transcription 5A	Source:HGNC Symbol
1773	STAT5A	STAT5B	signal transducer and activator of transcription 5B	Source:HGNC Symbol
1774	TRIM63A	N/A	N/A
1775	CTDSP2	CTDSP2	CTD small phosphatase 2	Source:HGNC Symbol
1776	MARCHF7_1	N/A	N/A
1777	ENSOMYG00000003772	CHRND	cholinergic receptor nicotinic delta subunit	Source:HGNC Symbol
1778	ENSOMYG00000002856	MXD1	MAX dimerization protein 1	Source:HGNC Symbol
1779	ENSOMYG00000045507	GAPDH	glyceraldehyde-3-phosphate dehydrogenase	Source:HGNC Symbol
1780	ENSOMYG00000042506	CYBB	cytochrome b-245 beta chain	Source:HGNC Symbol
1781	FSTB_1	N/A	N/A
1782	ENSOMYG00000000986	TCEA3	transcription elongation factor A3	Source:HGNC Symbol
1783	ENSOMYG00000065942	ADAMTSL4	ADAMTS like 4	Source:HGNC Symbol
1784	SERINC1_2	N/A	N/A
1785	UACAB_1	N/A	N/A
1786	KDM4AA_1	N/A	N/A
1787	CGAS_1	N/A	N/A
1788	ENSOMYG00000022674	SYNPO2L	synaptopodin 2 like	Source:HGNC Symbol
1789	ENSOMYG00000052272	N/A	N/A
1790	ENSOMYG00000048933	N/A	N/A
1791	ENSOMYG00000007433	N/A	N/A
1792	ENSOMYG00000031134	ASPH	aspartate beta-hydroxylase	Source:HGNC Symbol
1793	PARGL	N/A	N/A
1794	MKNK2B_2	N/A	N/A
1795	ENSOMYG00000007128	ADAMTS2	ADAM metallopeptidase with thrombospondin type 1 motif 2	Source:HGNC Symbol
1796	ENSOMYG00000077125	N/A	N/A
1797	ENSOMYG00000050279	N/A	N/A
1798	SPAST	SPAST	spastin	Source:HGNC Symbol
1798	SPAST	SPAST	spastin	Source:HGNC Symbol
1798	SPAST	SPAST	spastin	Source:HGNC Symbol
1799	ENSOMYG00000005737	EGLN1	egl-9 family hypoxia inducible factor 1	Source:HGNC Symbol
1800	ENSOMYG00000025951	LRRC17	leucine rich repeat containing 17	Source:HGNC Symbol
1801	LAMA2	LAMA2	laminin subunit alpha 2	Source:HGNC Symbol
1802	GYS1_1	N/A	N/A
1803	ENSOMYG00000066607	N/A	N/A
1804	RAB7A	RAB7A	RAB7A, member RAS oncogene family	Source:HGNC Symbol
1804	RAB7A	RAB7A	RAB7A, member RAS oncogene family	Source:HGNC Symbol
1805	TFEB	TFEB	transcription factor EB	Source:HGNC Symbol
1806	ENSOMYG00000005322	ALAS1	5'-aminolevulinate synthase 1	Source:HGNC Symbol
1807	CCDC141_2	N/A	N/A
1808	ENSOMYG00000041901	ARRDC1	arrestin domain containing 1	Source:HGNC Symbol
1809	ENSOMYG00000072188	N/A	N/A
1810	CHRNA1_1	N/A	N/A
1811	ZC3H3	ZC3H3	zinc finger CCCH-type containing 3	Source:HGNC Symbol
1811	ZC3H3	ZC3H3	zinc finger CCCH-type containing 3	Source:HGNC Symbol
1812	ENSOMYG00000030685	PSME2	proteasome activator subunit 2	Source:HGNC Symbol
1813	PPTC7B_1	N/A	N/A
1814	RTN2	N/A	N/A
1815	ENSOMYG00000010414	ARID5A	AT-rich interaction domain 5A	Source:HGNC Symbol
1816	ENSOMYG00000021554	MOV10	Mov10 RNA helicase	Source:HGNC Symbol
1817	ENSOMYG00000038145	N/A	N/A
1818	SI:DKEY-152B24.6	N/A	N/A
1819	NDRG1A_1	N/A	N/A
1820	ENSOMYG00000015036	TACC1	transforming acidic coiled-coil containing protein 1	Source:HGNC Symbol
1821	CEP63	CEP63	centrosomal protein 63	Source:HGNC Symbol
[truncated: 583 more rows]

## Sheet: CF Mc down
Sr. No	initial_alias	initial_ensg	ortholog_name	Description
1	ENSOMYG00000052705	ENSOMYG00000052705	N/A	N/A
2	SI:CH211-213D14.1_1	N/A	N/A	N/A
3	FOSAB_2	N/A	N/A	N/A
4	SI:CH73-335L21.4_1	N/A	N/A	N/A
5	ENSOMYG00000043558	ENSOMYG00000043558	N/A	N/A
6	FOSAB_1	N/A	N/A	N/A
7	FOSB_2	N/A	N/A	N/A
8	EGR1_2	N/A	N/A	N/A
9	ENSOMYG00000017961	ENSOMYG00000017961	EGR4	early growth response 4	Source:HGNC Symbol
10	FOSL1A_2	N/A	N/A	N/A
11	ALDH1A3_1	N/A	N/A	N/A
12	FOSB_1	N/A	N/A	N/A
13	EGR1_1	N/A	N/A	N/A
14	ENSOMYG00000036588	ENSOMYG00000036588	KLF4	KLF transcription factor 4	Source:HGNC Symbol
15	CH25H_1	N/A	N/A	N/A
16	COX-2	ENSOMYG00000005747	PTGS2	prostaglandin-endoperoxide synthase 2	Source:HGNC Symbol
17	ENSOMYG00000008364	ENSOMYG00000008364	STARD4	StAR related lipid transfer domain containing 4	Source:HGNC Symbol
18	JUNB_2	N/A	N/A	N/A
19	ENSOMYG00000017011	ENSOMYG00000017011	KLF4	KLF transcription factor 4	Source:HGNC Symbol
20	IER2	ENSOMYG00000058956	IER2	immediate early response 2	Source:HGNC Symbol
21	JUNB_1	N/A	N/A	N/A
22	ENSOMYG00000062347	ENSOMYG00000062347	FOSL2	FOS like 2, AP-1 transcription factor subunit	Source:HGNC Symbol
23	PTGS2B	ENSOMYG00000009717	PTGS2	prostaglandin-endoperoxide synthase 2	Source:HGNC Symbol
24	EHF	ENSOMYG00000001792	EHF	ETS homologous factor	Source:HGNC Symbol
24	EHF	ENSOMYG00000036111	EHF	ETS homologous factor	Source:HGNC Symbol
25	DUSP5_2	N/A	N/A	N/A
26	ALDH1A3_2	N/A	N/A	N/A
27	SI:DKEY-242G16.2	N/A	N/A	N/A
28	ENSOMYG00000047558	ENSOMYG00000047558	AVIL	advillin	Source:HGNC Symbol
29	ENSOMYG00000002678	ENSOMYG00000002678	NCOA7	nuclear receptor coactivator 7	Source:HGNC Symbol
30	SKP2_2	N/A	N/A	N/A
31	CEBPB_1	N/A	N/A	N/A
32	FAM135A_1	N/A	N/A	N/A
33	ENSOMYG00000068604	ENSOMYG00000068604	BNC2	basonuclin zinc finger protein 2	Source:HGNC Symbol
34	ENSOMYG00000010634	ENSOMYG00000010634	PTGS2	prostaglandin-endoperoxide synthase 2	Source:HGNC Symbol
35	CEBPB_2	N/A	N/A	N/A
36	SKA3	ENSOMYG00000013554	SKA3	spindle and kinetochore associated complex subunit 3	Source:HGNC Symbol
37	ENSOMYG00000008987	ENSOMYG00000008987	N/A	N/A
38	POU2F3_2	N/A	N/A	N/A
39	CCNA2_1	N/A	N/A	N/A
40	PTGS2A	ENSOMYG00000045785	PTGS2	prostaglandin-endoperoxide synthase 2	Source:HGNC Symbol
41	G2E3_1	N/A	N/A	N/A
42	KPNA2_1	N/A	N/A	N/A
43	ENSOMYG00000033897	ENSOMYG00000033897	BTG2	BTG anti-proliferation factor 2	Source:HGNC Symbol
44	SLC7A11_1	N/A	N/A	N/A
45	ENSOMYG00000007454	ENSOMYG00000007454	KLF17	KLF transcription factor 17	Source:HGNC Symbol
45	ENSOMYG00000007454	ENSOMYG00000007454	KLF18	KLF transcription factor 18	Source:HGNC Symbol
46	SOCS3_2	N/A	N/A	N/A
47	RHCG1-B	ENSOMYG00000004443	RHCG	Rh family C glycoprotein	Source:HGNC Symbol
48	DUSP5_1	N/A	N/A	N/A
49	ENSOMYG00000009639	ENSOMYG00000009639	FOSL2	FOS like 2, AP-1 transcription factor subunit	Source:HGNC Symbol
50	ENSOMYG00000071803	ENSOMYG00000071803	N/A	N/A
51	ENSOMYG00000027642	ENSOMYG00000027642	GTSE1	G2 and S-phase expressed 1	Source:HGNC Symbol
52	ENSOMYG00000053307	ENSOMYG00000053307	N/A	N/A
53	LEPR_2	N/A	N/A	N/A
54	RHBG2A	ENSOMYG00000000559	RHBG	Rh family B glycoprotein	Source:HGNC Symbol
55	PIM1_1	N/A	N/A	N/A
56	ENSOMYG00000063389	ENSOMYG00000063389	SH2D7	SH2 domain containing 7	Source:HGNC Symbol
57	CC2D1A	ENSOMYG00000048915	CC2D1A	coiled-coil and C2 domain containing 1A	Source:HGNC Symbol
58	ENSOMYG00000021413	ENSOMYG00000021413	ODC1	ornithine decarboxylase 1	Source:HGNC Symbol
59	ENSOMYG00000048976	ENSOMYG00000048976	ATF3	activating transcription factor 3	Source:HGNC Symbol
60	ENSOMYG00000006967	ENSOMYG00000006967	N/A	N/A
61	ENSOMYG00000072331	ENSOMYG00000072331	FAM111A	FAM111 trypsin like peptidase A	Source:HGNC Symbol
61	ENSOMYG00000072331	ENSOMYG00000072331	FAM111B	FAM111 trypsin like peptidase B	Source:HGNC Symbol
62	JUND_2	N/A	N/A	N/A
63	WDHD1	ENSOMYG00000011988	WDHD1	WD repeat and HMG-box DNA binding protein 1	Source:HGNC Symbol
64	ENSOMYG00000010277	ENSOMYG00000010277	N/A	N/A
65	ENSOMYG00000035344	ENSOMYG00000035344	SOX9	SRY-box transcription factor 9	Source:HGNC Symbol
66	NUSAP1_1	N/A	N/A	N/A
67	ENSOMYG00000051509	ENSOMYG00000051509	N/A	N/A
68	SI:CH211-69G19.2_1	N/A	N/A	N/A
69	RHGB	ENSOMYG00000011958	RHBG	Rh family B glycoprotein	Source:HGNC Symbol
70	ACSL2_1	N/A	N/A	N/A
71	ENSOMYG00000001782	ENSOMYG00000001782	PHGDH	phosphoglycerate dehydrogenase	Source:HGNC Symbol
72	JUND_1	N/A	N/A	N/A
73	MTF2_2	N/A	N/A	N/A
74	CPS1	ENSOMYG00000024168	CPS1	carbamoyl-phosphate synthase 1	Source:HGNC Symbol
75	CDC23	ENSOMYG00000023326	CDC23	cell division cycle 23	Source:HGNC Symbol
75	CDC23	ENSOMYG00000046759	CDC23	cell division cycle 23	Source:HGNC Symbol
76	ANLN_1	N/A	N/A	N/A
77	NCAPD3	ENSOMYG00000015808	NCAPD3	non-SMC condensin II complex subunit D3	Source:HGNC Symbol
78	MYEF2_2	N/A	N/A	N/A
79	ENSOMYG00000026333	ENSOMYG00000026333	N/A	N/A
80	ENSOMYG00000016713	ENSOMYG00000016713	POLE2	DNA polymerase epsilon 2, accessory subunit	Source:HGNC Symbol
81	ENSOMYG00000072324	ENSOMYG00000072324	MAD1L1	mitotic arrest deficient 1 like 1	Source:HGNC Symbol
82	ENSOMYG00000012418	ENSOMYG00000012418	N/A	N/A
83	CHAF1A_2	N/A	N/A	N/A
84	ENSOMYG00000004181	ENSOMYG00000004181	CKAP5	cytoskeleton associated protein 5	Source:HGNC Symbol
85	ENSOMYG00000014741	ENSOMYG00000014741	PHLDA2	pleckstrin homology like domain family A member 2	Source:HGNC Symbol
86	POLE	ENSOMYG00000013729	N/A	N/A
87	PBK_2	N/A	N/A	N/A
88	FOXQ1B_1	N/A	N/A	N/A
89	HER9	ENSOMYG00000005729	HES4	hes family bHLH transcription factor 4	Source:HGNC Symbol
90	ENSOMYG00000006333	ENSOMYG00000006333	CAPN2	calpain 2	Source:HGNC Symbol
91	ENSOMYG00000063893	ENSOMYG00000063893	GSTP1	glutathione S-transferase pi 1	Source:HGNC Symbol
92	ENSOMYG00000005961	ENSOMYG00000005961	UBE2T	ubiquitin conjugating enzyme E2 T	Source:HGNC Symbol
93	TRIP10_2	N/A	N/A	N/A
94	KIF11_1	N/A	N/A	N/A
95	ENSOMYG00000004288	ENSOMYG00000004288	N/A	N/A
96	ENSOMYG00000046314	ENSOMYG00000046314	PRIM1	DNA primase subunit 1	Source:HGNC Symbol
97	PLA2G12A_1	N/A	N/A	N/A
98	KNTC1	ENSOMYG00000012570	KNTC1	kinetochore associated 1	Source:HGNC Symbol
99	NSDHL	ENSOMYG00000043339	NSDHL	NAD(P) dependent steroid dehydrogenase-like	Source:HGNC Symbol
100	KLF17_2	N/A	N/A	N/A
101	ENSOMYG00000043586	ENSOMYG00000043586	SLC22A14	solute carrier family 22 member 14	Source:HGNC Symbol
101	ENSOMYG00000043586	ENSOMYG00000043586	SLC22A3	solute carrier family 22 member 3	Source:HGNC Symbol
101	ENSOMYG00000043586	ENSOMYG00000043586	SLC22A9	solute carrier family 22 member 9	Source:HGNC Symbol
101	ENSOMYG00000043586	ENSOMYG00000043586	SLC22A11	solute carrier family 22 member 11	Source:HGNC Symbol
101	ENSOMYG00000043586	ENSOMYG00000043586	SLC22A1	solute carrier family 22 member 1	Source:HGNC Symbol
101	ENSOMYG00000043586	ENSOMYG00000043586	SLC22A10	solute carrier family 22 member 10	Source:HGNC Symbol
101	ENSOMYG00000043586	ENSOMYG00000043586	SLC22A25	solute carrier family 22 member 25	Source:HGNC Symbol
101	ENSOMYG00000043586	ENSOMYG00000043586	SLC22A4	solute carrier family 22 member 4	Source:HGNC Symbol
101	ENSOMYG00000043586	ENSOMYG00000043586	SLC22A5	solute carrier family 22 member 5	Source:HGNC Symbol
101	ENSOMYG00000043586	ENSOMYG00000043586	SLC22A24	solute carrier family 22 member 24	Source:HGNC Symbol
101	ENSOMYG00000043586	ENSOMYG00000043586	SLC22A12	solute carrier family 22 member 12	Source:HGNC Symbol
101	ENSOMYG00000043586	ENSOMYG00000043586	SLC22A6	solute carrier family 22 member 6	Source:HGNC Symbol
102	NSL1	ENSOMYG00000016154	NSL1	NSL1 component of MIS12 kinetochore complex	Source:HGNC Symbol
103	ENSOMYG00000045363	ENSOMYG00000045363	N/A	N/A
104	ENSOMYG00000027307	ENSOMYG00000027307	INCENP	inner centromere protein	Source:HGNC Symbol
105	ENSOMYG00000073125	ENSOMYG00000073125	TMOD3	tropomodulin 3	Source:HGNC Symbol

## Sheet: CF Mc+ down
Sr. No	initial_alias	ortholog_name	Description
1	ENSOMYG00000055423	ARMH4	armadillo like helical domain containing 4	Source:HGNC Symbol
2	ENSOMYG00000043005	NME4	NME/NM23 nucleoside diphosphate kinase 4	Source:HGNC Symbol
3	ATP5MD_1	N/A	N/A
4	ENSOMYG00000040268	N/A	N/A
5	SLC25A25B_2	N/A	N/A
6	ENSOMYG00000052705	N/A	N/A
7	SPIC_2	N/A	N/A
8	ZGC:91890_1	N/A	N/A
9	FOSB_2	N/A	N/A
10	ORC5_2	N/A	N/A
11	ZNF367_2	N/A	N/A
12	ENSOMYG00000062347	FOSL2	FOS like 2, AP-1 transcription factor subunit	Source:HGNC Symbol
13	ENSOMYG00000043558	N/A	N/A
14	GOLT1BB_1	N/A	N/A
15	PCK2_1	N/A	N/A
16	PARP3_2	N/A	N/A
17	DTL_2	N/A	N/A
18	MPDU1B_1	N/A	N/A
19	ENSOMYG00000031867	N/A	N/A
20	NACC1A_1	N/A	N/A
21	FOSB_1	N/A	N/A
22	SLC16A7_2	N/A	N/A
23	ENSOMYG00000039008	N/A	N/A
24	CACNA1AB	CACNA1A	calcium voltage-gated channel subunit alpha1 A	Source:HGNC Symbol
25	UHRF1BP1	N/A	N/A
26	ENSOMYG00000040246	UNC45B	unc-45 myosin chaperone B	Source:HGNC Symbol
27	PNP5A_1	N/A	N/A
28	SLC17A9B_1	N/A	N/A
29	KLHL32_2	N/A	N/A
30	ENSOMYG00000027149	N/A	N/A
31	SLC25A32_2	N/A	N/A
32	ENSOMYG00000001435	KLF9	KLF transcription factor 9	Source:HGNC Symbol
33	MCM2_1	N/A	N/A
34	ENSOMYG00000021413	ODC1	ornithine decarboxylase 1	Source:HGNC Symbol
35	CDR2A_1	N/A	N/A
36	ENSOMYG00000013694	N/A	N/A
37	ENSOMYG00000046069	N/A	N/A
38	ENSOMYG00000027126	N/A	N/A
39	CDC23	CDC23	cell division cycle 23	Source:HGNC Symbol
39	CDC23	CDC23	cell division cycle 23	Source:HGNC Symbol
40	ENSOMYG00000047558	AVIL	advillin	Source:HGNC Symbol
41	ENSOMYG00000060374	N/A	N/A
42	ENSOMYG00000002736	TIMM44	translocase of inner mitochondrial membrane 44	Source:HGNC Symbol
43	GINS4_2	N/A	N/A
44	SLC25A15B	SLC25A15	solute carrier family 25 member 15	Source:HGNC Symbol
45	ENSOMYG00000002626	WDR31	WD repeat domain 31	Source:HGNC Symbol
46	ZGC:153115_1	N/A	N/A
47	ENSOMYG00000038194	SAMHD1	SAM and HD domain containing deoxynucleoside triphosphate triphosphohydrolase 1	Source:HGNC Symbol
48	ENSOMYG00000000457	C2CD4C	C2 calcium dependent domain containing 4C	Source:HGNC Symbol
49	LTC4S	LTC4S	leukotriene C4 synthase	Source:HGNC Symbol
50	ENSOMYG00000008987	N/A	N/A
51	ENSOMYG00000069996	N/A	N/A
52	ENSOMYG00000045500	N/A	N/A
53	ENSOMYG00000032698	N/A	N/A
54	KCNK1B_2	N/A	N/A
55	UCK2A	UCK2	uridine-cytidine kinase 2	Source:HGNC Symbol
56	HSPA4B_2	N/A	N/A
57	SI:CH73-335L21.4_1	N/A	N/A
58	ENSOMYG00000070996	G3BP2	G3BP stress granule assembly factor 2	Source:HGNC Symbol
59	ENSOMYG00000037477	DHX35	DEAH-box helicase 35	Source:HGNC Symbol
60	ALDH1L2_1	N/A	N/A
61	SAAL1	N/A	N/A
62	ENSOMYG00000008885	PWP2	PWP2 small subunit processome component	Source:HGNC Symbol
63	ENSOMYG00000050373	N/A	N/A
64	ENSOMYG00000003175	N/A	N/A
65	DNAAF5_1	N/A	N/A
66	AGR2_2	N/A	N/A
67	FOSL1A_2	N/A	N/A
68	SLC16A7_1	N/A	N/A
69	ENSOMYG00000004714	DHX30	DExH-box helicase 30	Source:HGNC Symbol
70	ENSOMYG00000005330	WDR77	WD repeat domain 77	Source:HGNC Symbol
71	ENSOMYG00000010912	CEP250	centrosomal protein 250	Source:HGNC Symbol
72	ENSOMYG00000077742	N/A	N/A
73	TUBB2B	N/A	N/A
74	ENSOMYG00000023175	MVD	mevalonate diphosphate decarboxylase	Source:HGNC Symbol
75	ENSOMYG00000065281	N/A	N/A
76	FKBP11_1	N/A	N/A
77	MEX3D_1	N/A	N/A
78	ENSOMYG00000020226	PRPF19	pre-mRNA processing factor 19	Source:HGNC Symbol
79	HSPA1B	HSPA2	heat shock protein family A (Hsp70) member 2	Source:HGNC Symbol
80	ENSOMYG00000054472	N/A	N/A
81	ENSOMYG00000023630	N/A	N/A
82	EGR3_1	N/A	N/A
83	TDG.1	TDG	thymine DNA glycosylase	Source:HGNC Symbol
84	RUVBL1_2	N/A	N/A
85	ENSOMYG00000003477	CDCA7L	cell division cycle associated 7 like	Source:HGNC Symbol
86	SI:DKEY-260J18.2_2	N/A	N/A
87	PRMT1_1	N/A	N/A
88	ENSOMYG00000017613	ADAMTS20	ADAM metallopeptidase with thrombospondin type 1 motif 20	Source:HGNC Symbol
89	CHEK2_2	N/A	N/A
90	ENSOMYG00000069884	N/A	N/A
91	ENSOMYG00000046644	TIMM44	translocase of inner mitochondrial membrane 44	Source:HGNC Symbol
92	ENSOMYG00000009973	GPR180	G protein-coupled receptor 180	Source:HGNC Symbol
93	ENSOMYG00000070795	N/A	N/A
94	HNRNPUA	N/A	N/A
95	ENSOMYG00000052902	N/A	N/A
96	ETF1B_2	N/A	N/A
97	ENSOMYG00000072631	N/A	N/A
98	HSPA4B_1	N/A	N/A
99	ENSOMYG00000009079	SMARCA5	SWI/SNF related, matrix associated, actin dependent regulator of chromatin, subfamily a, member 5	Source:HGNC Symbol
100	SUZ12A_1	N/A	N/A
101	DTL_1	N/A	N/A
102	RRS1_2	N/A	N/A
103	DCTPP1_1	N/A	N/A
104	KDELR2A_1	N/A	N/A
105	CDC6_2	N/A	N/A
106	ENSOMYG00000001753	MCM6	minichromosome maintenance complex component 6	Source:HGNC Symbol
107	ENSOMYG00000003960	RNPS1	RNA binding protein with serine rich domain 1	Source:HGNC Symbol
108	SNRKA_1	N/A	N/A
109	ENSOMYG00000036468	ODC1	ornithine decarboxylase 1	Source:HGNC Symbol
110	CTPS1A_2	N/A	N/A
111	ENSOMYG00000033012	N/A	N/A
112	ENSOMYG00000017575	PRPF19	pre-mRNA processing factor 19	Source:HGNC Symbol
113	TIMM50_1	N/A	N/A
114	INO80C_1	N/A	N/A
115	CDT1_1	N/A	N/A
116	MCM3	MCM3	minichromosome maintenance complex component 3	Source:HGNC Symbol
117	UHRF1_2	N/A	N/A
118	GADD45AA_1	N/A	N/A
119	HSPD1_2	N/A	N/A
120	MCM5_2	N/A	N/A
121	PYCR1B_2	N/A	N/A
122	SNRPA	SNRPA	small nuclear ribonucleoprotein polypeptide A	Source:HGNC Symbol
123	COL28A2A_1	N/A	N/A
124	ENSOMYG00000040040	POLG	DNA polymerase gamma, catalytic subunit	Source:HGNC Symbol
125	ENSOMYG00000045363	N/A	N/A
126	ENSOMYG00000025582	N/A	N/A
127	POLD1_2	N/A	N/A
128	ACSL3A_2	N/A	N/A
129	ENSOMYG00000056942	TUBA4B	tubulin alpha 4b	Source:HGNC Symbol
130	ENSOMYG00000032033	PSD	pleckstrin and Sec7 domain containing	Source:HGNC Symbol
131	TIMM10_2	N/A	N/A
132	UMPS_2	N/A	N/A
133	HMGXB4A_2	N/A	N/A
134	ENSOMYG00000064550	USPL1	ubiquitin specific peptidase like 1	Source:HGNC Symbol
135	MCM2_2	N/A	N/A
136	PRMT1_2	N/A	N/A
137	ENSOMYG00000046219	PLPP5	phospholipid phosphatase 5	Source:HGNC Symbol
138	VRK1_1	N/A	N/A
139	ENSOMYG00000047410	METTL1	methyltransferase 1, tRNA methylguanosine	Source:HGNC Symbol
140	NPM1A	NPM1	nucleophosmin 1	Source:HGNC Symbol
141	ENSOMYG00000007551	CHST13	carbohydrate sulfotransferase 13	Source:HGNC Symbol
142	AGR2_1	N/A	N/A
143	ORC5_1	N/A	N/A
144	RUVBL2	RUVBL2	RuvB like AAA ATPase 2	Source:HGNC Symbol
145	SI:DKEY-122A22.2_2	N/A	N/A
146	ENSOMYG00000065339	N/A	N/A
147	ENSOMYG00000007063	CD200	CD200 molecule	Source:HGNC Symbol
148	CLDNH_2	N/A	N/A
149	NETO1	N/A	N/A
150	FOSAB_2	N/A	N/A
151	ENSOMYG00000029698	HAUS6	HAUS augmin like complex subunit 6	Source:HGNC Symbol
152	ENSOMYG00000012231	CYP4A22	cytochrome P450 family 4 subfamily A member 22	Source:HGNC Symbol
152	ENSOMYG00000012231	CYP4F11	cytochrome P450 family 4 subfamily F member 11	Source:HGNC Symbol
152	ENSOMYG00000012231	CYP4F2	cytochrome P450 family 4 subfamily F member 2	Source:HGNC Symbol
152	ENSOMYG00000012231	CYP4Z1	cytochrome P450 family 4 subfamily Z member 1	Source:HGNC Symbol
152	ENSOMYG00000012231	CYP4F12	cytochrome P450 family 4 subfamily F member 12	Source:HGNC Symbol
152	ENSOMYG00000012231	CYP4X1	cytochrome P450 family 4 subfamily X member 1	Source:HGNC Symbol
152	ENSOMYG00000012231	CYP4F3	cytochrome P450 family 4 subfamily F member 3	Source:HGNC Symbol
152	ENSOMYG00000012231	CYP4A11	cytochrome P450 family 4 subfamily A member 11	Source:HGNC Symbol
153	THUMPD1	THUMPD1	THUMP domain containing 1	Source:HGNC Symbol
153	THUMPD1	THUMPD1	THUMP domain containing 1	Source:HGNC Symbol
154	BAG4_1	N/A	N/A
155	HAUS3	HAUS3	HAUS augmin like complex subunit 3	Source:HGNC Symbol
156	TXNDC5	TXNDC5	thioredoxin domain containing 5	Source:HGNC Symbol
156	TXNDC5	TXNDC5	thioredoxin domain containing 5	Source:HGNC Symbol
157	SMARCAD1A_1	N/A	N/A
158	CDCA7A_1	N/A	N/A
159	ENSOMYG00000002678	NCOA7	nuclear receptor coactivator 7	Source:HGNC Symbol
160	ENSOMYG00000055460	CDCA4	cell division cycle associated 4	Source:HGNC Symbol
161	PYCR1B_1	N/A	N/A
162	MMS22L	MMS22L	MMS22 like, DNA repair protein	Source:HGNC Symbol
163	TFDP1B_1	N/A	N/A
164	LRRC59	N/A	N/A
164	LRRC59	N/A	N/A
165	TFDP1B_2	N/A	N/A
166	EGR1_1	N/A	N/A
167	ENSOMYG00000016657	WDR77	WD repeat domain 77	Source:HGNC Symbol
168	CEBPB_1	N/A	N/A
169	AADAC_2	N/A	N/A
170	SESN2	SESN2	sestrin 2	Source:HGNC Symbol
171	NCLN_2	N/A	N/A
172	PLEKHJ1	PLEKHJ1	pleckstrin homology domain containing J1	Source:HGNC Symbol
173	ENSOMYG00000052597	C7orf25	chromosome 7 open reading frame 25	Source:HGNC Symbol
174	COX-2	PTGS2	prostaglandin-endoperoxide synthase 2	Source:HGNC Symbol
175	ENSOMYG00000001782	PHGDH	phosphoglycerate dehydrogenase	Source:HGNC Symbol
176	ENSOMYG00000050823	HSPA2	heat shock protein family A (Hsp70) member 2	Source:HGNC Symbol
177	SV2BB_2	N/A	N/A
178	RPF2_1	N/A	N/A
179	ENSOMYG00000010277	N/A	N/A
180	ENSOMYG00000054954	N/A	N/A
181	DSCC1	DSCC1	DNA replication and sister chromatid cohesion 1	Source:HGNC Symbol
182	SLC25A25B_1	N/A	N/A
183	ENSOMYG00000019419	PREP	prolyl endopeptidase	Source:HGNC Symbol
184	EGR2_1	N/A	N/A
185	ENSOMYG00000047424	HES6	hes family bHLH transcription factor 6	Source:HGNC Symbol
186	ENSOMYG00000022347	RINT1	RAD50 interactor 1	Source:HGNC Symbol
187	EIF4G1A_2	N/A	N/A
188	ORC1	ORC1	origin recognition complex subunit 1	Source:HGNC Symbol
189	TCF19L_2	N/A	N/A
190	ADAMTS19	ADAMTS19	ADAM metallopeptidase with thrombospondin type 1 motif 19	Source:HGNC Symbol
191	POLE3	N/A	N/A
192	SCCPDHB_2	N/A	N/A
193	ENSOMYG00000017011	KLF4	KLF transcription factor 4	Source:HGNC Symbol
194	ENSOMYG00000022135	N/A	N/A
195	ENSOMYG00000057658	COL23A1	collagen type XXIII alpha 1 chain	Source:HGNC Symbol
196	ENSOMYG00000002555	N/A	N/A
197	RARS1	RARS1	arginyl-tRNA synthetase 1	Source:HGNC Symbol
197	RARS1	RARS1	arginyl-tRNA synthetase 1	Source:HGNC Symbol
198	MMD_1	N/A	N/A
199	ISG20_2	N/A	N/A
200	AMD1_1	N/A	N/A
201	CLSPN_1	N/A	N/A
202	ENSOMYG00000070149	ARFGAP2	ADP ribosylation factor GTPase activating protein 2	Source:HGNC Symbol
203	DHFR	DHFR2	dihydrofolate reductase 2	Source:HGNC Symbol
203	DHFR	DHFR	dihydrofolate reductase	Source:HGNC Symbol
204	CDCA7A_2	N/A	N/A
205	ENSOMYG00000001559	TIMM13	translocase of inner mitochondrial membrane 13	Source:HGNC Symbol
206	ENSOMYG00000046568	N/A	N/A
207	VANGL2	VANGL2	VANGL planar cell polarity protein 2	Source:HGNC Symbol
208	ENSOMYG00000008710	JMJD8	jumonji domain containing 8	Source:HGNC Symbol
209	ENSOMYG00000022342	VASH2	vasohibin 2	Source:HGNC Symbol
210	CHSY1_2	N/A	N/A
211	ENSOMYG00000010478	HYOU1	hypoxia up-regulated 1	Source:HGNC Symbol
212	INSIG1_1	N/A	N/A
213	EIF2S1	EIF2S1	eukaryotic translation initiation factor 2 subunit alpha	Source:HGNC Symbol
214	EIF4E1C_2	N/A	N/A
215	ENSOMYG00000022156	TONSL	tonsoku like, DNA repair protein	Source:HGNC Symbol
216	ENSOMYG00000072331	FAM111A	FAM111 trypsin like peptidase A	Source:HGNC Symbol
216	ENSOMYG00000072331	FAM111B	FAM111 trypsin like peptidase B	Source:HGNC Symbol
217	PSAT1	PSAT1	phosphoserine aminotransferase 1	Source:HGNC Symbol
218	ENSOMYG00000045281	N/A	N/A
219	TOMM22_2	N/A	N/A
220	ATAD3A	ATAD3A	ATPase family AAA domain containing 3A	Source:HGNC Symbol
221	PPAN_2	N/A	N/A
222	MCM5_1	N/A	N/A
223	EGR1_2	N/A	N/A
224	ENSOMYG00000068590	MMP3	matrix metallopeptidase 3	Source:HGNC Symbol
224	ENSOMYG00000068590	MMP10	matrix metallopeptidase 10	Source:HGNC Symbol
224	ENSOMYG00000068590	MMP26	matrix metallopeptidase 26	Source:HGNC Symbol
224	ENSOMYG00000068590	MMP12	matrix metallopeptidase 12	Source:HGNC Symbol
225	SI:DKEYP-120H9.1_2	N/A	N/A
226	AEBP2_1	N/A	N/A
227	ENSOMYG00000032145	LIPG	lipase G, endothelial type	Source:HGNC Symbol
228	SEC22BA_1	N/A	N/A
229	POLE	N/A	N/A
230	CHAF1A_2	N/A	N/A
231	ENSOMYG00000036588	KLF4	KLF transcription factor 4	Source:HGNC Symbol
232	ENSOMYG00000001552	U2AF1L4	U2 small nuclear RNA auxiliary factor 1 like 4	Source:HGNC Symbol
233	CPZ_2	N/A	N/A
234	ENSOMYG00000021851	MRPL20	mitochondrial ribosomal protein L20	Source:HGNC Symbol
235	ABCD3A_1	N/A	N/A
236	INTS12_2	N/A	N/A
237	NUP93_2	N/A	N/A
238	SLC26A11_2	N/A	N/A
239	ENSOMYG00000016713	POLE2	DNA polymerase epsilon 2, accessory subunit	Source:HGNC Symbol
240	RFWD3	N/A	N/A
241	MSH6	MSH6	mutS homolog 6	Source:HGNC Symbol
242	ENSOMYG00000019583	N/A	N/A
243	ENSOMYG00000019936	GALNT10	polypeptide N-acetylgalactosaminyltransferase 10	Source:HGNC Symbol
244	ENSOMYG00000024499	VANGL2	VANGL planar cell polarity protein 2	Source:HGNC Symbol
245	GRTP1A_1	N/A	N/A
246	G3BP1	G3BP1	G3BP stress granule assembly factor 1	Source:HGNC Symbol
247	ENSOMYG00000045666	N/A	N/A
248	TOP1	TOP1	DNA topoisomerase I	Source:HGNC Symbol
249	ENSOMYG00000040826	ATP2B1	ATPase plasma membrane Ca2+ transporting 1	Source:HGNC Symbol
250	TKT_1	N/A	N/A
251	CLSPN_2	N/A	N/A
252	E2F3	E2F3	E2F transcription factor 3	Source:HGNC Symbol
252	E2F3	E2F3	E2F transcription factor 3	Source:HGNC Symbol
252	E2F3	E2F3	E2F transcription factor 3	Source:HGNC Symbol
253	SSBP1_1	N/A	N/A
254	ENSOMYG00000014084	GLIPR2	GLI pathogenesis related 2	Source:HGNC Symbol
255	RPF2_2	N/A	N/A
256	ENSOMYG00000022982	NPM1	nucleophosmin 1	Source:HGNC Symbol
257	MCM4_2	N/A	N/A
258	MCFD2_1	N/A	N/A
259	FBL_1	N/A	N/A
260	ENSOMYG00000031132	CCT6B	chaperonin containing TCP1 subunit 6B	Source:HGNC Symbol
261	ENSOMYG00000033733	N/A	N/A
262	MCM9	MCM9	minichromosome maintenance 9 homologous recombination repair factor	Source:HGNC Symbol
263	ENSOMYG00000045890	DNA2	DNA replication helicase/nuclease 2	Source:HGNC Symbol
264	ENSOMYG00000004629	FAN1	FANCD2 and FANCI associated nuclease 1	Source:HGNC Symbol
265	NOLC1_1	N/A	N/A
266	HEATR1	HEATR1	HEAT repeat containing 1	Source:HGNC Symbol
267	FAM114A1_2	N/A	N/A
268	SLIRP_1	N/A	N/A
269	GAR1	N/A	N/A
270	ENSOMYG00000066597	N/A	N/A
271	MAT2AA_2	N/A	N/A
272	NPM3	NPM3	nucleophosmin/nucleoplasmin 3	Source:HGNC Symbol
273	DNAJC2_1	N/A	N/A
274	FKBP10A_2	N/A	N/A
275	PSME3_2	N/A	N/A
276	ENSOMYG00000061599	N/A	N/A
277	RTCB	RTCB	RNA 2',3'-cyclic phosphate and 5'-OH ligase	Source:HGNC Symbol
278	ENSOMYG00000024058	DKC1	dyskerin pseudouridine synthase 1	Source:HGNC Symbol
279	ENSOMYG00000020295	ILF2	interleukin enhancer binding factor 2	Source:HGNC Symbol
280	ENSOMYG00000005293	N/A	N/A
281	ENSOMYG00000019750	RAD51	RAD51 recombinase	Source:HGNC Symbol
282	ENSOMYG00000075836	N/A	N/A
283	ABHD10A_1	N/A	N/A
284	ENSOMYG00000059056	TNFAIP8L3	TNF alpha induced protein 8 like 3	Source:HGNC Symbol
285	EIF4E2	EIF4E2	eukaryotic translation initiation factor 4E family member 2	Source:HGNC Symbol
286	FKBP10B	N/A	N/A
287	TAF1A_5	N/A	N/A
288	HEATR3_2	N/A	N/A
289	ENSOMYG00000046388	ABCF3	ATP binding cassette subfamily F member 3	Source:HGNC Symbol
290	TIMM23A_1	N/A	N/A
291	ZMYND19_2	N/A	N/A
292	TCF19L_1	N/A	N/A
293	FKBP9_1	N/A	N/A
294	MIS12	MIS12	MIS12 kinetochore complex component	Source:HGNC Symbol
295	GCNA_1	N/A	N/A
296	ENSOMYG00000046446	RACGAP1	Rac GTPase activating protein 1	Source:HGNC Symbol
297	XPOT_1	N/A	N/A
298	ENSOMYG00000052716	URB1	URB1 ribosome biogenesis homolog	Source:HGNC Symbol
299	WARS1	WARS1	tryptophanyl-tRNA synthetase 1	Source:HGNC Symbol
300	E2F7	E2F7	E2F transcription factor 7	Source:HGNC Symbol
301	MRPL34_2	N/A	N/A
302	CDC45	CDC45	cell division cycle 45	Source:HGNC Symbol
303	ENSOMYG00000061226	N/A	N/A
304	ENSOMYG00000017961	EGR4	early growth response 4	Source:HGNC Symbol
305	NUTF2L	N/A	N/A
306	ENSOMYG00000038276	PCLAF	PCNA clamp associated factor	Source:HGNC Symbol
307	MYBL1_2	N/A	N/A
308	ENSOMYG00000003341	SARS1	seryl-tRNA synthetase 1	Source:HGNC Symbol
309	ENSOMYG00000011553	LONP1	lon peptidase 1, mitochondrial	Source:HGNC Symbol
310	ALG2_1	N/A	N/A
311	ENSOMYG00000042762	TOMM40	translocase of outer mitochondrial membrane 40	Source:HGNC Symbol
312	TUBA8L3	N/A	N/A
313	ENSOMYG00000013011	RFC2	replication factor C subunit 2	Source:HGNC Symbol
314	SURF4_2	N/A	N/A
315	PTGS2B	PTGS2	prostaglandin-endoperoxide synthase 2	Source:HGNC Symbol
316	ENSOMYG00000005395	SEPHS2	selenophosphate synthetase 2	Source:HGNC Symbol
317	ENSOMYG00000056799	CCDC167	coiled-coil domain containing 167	Source:HGNC Symbol
318	CH25H_1	N/A	N/A
319	CHCHD4A_2	N/A	N/A
320	ZNF346_2	N/A	N/A
321	DUSP1_2	N/A	N/A
322	STC1_2	N/A	N/A
323	ENSOMYG00000077206	N/A	N/A
324	NSL1	NSL1	NSL1 component of MIS12 kinetochore complex	Source:HGNC Symbol
325	PRMT5_1	N/A	N/A
326	EIF4E1C_1	N/A	N/A
327	SH3BP4A_1	N/A	N/A
328	ASF1BB_2	N/A	N/A
329	SI:CH211-136A13.1_2	N/A	N/A
330	ENSOMYG00000026197	ICAM3	intercellular adhesion molecule 3	Source:HGNC Symbol
331	AARS1	AARS1	alanyl-tRNA synthetase 1	Source:HGNC Symbol
332	FKBP11_2	N/A	N/A
333	INTS14	INTS14	integrator complex subunit 14	Source:HGNC Symbol
334	DPH5_2	N/A	N/A
335	CHAF1B_2	N/A	N/A
336	ENSOMYG00000030432	TARBP2	TARBP2 subunit of RISC loading complex	Source:HGNC Symbol
337	RPS19BP1_2	N/A	N/A
338	ENSOMYG00000001999	ANKLE1	ankyrin repeat and LEM domain containing 1	Source:HGNC Symbol
339	ENSOMYG00000041450	AGO3	argonaute RISC catalytic component 3	Source:HGNC Symbol
340	ATIC_2	N/A	N/A
341	NIPAL2	NIPAL2	NIPA like domain containing 2	Source:HGNC Symbol
342	CARM1_1	N/A	N/A
343	RIOX1_2	N/A	N/A
344	IFRD2_1	N/A	N/A
345	TWF1B_2	N/A	N/A
346	DNMT1_2	N/A	N/A
347	CISD2_2	N/A	N/A
348	SLC43A1A_2	N/A	N/A
349	PRMT6	PRMT6	protein arginine methyltransferase 6	Source:HGNC Symbol
350	ENSOMYG00000023117	WDR55	WD repeat domain 55	Source:HGNC Symbol
351	URB2	URB2	URB2 ribosome biogenesis homolog	Source:HGNC Symbol
352	CHAF1A_1	N/A	N/A
353	ENSOMYG00000032108	N/A	N/A
354	TCEA2	TCEA2	transcription elongation factor A2	Source:HGNC Symbol
355	ENSOMYG00000012519	N/A	N/A
356	ENSOMYG00000007742	N/A	N/A
357	ENSOMYG00000006012	N/A	N/A
358	ACTL6A_1	N/A	N/A
359	SASS6	SASS6	SAS-6 centriolar assembly protein	Source:HGNC Symbol
360	ENSOMYG00000029395	HAUS4	HAUS augmin like complex subunit 4	Source:HGNC Symbol
361	ENSOMYG00000032296	SUSD6	sushi domain containing 6	Source:HGNC Symbol
362	ENSOMYG00000035444	N/A	N/A
363	PTGES3A	PTGES3	prostaglandin E synthase 3	Source:HGNC Symbol
364	ALDH1A3_1	N/A	N/A
365	ENSOMYG00000012938	MYBBP1A	MYB binding protein 1a	Source:HGNC Symbol
366	PHGDH	PHGDH	phosphoglycerate dehydrogenase	Source:HGNC Symbol
367	PDIA5_2	N/A	N/A
368	ENSOMYG00000010211	EWSR1	EWS RNA binding protein 1	Source:HGNC Symbol
369	MTHFR	MTHFR	methylenetetrahydrofolate reductase	Source:HGNC Symbol
369	MTHFR	MTHFR	methylenetetrahydrofolate reductase	Source:HGNC Symbol
370	ENSOMYG00000032880	GPX8	glutathione peroxidase 8 (putative)	Source:HGNC Symbol
371	ENSOMYG00000063389	SH2D7	SH2 domain containing 7	Source:HGNC Symbol
372	DDX27	DDX27	DEAD-box helicase 27	Source:HGNC Symbol
373	PUS10	PUS10	pseudouridine synthase 10	Source:HGNC Symbol
374	LGR5	LGR5	leucine rich repeat containing G protein-coupled receptor 5	Source:HGNC Symbol
375	ENSOMYG00000002181	TOMM40	translocase of outer mitochondrial membrane 40	Source:HGNC Symbol
376	NUP107_2	N/A	N/A
377	BTBD10A_2	N/A	N/A
378	ENSOMYG00000023368	CALR	calreticulin	Source:HGNC Symbol
379	FAM98B_2	N/A	N/A
380	PSIP1_1	N/A	N/A
381	CBX1A_1	N/A	N/A
382	PARP1	PARP1	poly(ADP-ribose) polymerase 1	Source:HGNC Symbol
383	ENSOMYG00000044487	CDCA7L	cell division cycle associated 7 like	Source:HGNC Symbol
384	TUBA8L4	TUBA4A	tubulin alpha 4a	Source:HGNC Symbol
384	TUBA8L4	TUBA4A	tubulin alpha 4a	Source:HGNC Symbol
385	BLM	N/A	N/A
386	ENSOMYG00000033021	METTL13	methyltransferase 13, eEF1A N-terminus and K55	Source:HGNC Symbol
387	ENSOMYG00000043677	ACSL4	acyl-CoA synthetase long chain family member 4	Source:HGNC Symbol
388	CENPO	CENPO	centromere protein O	Source:HGNC Symbol
389	ENSOMYG00000019841	EXOSC6	exosome component 6	Source:HGNC Symbol
390	ENSOMYG00000019548	CCDC137	coiled-coil domain containing 137	Source:HGNC Symbol
391	DDX3XA_2	N/A	N/A
392	ENSOMYG00000022962	SYNCRIP	synaptotagmin binding cytoplasmic RNA interacting protein	Source:HGNC Symbol
393	ENSOMYG00000056561	N/A	N/A
394	DNMT3BA_2	N/A	N/A
395	ENSOMYG00000005283	PRPF19	pre-mRNA processing factor 19	Source:HGNC Symbol
396	IPO4_2	N/A	N/A
397	WARS2_1	N/A	N/A
398	NAB1_1	N/A	N/A
399	ENSOMYG00000011427	LMNB2	lamin B2	Source:HGNC Symbol
400	TMEM68_3	N/A	N/A
401	ENSOMYG00000003091	SLC19A1	solute carrier family 19 member 1	Source:HGNC Symbol
402	ELP2	ELP2	elongator acetyltransferase complex subunit 2	Source:HGNC Symbol
403	FANCD2	FANCD2	FA complementation group D2	Source:HGNC Symbol
404	FBL_2	N/A	N/A
405	ENSOMYG00000026645	NECAP1	NECAP endocytosis associated 1	Source:HGNC Symbol
406	CDK2AP1	CDK2AP1	cyclin dependent kinase 2 associated protein 1	Source:HGNC Symbol
407	CPS1	CPS1	carbamoyl-phosphate synthase 1	Source:HGNC Symbol
408	ENSOMYG00000041272	ABCF2	ATP binding cassette subfamily F member 2	Source:HGNC Symbol
409	ENSOMYG00000047642	EGFL6	EGF like domain multiple 6	Source:HGNC Symbol
410	PIGO	N/A	N/A
411	SLC35B1_1	N/A	N/A
412	ENSOMYG00000012418	N/A	N/A
413	NSUN2	NSUN2	NOP2/Sun RNA methyltransferase 2	Source:HGNC Symbol
414	PSPH_2	N/A	N/A
415	PAPSS1_2	N/A	N/A
416	DNMT3BA_1	N/A	N/A
417	ENSOMYG00000021605	N/A	N/A
418	TBL3_1	N/A	N/A
419	ENSOMYG00000009895	NARS1	asparaginyl-tRNA synthetase 1	Source:HGNC Symbol
420	ENSOMYG00000035638	N/A	N/A
421	ENSOMYG00000010916	PHB2	prohibitin 2	Source:HGNC Symbol
422	ENSOMYG00000012093	HBEGF	heparin binding EGF like growth factor	Source:HGNC Symbol
423	ENSOMYG00000010270	N/A	N/A
424	FLVCR2_1	N/A	N/A
425	ENSOMYG00000023317	N/A	N/A
426	ENDOG	ENDOG	endonuclease G	Source:HGNC Symbol
427	RANGAP1_1	N/A	N/A
428	IPO9_2	N/A	N/A
429	SLC2A10	SLC2A10	solute carrier family 2 member 10	Source:HGNC Symbol
430	ENSOMYG00000012244	C1D	C1D nuclear receptor corepressor	Source:HGNC Symbol
431	IPO4_1	N/A	N/A
432	PRMT3	N/A	N/A
433	SLC35B1_2	N/A	N/A
434	SUV39H1A_1	N/A	N/A
435	MOCS3_1	N/A	N/A
436	WDHD1	WDHD1	WD repeat and HMG-box DNA binding protein 1	Source:HGNC Symbol
437	CTNNBL1	CTNNBL1	catenin beta like 1	Source:HGNC Symbol
438	SNRNP40_2	N/A	N/A
439	PRIM2	N/A	N/A
440	METTL23	METTL23	methyltransferase 23, arginine	Source:HGNC Symbol
441	PHF19_1	N/A	N/A
442	CNPY2	N/A	N/A
443	PWP1_2	N/A	N/A
444	ENSOMYG00000032317	SEC61A1	SEC61 translocon subunit alpha 1	Source:HGNC Symbol
445	RRS1_1	N/A	N/A
446	DNAJB11_1	N/A	N/A
447	ENSOMYG00000047471	TUBA4B	tubulin alpha 4b	Source:HGNC Symbol
448	E2F3_2	N/A	N/A
449	H2AZ1_1	N/A	N/A
450	RRBP1B	RRBP1	ribosome binding protein 1	Source:HGNC Symbol
451	DCTPP1_2	N/A	N/A
452	ENSOMYG00000071803	N/A	N/A
453	ENSOMYG00000028212	EMG1	EMG1 N1-specific pseudouridine methyltransferase	Source:HGNC Symbol
454	MCM10	MCM10	minichromosome maintenance 10 replication initiation factor	Source:HGNC Symbol
455	ENSOMYG00000031237	TUBB4B	tubulin beta 4B class IVb	Source:HGNC Symbol
456	ENSOMYG00000015135	N/A	N/A
457	ENSOMYG00000032487	DNAJC1	DnaJ heat shock protein family (Hsp40) member C1	Source:HGNC Symbol
458	ENSOMYG00000067427	N/A	N/A
459	ASNS_2	N/A	N/A
460	ENSOMYG00000004612	SMARCA5	SWI/SNF related, matrix associated, actin dependent regulator of chromatin, subfamily a, member 5	Source:HGNC Symbol
461	ENSOMYG00000063423	MECR	mitochondrial trans-2-enoyl-CoA reductase	Source:HGNC Symbol
462	ENSOMYG00000022484	HCFC1	host cell factor C1	Source:HGNC Symbol
463	BRIP1	BRIP1	BRCA1 interacting helicase 1	Source:HGNC Symbol
464	ENSOMYG00000028134	EGFL6	EGF like domain multiple 6	Source:HGNC Symbol
465	RCN1_1	N/A	N/A
466	NAMPT_3	N/A	N/A
467	NASP	NASP	nuclear autoantigenic sperm protein	Source:HGNC Symbol
467	NASP	NASP	nuclear autoantigenic sperm protein	Source:HGNC Symbol
468	SUCLG2_2	N/A	N/A
469	CISD2_1	N/A	N/A
470	MCM4_1	N/A	N/A
471	CCNK_2	N/A	N/A
472	KDELR2B_2	N/A	N/A
473	ENSOMYG00000042447	TNC	tenascin C	Source:HGNC Symbol
474	APRT_2	N/A	N/A
475	ENSOMYG00000011833	N/A	N/A
476	APPL2_2	N/A	N/A
477	ENSOMYG00000022941	TIMELESS	timeless circadian regulator	Source:HGNC Symbol
478	WNT9B_2	N/A	N/A
479	ENSOMYG00000008042	MAN1C1	mannosidase alpha class 1C member 1	Source:HGNC Symbol
480	ENSOMYG00000046314	PRIM1	DNA primase subunit 1	Source:HGNC Symbol
481	NOP2_2	N/A	N/A
482	ENSOMYG00000034048	SYNCRIP	synaptotagmin binding cytoplasmic RNA interacting protein	Source:HGNC Symbol
483	SREBF1_2	N/A	N/A
484	SUV39H1A_2	N/A	N/A
485	TSN_2	N/A	N/A
486	ENSOMYG00000009154	RANBP2	RAN binding protein 2	Source:HGNC Symbol
487	PAPSS1_1	N/A	N/A
488	ENSOMYG00000043944	SNRPD3	small nuclear ribonucleoprotein D3 polypeptide	Source:HGNC Symbol
489	SMFN	REXO2	RNA exonuclease 2	Source:HGNC Symbol
490	HNRNPH1L_2	N/A	N/A
491	TRIP13	TRIP13	thyroid hormone receptor interactor 13	Source:HGNC Symbol
492	NT5C3B_1	N/A	N/A
493	CCNE2_1	N/A	N/A
494	ENSOMYG00000029430	HSPA5	heat shock protein family A (Hsp70) member 5	Source:HGNC Symbol
495	EXOSC4	EXOSC4	exosome component 4	Source:HGNC Symbol
496	ENSOMYG00000037485	N/A	N/A
497	ENSOMYG00000043343	XPO5	exportin 5	Source:HGNC Symbol
498	CCNE2_2	N/A	N/A
499	ENSOMYG00000015291	TMEM45A	transmembrane protein 45A	Source:HGNC Symbol
500	FAM136A	FAM136A	family with sequence similarity 136 member A	Source:HGNC Symbol
501	DNAJC2_2	N/A	N/A
502	PRSS35_2	N/A	N/A
503	ZGC:110540	N/A	N/A
504	ACTL6A_2	N/A	N/A
505	FASTKD1	FASTKD1	FAST kinase domains 1	Source:HGNC Symbol
506	E2F1_2	N/A	N/A
507	ENSOMYG00000010634	PTGS2	prostaglandin-endoperoxide synthase 2	Source:HGNC Symbol
508	ENSOMYG00000032071	RPA2	replication protein A2	Source:HGNC Symbol
509	ENSOMYG00000020579	N/A	N/A
510	ENSOMYG00000058117	NDC80	NDC80 kinetochore complex component	Source:HGNC Symbol
511	IF6	EIF6	eukaryotic translation initiation factor 6	Source:HGNC Symbol
512	ENSOMYG00000020618	NUP160	nucleoporin 160	Source:HGNC Symbol
513	PGS1_1	N/A	N/A
514	ABCE1_2	N/A	N/A
515	TK1_2	N/A	N/A
516	TFR1B_1	N/A	N/A
517	SUCLG2_1	N/A	N/A
518	TSPAN13A_2	N/A	N/A
519	ENSOMYG00000046948	NAT10	N-acetyltransferase 10	Source:HGNC Symbol
520	ZGC:158403_1	N/A	N/A
521	GINS4_1	N/A	N/A
522	USP10_1	N/A	N/A
523	ENSOMYG00000018746	POLD2	DNA polymerase delta 2, accessory subunit	Source:HGNC Symbol
524	ENSOMYG00000005924	NUDCD1	NudC domain containing 1	Source:HGNC Symbol
525	AP3M2_2	N/A	N/A
526	TEBP	PTGES3	prostaglandin E synthase 3	Source:HGNC Symbol
526	TEBP	PTGES3	prostaglandin E synthase 3	Source:HGNC Symbol
527	ENSOMYG00000025851	MMP27	matrix metallopeptidase 27	Source:HGNC Symbol
527	ENSOMYG00000025851	MMP3	matrix metallopeptidase 3	Source:HGNC Symbol
527	ENSOMYG00000025851	MMP10	matrix metallopeptidase 10	Source:HGNC Symbol
527	ENSOMYG00000025851	MMP26	matrix metallopeptidase 26	Source:HGNC Symbol
527	ENSOMYG00000025851	MMP12	matrix metallopeptidase 12	Source:HGNC Symbol
528	ENSOMYG00000072234	N/A	N/A
529	SI:DKEY-122A22.2_1	N/A	N/A
530	COR1C	CORO1C	coronin 1C	Source:HGNC Symbol
531	BNIP1A_1	N/A	N/A
532	UNG	UNG	uracil DNA glycosylase	Source:HGNC Symbol
533	SNRPE_1	N/A	N/A
534	MTMR7A	MTMR7	myotubularin related protein 7	Source:HGNC Symbol
535	ENSOMYG00000007526	TXNRD3	thioredoxin reductase 3	Source:HGNC Symbol
536	ENSOMYG00000004384	MTX1	metaxin 1	Source:HGNC Symbol
537	ENSOMYG00000016735	CSRNP1	cysteine and serine rich nuclear protein 1	Source:HGNC Symbol
538	ENSOMYG00000044601	N/A	N/A
539	NOC3L_2	N/A	N/A
540	ENSOMYG00000045292	CCDC134	coiled-coil domain containing 134	Source:HGNC Symbol
541	ENSOMYG00000013542	SRSF9	serine and arginine rich splicing factor 9	Source:HGNC Symbol
542	ENSOMYG00000026333	N/A	N/A
543	ENSOMYG00000013370	NPAP1	nuclear pore associated protein 1	Source:HGNC Symbol
543	ENSOMYG00000013370	POM121	POM121 transmembrane nucleoporin	Source:HGNC Symbol
543	ENSOMYG00000013370	POM121C	POM121 transmembrane nucleoporin C	Source:HGNC Symbol
544	HMGCS1	HMGCS1	3-hydroxy-3-methylglutaryl-CoA synthase 1	Source:HGNC Symbol
545	ALDH1A3_2	N/A	N/A
546	PRRC1	PRRC1	proline rich coiled-coil 1	Source:HGNC Symbol
547	CDC6_1	N/A	N/A
548	PPAT	PPAT	phosphoribosyl pyrophosphate amidotransferase	Source:HGNC Symbol
548	PPAT	PPAT	phosphoribosyl pyrophosphate amidotransferase	Source:HGNC Symbol
549	SEC31A	SEC31A	SEC31 homolog A, COPII coat complex component	Source:HGNC Symbol
550	DSN1	N/A	N/A
551	JUND_1	N/A	N/A
552	TBC1D19	TBC1D19	TBC1 domain family member 19	Source:HGNC Symbol
553	EIF4G1A_1	N/A	N/A
554	ZWILCH	ZWILCH	zwilch kinetochore protein	Source:HGNC Symbol
555	SLC7A5_2	N/A	N/A
556	UHRF1_1	N/A	N/A
557	PDIA4_1	N/A	N/A
558	ENSOMYG00000040939	HSPA5	heat shock protein family A (Hsp70) member 5	Source:HGNC Symbol
559	WDR75_1	N/A	N/A
560	TRMT1L	TRMT1L	tRNA methyltransferase 1 like	Source:HGNC Symbol
561	ENSOMYG00000002010	NR4A1	nuclear receptor subfamily 4 group A member 1	Source:HGNC Symbol
562	PSME3_1	N/A	N/A
563	ENSOMYG00000071151	HAUS7	HAUS augmin like complex subunit 7	Source:HGNC Symbol
564	SSBP1_2	N/A	N/A
565	ENSOMYG00000043714	EIF2S2	eukaryotic translation initiation factor 2 subunit beta	Source:HGNC Symbol
566	ENSOMYG00000030723	SLC16A5	solute carrier family 16 member 5	Source:HGNC Symbol
567	ENSOMYG00000032110	PPP1R8	protein phosphatase 1 regulatory subunit 8	Source:HGNC Symbol
568	ENSOMYG00000023586	FAR1	fatty acyl-CoA reductase 1	Source:HGNC Symbol
569	ENSOMYG00000015840	SCD	stearoyl-CoA desaturase	Source:HGNC Symbol
570	UTP4_2	N/A	N/A
571	ENSOMYG00000013079	IL1B	interleukin 1 beta	Source:HGNC Symbol
571	ENSOMYG00000013079	IL37	interleukin 37	Source:HGNC Symbol
571	ENSOMYG00000013079	IL36G	interleukin 36 gamma	Source:HGNC Symbol
571	ENSOMYG00000013079	IL1RN	interleukin 1 receptor antagonist	Source:HGNC Symbol
571	ENSOMYG00000013079	IL36A	interleukin 36 alpha	Source:HGNC Symbol
571	ENSOMYG00000013079	IL36RN	interleukin 36 receptor antagonist	Source:HGNC Symbol
571	ENSOMYG00000013079	IL36B	interleukin 36 beta	Source:HGNC Symbol
571	ENSOMYG00000013079	IL1F10	interleukin 1 family member 10	Source:HGNC Symbol
572	PTCD3	PTCD3	pentatricopeptide repeat domain 3	Source:HGNC Symbol
573	USP5_2	N/A	N/A
574	ENSOMYG00000075563	CARM1	coactivator associated arginine methyltransferase 1	Source:HGNC Symbol
575	ENSOMYG00000044602	CDV3	CDV3 homolog	Source:HGNC Symbol
576	ENSOMYG00000004018	CARS1	cysteinyl-tRNA synthetase 1	Source:HGNC Symbol
577	HSPA4A_1	N/A	N/A
578	BRPF3A_1	N/A	N/A
579	ENSOMYG00000067207	KCNIP1	potassium voltage-gated channel interacting protein 1	Source:HGNC Symbol
580	ENSOMYG00000018136	BUD23	BUD23 rRNA methyltransferase and ribosome maturation factor	Source:HGNC Symbol
581	ENSOMYG00000064538	TUBA4A	tubulin alpha 4a	Source:HGNC Symbol
582	NARS1	NARS1	asparaginyl-tRNA synthetase 1	Source:HGNC Symbol
583	MSH2	MSH2	mutS homolog 2	Source:HGNC Symbol
584	ENSOMYG00000043616	RBBP4	RB binding protein 4, chromatin remodeling factor	Source:HGNC Symbol
585	ENSOMYG00000029574	TUBA4B	tubulin alpha 4b	Source:HGNC Symbol
586	FTSJ3	FTSJ3	FtsJ RNA 2'-O-methyltransferase 3	Source:HGNC Symbol
587	PA2G4A_2	N/A	N/A
588	RCC1_2	N/A	N/A
589	ENSOMYG00000067824	NUDT15	nudix hydrolase 15	Source:HGNC Symbol
590	ENSOMYG00000011149	N/A	N/A
591	SF3B3	SF3B3	splicing factor 3b subunit 3	Source:HGNC Symbol
592	TEFM	TEFM	transcription elongation factor, mitochondrial	Source:HGNC Symbol
593	DR1	DR1	down-regulator of transcription 1	Source:HGNC Symbol
593	DR1	DR1	down-regulator of transcription 1	Source:HGNC Symbol
594	HEMK1	HEMK1	HemK methyltransferase family member 1	Source:HGNC Symbol
595	TRMT11	TRMT11	tRNA methyltransferase 11 homolog	Source:HGNC Symbol
595	TRMT11	TRMT11	tRNA methyltransferase 11 homolog	Source:HGNC Symbol
596	POLR1A	POLR1A	RNA polymerase I subunit A	Source:HGNC Symbol
597	RHBG2A	RHBG	Rh family B glycoprotein	Source:HGNC Symbol
598	FHL3A_2	N/A	N/A
599	ASF1BB_1	N/A	N/A
600	SMYD5	N/A	N/A
601	RBMX_1	N/A	N/A
602	POF1B	N/A	N/A
603	NSD2	NSD2	nuclear receptor binding SET domain protein 2	Source:HGNC Symbol
604	ENSOMYG00000004439	NDC80	NDC80 kinetochore complex component	Source:HGNC Symbol
605	HELLS	HELLS	helicase, lymphoid specific	Source:HGNC Symbol
606	ENSOMYG00000000152	RRP1B	ribosomal RNA processing 1B	Source:HGNC Symbol
606	ENSOMYG00000000152	RRP1	ribosomal RNA processing 1	Source:HGNC Symbol
607	UMPS_1	N/A	N/A
608	SYNCRIP_1	N/A	N/A
609	ENSOMYG00000018365	KPNA2	karyopherin subunit alpha 2	Source:HGNC Symbol
610	ENSOMYG00000021400	N/A	N/A
611	IFT22	IFT22	intraflagellar transport 22	Source:HGNC Symbol
612	GINS1	GINS1	GINS complex subunit 1	Source:HGNC Symbol
613	CHCHD4B	CHCHD4	coiled-coil-helix-coiled-coil-helix domain containing 4	Source:HGNC Symbol
614	MANF_2	N/A	N/A
615	ENSOMYG00000050174	GAR1	GAR1 ribonucleoprotein	Source:HGNC Symbol
616	DIMT1L	DIMT1	DIM1 rRNA methyltransferase and ribosome maturation factor	Source:HGNC Symbol
617	ENSOMYG00000051301	CKAP4	cytoskeleton associated protein 4	Source:HGNC Symbol
618	RRM2_1	N/A	N/A
619	SURF6	SURF6	surfeit 6	Source:HGNC Symbol
620	DOT1L_2	N/A	N/A
621	ENSOMYG00000034562	HABP4	hyaluronan binding protein 4	Source:HGNC Symbol
622	ENSOMYG00000009006	ZCCHC4	zinc finger CCHC-type containing 4	Source:HGNC Symbol
623	TFR1A	TFRC	transferrin receptor	Source:HGNC Symbol
624	SANBR	SANBR	SANT and BTB domain regulator of CSR	Source:HGNC Symbol
625	PSPC1_2	N/A	N/A
626	ENSOMYG00000026421	EWSR1	EWS RNA binding protein 1	Source:HGNC Symbol
627	ENSOMYG00000028642	N/A	N/A
628	ACSL2_1	N/A	N/A
629	ENSOMYG00000051070	N/A	N/A
630	ZFR2_1	N/A	N/A
631	VWA11_1	N/A	N/A
632	ENSOMYG00000030269	DAD1	defender against cell death 1	Source:HGNC Symbol
633	ENSOMYG00000042209	EIF4G1	eukaryotic translation initiation factor 4 gamma 1	Source:HGNC Symbol
634	ENSOMYG00000076427	EED	embryonic ectoderm development	Source:HGNC Symbol
635	ENSOMYG00000016057	TIMP2	TIMP metallopeptidase inhibitor 2	Source:HGNC Symbol
636	IER2	IER2	immediate early response 2	Source:HGNC Symbol
637	ENSOMYG00000003015	MAMSTR	MEF2 activating motif and SAP domain containing transcriptional regulator	Source:HGNC Symbol
638	DNMT3BB.2	DNMT3L	DNA methyltransferase 3 like	Source:HGNC Symbol
639	EXOSC7	EXOSC7	exosome component 7	Source:HGNC Symbol
640	TRMT2A_2	N/A	N/A
641	ZNF207_2	N/A	N/A
642	LSS	LSS	lanosterol synthase	Source:HGNC Symbol
643	ERCC1	ERCC1	ERCC excision repair 1, endonuclease non-catalytic subunit	Source:HGNC Symbol
644	ENSOMYG00000035523	UCK2	uridine-cytidine kinase 2	Source:HGNC Symbol
645	DHX15	DHX15	DEAH-box helicase 15	Source:HGNC Symbol
645	DHX15	DHX15	DEAH-box helicase 15	Source:HGNC Symbol
646	ENSOMYG00000030858	N/A	N/A
647	SRSF1B	N/A	N/A
648	BCDIN3D	N/A	N/A
649	LMNB1	LMNB1	lamin B1	Source:HGNC Symbol
650	ENSOMYG00000004397	POLA2	DNA polymerase alpha 2, accessory subunit	Source:HGNC Symbol
651	KDM2AA_1	N/A	N/A
652	DDX3XA_1	N/A	N/A
653	DENND11	DENND11	DENN domain containing 11	Source:HGNC Symbol
654	HSP90AA1.2	HSP90AA1	heat shock protein 90 alpha family class A member 1	Source:HGNC Symbol
654	HSP90AA1.2	HSP90AA1	heat shock protein 90 alpha family class A member 1	Source:HGNC Symbol
655	POLA1	POLA1	DNA polymerase alpha 1, catalytic subunit	Source:HGNC Symbol
656	PAICS_1	N/A	N/A
657	B3GNT5A_1	N/A	N/A
658	NIFK	NIFK	nucleolar protein interacting with the FHA domain of MKI67	Source:HGNC Symbol
659	ENSOMYG00000059041	HM13	histocompatibility minor 13	Source:HGNC Symbol
660	ENSOMYG00000010138	TIMM44	translocase of inner mitochondrial membrane 44	Source:HGNC Symbol
661	ENSOMYG00000005961	UBE2T	ubiquitin conjugating enzyme E2 T	Source:HGNC Symbol
662	ENSOMYG00000019196	TRAM2	translocation associated membrane protein 2	Source:HGNC Symbol
663	ACSL3B_2	N/A	N/A
664	KNTC1	KNTC1	kinetochore associated 1	Source:HGNC Symbol
665	ENSOMYG00000026017	PLAA	phospholipase A2 activating protein	Source:HGNC Symbol
666	NCLN_1	N/A	N/A
667	TJP1B_2	N/A	N/A
668	SEC22BA_2	N/A	N/A
669	ENSOMYG00000030542	RBBP4	RB binding protein 4, chromatin remodeling factor	Source:HGNC Symbol
670	AK2_1	N/A	N/A
671	AGPAT9L_1	N/A	N/A
672	ENSOMYG00000036196	SNU13	small nuclear ribonucleoprotein 13	Source:HGNC Symbol
673	EHD1B_2	N/A	N/A
674	PRKAR2B_2	N/A	N/A
675	ENSOMYG00000041583	RPN1	ribophorin I	Source:HGNC Symbol
676	HDAC2	HDAC2	histone deacetylase 2	Source:HGNC Symbol
677	PPIG_2	N/A	N/A
678	MRI1_2	N/A	N/A
679	EBAG9_1	N/A	N/A
680	SI:CH73-352P4.5	N/A	N/A
681	SARS2	SARS2	seryl-tRNA synthetase 2, mitochondrial	Source:HGNC Symbol
682	ELOVL8B_2	N/A	N/A
683	RRP12	RRP12	ribosomal RNA processing 12 homolog	Source:HGNC Symbol
684	ENSOMYG00000071549	FKBP14	FKBP prolyl isomerase 14	Source:HGNC Symbol
685	GALNT5_2	N/A	N/A
686	ENSOMYG00000015387	N/A	N/A
687	ENSOMYG00000044348	DENND11	DENN domain containing 11	Source:HGNC Symbol
688	ENSOMYG00000000595	ILF2	interleukin enhancer binding factor 2	Source:HGNC Symbol
689	SNRPD1_1	N/A	N/A
690	ENSOMYG00000044322	DDX56	DEAD-box helicase 56	Source:HGNC Symbol
691	ENSOMYG00000034340	NOL6	nucleolar protein 6	Source:HGNC Symbol
692	RTN4IP1	RTN4IP1	reticulon 4 interacting protein 1	Source:HGNC Symbol
693	LARP4AA_2	N/A	N/A
694	DNLZ	DNLZ	DNL-type zinc finger	Source:HGNC Symbol
695	XPO1A_2	N/A	N/A
696	SDF2L1	SDF2L1	stromal cell derived factor 2 like 1	Source:HGNC Symbol
696	SDF2L1	SDF2L1	stromal cell derived factor 2 like 1	Source:HGNC Symbol
697	ENSOMYG00000033703	N/A	N/A
698	NOP10_1	N/A	N/A
699	SRSF7A	N/A	N/A
700	ZGC:109986	N/A	N/A
701	ENSOMYG00000059403	N/A	N/A
702	WDR18	WDR18	WD repeat domain 18	Source:HGNC Symbol
703	CEMIP2_2	N/A	N/A
704	SSB_2	N/A	N/A
705	CALR_2	N/A	N/A
706	NMT1A_2	N/A	N/A
707	TEX10_1	N/A	N/A
708	RPL7L1_2	N/A	N/A
709	TTLL12	TTLL12	tubulin tyrosine ligase like 12	Source:HGNC Symbol
710	CNEP1R1_1	N/A	N/A
711	PSMC3IP_1	N/A	N/A
712	ENSOMYG00000035735	MCM7	minichromosome maintenance complex component 7	Source:HGNC Symbol
713	ENSOMYG00000038185	TIA1	TIA1 cytotoxic granule associated RNA binding protein	Source:HGNC Symbol
714	ENSOMYG00000009777	ILF2	interleukin enhancer binding factor 2	Source:HGNC Symbol
715	CCDC43_1	N/A	N/A
716	HP1BP3_2	N/A	N/A
717	DNMT1_1	N/A	N/A
718	TEBP	PTGES3	prostaglandin E synthase 3	Source:HGNC Symbol
718	TEBP	PTGES3	prostaglandin E synthase 3	Source:HGNC Symbol
719	BARD1	BARD1	BRCA1 associated RING domain 1	Source:HGNC Symbol
720	SURF2_2	N/A	N/A
721	ENSOMYG00000003649	N/A	N/A
722	FKBP2_2	N/A	N/A
723	ENSOMYG00000072494	N/A	N/A
724	CCNA2_1	N/A	N/A
725	ZGC:103564	N/A	N/A
726	ENSOMYG00000046823	N/A	N/A
727	ENSOMYG00000036697	NOP14	NOP14 nucleolar protein	Source:HGNC Symbol
728	VCP	VCP	valosin containing protein	Source:HGNC Symbol
729	BTG3	BTG3	BTG anti-proliferation factor 3	Source:HGNC Symbol
730	ARSG	ARSG	arylsulfatase G	Source:HGNC Symbol
731	DNAAF5_2	N/A	N/A
732	EZH2	EZH2	enhancer of zeste 2 polycomb repressive complex 2 subunit	Source:HGNC Symbol
733	MTF2_2	N/A	N/A
734	MAT2AB	MAT2A	methionine adenosyltransferase 2A	Source:HGNC Symbol
735	ENSOMYG00000047210	PCNA	proliferating cell nuclear antigen	Source:HGNC Symbol
736	PSDA	PSD	pleckstrin and Sec7 domain containing	Source:HGNC Symbol
737	ZMPSTE24_1	N/A	N/A
738	NCAPD3	NCAPD3	non-SMC condensin II complex subunit D3	Source:HGNC Symbol
739	ENSOMYG00000047474	TUBA4A	tubulin alpha 4a	Source:HGNC Symbol
740	ENSOMYG00000042443	HELLS	helicase, lymphoid specific	Source:HGNC Symbol
741	EMC8_1	N/A	N/A
742	ENSOMYG00000003771	BMS1	BMS1 ribosome biogenesis factor	Source:HGNC Symbol
743	POU2F3_2	N/A	N/A
744	ENSOMYG00000030738	PDSS1	decaprenyl diphosphate synthase subunit 1	Source:HGNC Symbol
745	P3H1_1	N/A	N/A
746	ESCO2_2	N/A	N/A
747	ENSOMYG00000043798	MYBL2	MYB proto-oncogene like 2	Source:HGNC Symbol
748	ENSOMYG00000045315	KDELR3	KDEL endoplasmic reticulum protein retention receptor 3	Source:HGNC Symbol
749	ENSOMYG00000039178	OTULIN	OTU deubiquitinase with linear linkage specificity	Source:HGNC Symbol
750	BCAT2_1	N/A	N/A
751	GLCEB_2	N/A	N/A
752	SAMM50L_1	N/A	N/A
753	CAPRIN1A_1	N/A	N/A
754	ENSOMYG00000022853	N/A	N/A
755	NCAPG2_2	N/A	N/A
756	NRF1_2	N/A	N/A
757	ENSOMYG00000015359	PPRC1	PPARG related coactivator 1	Source:HGNC Symbol
758	CHORDC1A	CHORDC1	cysteine and histidine rich domain containing 1	Source:HGNC Symbol
759	ZMP:0000000624	N/A	N/A
760	ENSOMYG00000011657	DPY19L1	dpy-19 like C-mannosyltransferase 1	Source:HGNC Symbol
760	ENSOMYG00000011657	DPY19L2	dpy-19 like 2	Source:HGNC Symbol
761	NT5C3B_2	N/A	N/A
762	FREM2B_1	N/A	N/A
763	SEPHS1	SEPHS1	selenophosphate synthetase 1	Source:HGNC Symbol
764	ENSOMYG00000047493	CDK2	cyclin dependent kinase 2	Source:HGNC Symbol
765	ENSOMYG00000012333	BOP1	BOP1 ribosomal biogenesis factor	Source:HGNC Symbol
766	ADAMTS17_2	N/A	N/A
767	NNT	NNT	nicotinamide nucleotide transhydrogenase	Source:HGNC Symbol
768	NOP10_2	N/A	N/A
769	ESPL1	N/A	N/A
770	EFTUD2_1	N/A	N/A
771	DHX57	DHX57	DExH-box helicase 57	Source:HGNC Symbol
772	XPOT_2	N/A	N/A
773	SNRPB2_1	N/A	N/A
774	WDR36	WDR36	WD repeat domain 36	Source:HGNC Symbol
775	NSFL1C_2	N/A	N/A
776	NVL_1	N/A	N/A
777	USP5_1	N/A	N/A
778	KDELR2A_2	N/A	N/A
779	NHP2_1	N/A	N/A
780	RRP9	RRP9	ribosomal RNA processing 9, U3 small nucleolar RNA binding protein	Source:HGNC Symbol
781	SUMO2_1	N/A	N/A
782	USP10_2	N/A	N/A
783	SLC25A19_1	N/A	N/A
784	ENSOMYG00000032082	GARS1	glycyl-tRNA synthetase 1	Source:HGNC Symbol
785	CAPRIN1A_2	N/A	N/A
786	DDX5_1	N/A	N/A
787	RPA1_1	N/A	N/A
788	SSR3_2	N/A	N/A
789	ENSOMYG00000047420	DKC1	dyskerin pseudouridine synthase 1	Source:HGNC Symbol
790	IDH3A_2	N/A	N/A
791	UBE3D	UBE3D	ubiquitin protein ligase E3D	Source:HGNC Symbol
792	MRPL17_2	N/A	N/A
793	NASP	NASP	nuclear autoantigenic sperm protein	Source:HGNC Symbol
793	NASP	NASP	nuclear autoantigenic sperm protein	Source:HGNC Symbol
794	ENSOMYG00000019817	N/A	N/A
795	ENSOMYG00000022181	NARF	nuclear prelamin A recognition factor	Source:HGNC Symbol
796	RCC2_2	N/A	N/A
797	STIP1_2	N/A	N/A
798	DDX11	DDX11	DEAD/H-box helicase 11	Source:HGNC Symbol
799	PLK3_2	N/A	N/A
800	ENSOMYG00000022743	TUBA4B	tubulin alpha 4b	Source:HGNC Symbol
801	ENSOMYG00000041018	HNRNPR	heterogeneous nuclear ribonucleoprotein R	Source:HGNC Symbol
802	BRIX1	BRIX1	biogenesis of ribosomes BRX1	Source:HGNC Symbol
803	ENSOMYG00000012212	SF3B4	splicing factor 3b subunit 4	Source:HGNC Symbol
804	POMGNT1	POMGNT1	protein O-linked mannose N-acetylglucosaminyltransferase 1 (beta 1,2-)	Source:HGNC Symbol
805	EFTUD2_2	N/A	N/A
806	ENSOMYG00000024759	SEC23B	SEC23 homolog B, COPII coat complex component	Source:HGNC Symbol
807	GABPB2A_2	N/A	N/A
808	CKS1B	N/A	N/A
809	NCAPH2	NCAPH2	non-SMC condensin II complex subunit H2	Source:HGNC Symbol
810	MCFD2_2	N/A	N/A
811	ENSOMYG00000053095	BUB1B	BUB1 mitotic checkpoint serine/threonine kinase B	Source:HGNC Symbol
812	ENSOMYG00000001373	N/A	N/A
813	ENSOMYG00000020081	GFM1	G elongation factor mitochondrial 1	Source:HGNC Symbol
814	NOL11_1	N/A	N/A
815	ENSOMYG00000076476	N/A	N/A
816	CK073_1	N/A	N/A
817	ENSOMYG00000037990	STOML2	stomatin like 2	Source:HGNC Symbol
818	POFUT2_2	N/A	N/A
819	UBLCP1_2	N/A	N/A
820	SLC7A11_1	N/A	N/A
821	ENSOMYG00000014741	PHLDA2	pleckstrin homology like domain family A member 2	Source:HGNC Symbol
822	ENSOMYG00000047461	UTP14A	UTP14A small subunit processome component	Source:HGNC Symbol
822	ENSOMYG00000047461	UTP14C	UTP14C small subunit processome component	Source:HGNC Symbol
823	CAMLG	CAMLG	calcium modulating ligand	Source:HGNC Symbol
824	ENSOMYG00000015858	CCDC86	coiled-coil domain containing 86	Source:HGNC Symbol
825	TARS3_1	N/A	N/A
826	PPP2CA_1	N/A	N/A
827	ENSOMYG00000070405	HARS2	histidyl-tRNA synthetase 2, mitochondrial	Source:HGNC Symbol
827	ENSOMYG00000070405	HARS1	histidyl-tRNA synthetase 1	Source:HGNC Symbol
828	ENSOMYG00000004161	FEN1	flap structure-specific endonuclease 1	Source:HGNC Symbol
829	SI:DKEY-6I22.5	PMF1	polyamine modulated factor 1	Source:HGNC Symbol
830	TOMM6_2	N/A	N/A
831	ENSOMYG00000024376	CNIH1	cornichon family AMPA receptor auxiliary protein 1	Source:HGNC Symbol
832	ENSOMYG00000011509	NUP153	nucleoporin 153	Source:HGNC Symbol
833	NRBP1	NRBP1	nuclear receptor binding protein 1	Source:HGNC Symbol
834	ENSOMYG00000043280	MMP11	matrix metallopeptidase 11	Source:HGNC Symbol
835	POLD1_1	N/A	N/A
836	EWSR1A	EWSR1	EWS RNA binding protein 1	Source:HGNC Symbol
837	BUB1BB	BUB1B	BUB1 mitotic checkpoint serine/threonine kinase B	Source:HGNC Symbol
838	ENSOMYG00000026579	SLC29A2	solute carrier family 29 member 2	Source:HGNC Symbol
839	SI:DKEY-239I20.4	N/A	N/A
840	ENSOMYG00000029222	SRSF2	serine and arginine rich splicing factor 2	Source:HGNC Symbol
840	ENSOMYG00000029222	SRSF8	serine and arginine rich splicing factor 8	Source:HGNC Symbol
841	EXO1	EXO1	exonuclease 1	Source:HGNC Symbol
842	ENSOMYG00000018174	N/A	N/A
843	SNRPD3L	SNRPD3	small nuclear ribonucleoprotein D3 polypeptide	Source:HGNC Symbol
844	MGME1	MGME1	mitochondrial genome maintenance exonuclease 1	Source:HGNC Symbol
845	MMP15B_2	N/A	N/A
846	ELAC2	N/A	N/A
847	RTEL1	RTEL1	regulator of telomere elongation helicase 1	Source:HGNC Symbol
848	ENSOMYG00000023968	RRM1	ribonucleotide reductase catalytic subunit M1	Source:HGNC Symbol
849	NOL10	NOL10	nucleolar protein 10	Source:HGNC Symbol
850	ENSOMYG00000002540	N/A	N/A
851	SLC13A5B	SLC13A5	solute carrier family 13 member 5	Source:HGNC Symbol
852	ENSOMYG00000004747	GRHPR	glyoxylate and hydroxypyruvate reductase	Source:HGNC Symbol
853	GCN1_2	N/A	N/A
854	CDK4_2	N/A	N/A
855	ENSOMYG00000071560	MYG1	MYG1 exonuclease	Source:HGNC Symbol
856	STT3B	STT3B	STT3 oligosaccharyltransferase complex catalytic subunit B	Source:HGNC Symbol
856	STT3B	STT3B	STT3 oligosaccharyltransferase complex catalytic subunit B	Source:HGNC Symbol
856	STT3B	STT3B	STT3 oligosaccharyltransferase complex catalytic subunit B	Source:HGNC Symbol
857	DUSP5_1	N/A	N/A
858	ENSOMYG00000034030	PURB	purine rich element binding protein B	Source:HGNC Symbol
859	PFKFB3_2	N/A	N/A
860	TUBG1_2	N/A	N/A
861	TAGLN3B_2	N/A	N/A
862	TRAP1_1	N/A	N/A
863	ENSOMYG00000060158	N/A	N/A
864	PDIA5_1	N/A	N/A
865	SURF4_1	N/A	N/A
866	MMP14B_1	N/A	N/A
867	ESCO2_1	N/A	N/A
868	WDR82_2	N/A	N/A
869	MTPAP	N/A	N/A
870	TUBA7L_1	N/A	N/A
871	ENSOMYG00000032121	N/A	N/A
872	UTP3	UTP3	UTP3 small subunit processome component	Source:HGNC Symbol
873	TRIM36_2	N/A	N/A
874	KRR1	KRR1	KRR1 small subunit processome component homolog	Source:HGNC Symbol
875	ENSOMYG00000011554	N/A	N/A
876	VKORC1L1_2	N/A	N/A
877	ATAD2	ATAD2	ATPase family AAA domain containing 2	Source:HGNC Symbol
878	ENSOMYG00000010587	BRCA1	BRCA1 DNA repair associated	Source:HGNC Symbol
879	ENSOMYG00000022020	N/A	N/A
880	PPP1R2_2	N/A	N/A
881	HSPD1_1	N/A	N/A
882	DCAF13_2	N/A	N/A
883	ENSOMYG00000069454	N/A	N/A
884	CAMKMT	CAMKMT	calmodulin-lysine N-methyltransferase	Source:HGNC Symbol
885	HSPA13_1	N/A	N/A
886	TRMT6	TRMT6	tRNA methyltransferase 6 non-catalytic subunit	Source:HGNC Symbol
887	PDIA6	PDIA6	protein disulfide isomerase family A member 6	Source:HGNC Symbol
888	DNAJC3A	DNAJC3	DnaJ heat shock protein family (Hsp40) member C3	Source:HGNC Symbol
888	DNAJC3A	DNAJC5G	DnaJ heat shock protein family (Hsp40) member C5 gamma	Source:HGNC Symbol
888	DNAJC3A	DNAJC18	DnaJ heat shock protein family (Hsp40) member C18	Source:HGNC Symbol
889	ENSOMYG00000002887	N/A	N/A
890	ZDHHC17_2	N/A	N/A
891	THAP12A	N/A	N/A
892	ENSOMYG00000043788	KHDRBS1	KH RNA binding domain containing, signal transduction associated 1	Source:HGNC Symbol
893	ENSOMYG00000030241	TDG	thymine DNA glycosylase	Source:HGNC Symbol
894	ENSOMYG00000025835	PSMD11	proteasome 26S subunit, non-ATPase 11	Source:HGNC Symbol
895	SMN1	SMN1	survival of motor neuron 1, telomeric	Source:HGNC Symbol
895	SMN1	SMN2	survival of motor neuron 2, centromeric	Source:HGNC Symbol
896	SFXN1_2	N/A	N/A
897	ENSOMYG00000023665	SLC39A7	solute carrier family 39 member 7	Source:HGNC Symbol
898	WDR74	WDR74	WD repeat domain 74	Source:HGNC Symbol
899	ENSOMYG00000010788	N/A	N/A
900	CTU1	CTU1	cytosolic thiouridylase subunit 1	Source:HGNC Symbol
901	SI:CH211-140M22.7_1	N/A	N/A
902	ENSOMYG00000012505	N/A	N/A
903	SNRPB	SNRPB	small nuclear ribonucleoprotein polypeptides B and B1	Source:HGNC Symbol
904	MTF2_1	N/A	N/A
905	ENSOMYG00000046234	SNRPF	small nuclear ribonucleoprotein polypeptide F	Source:HGNC Symbol
906	NIN_1	N/A	N/A
907	RAB33B	N/A	N/A
908	DDX24	DDX24	DEAD-box helicase 24	Source:HGNC Symbol
909	DDX54_2	N/A	N/A
910	ENSOMYG00000077591	CARM1	coactivator associated arginine methyltransferase 1	Source:HGNC Symbol
911	ENSOMYG00000016056	N/A	N/A
912	MTHFD1L	MTHFD1L	methylenetetrahydrofolate dehydrogenase (NADP+ dependent) 1 like	Source:HGNC Symbol
913	ENSOMYG00000028218	HPD	4-hydroxyphenylpyruvate dioxygenase	Source:HGNC Symbol
914	ENSOMYG00000005192	KIF5B	kinesin family member 5B	Source:HGNC Symbol
915	ENSOMYG00000007619	IKBIP	IKBKB interacting protein	Source:HGNC Symbol
916	ENSOMYG00000072635	N/A	N/A
917	ENSOMYG00000019738	N/A	N/A
918	MRTO4_2	N/A	N/A
919	SI:CH73-335L21.1_2	N/A	N/A
920	DNAJC3B_2	N/A	N/A
921	NUP133_1	N/A	N/A
922	RPE65_2	N/A	N/A
923	CRISPLD1	N/A	N/A
924	KIF4_2	N/A	N/A
925	ENSOMYG00000004381	DCTD	dCMP deaminase	Source:HGNC Symbol
926	ENSOMYG00000020105	PAK1	p21 (RAC1) activated kinase 1	Source:HGNC Symbol
927	ZNRD2_2	N/A	N/A
928	RPIA_2	N/A	N/A
929	LRRN1_1	N/A	N/A
930	LYAR	LYAR	Ly1 antibody reactive	Source:HGNC Symbol
931	UCHL3	UCHL3	ubiquitin C-terminal hydrolase L3	Source:HGNC Symbol
932	LARP4AA_1	N/A	N/A
933	NARF	NARF	nuclear prelamin A recognition factor	Source:HGNC Symbol
934	ENSOMYG00000013725	WDR73	WD repeat domain 73	Source:HGNC Symbol
935	ENSOMYG00000029583	MCPH1	microcephalin 1	Source:HGNC Symbol
936	VCPKMT	VCPKMT	valosin containing protein lysine methyltransferase	Source:HGNC Symbol
937	CHAF1B_1	N/A	N/A
938	DDX19_2	N/A	N/A
939	MAP2K6_1	N/A	N/A
940	TRIL	TRIL	TLR4 interactor with leucine rich repeats	Source:HGNC Symbol
941	ENSOMYG00000000868	BUB1	BUB1 mitotic checkpoint serine/threonine kinase	Source:HGNC Symbol
942	SRM	SRM	spermidine synthase	Source:HGNC Symbol
943	NUP58	NUP58	nucleoporin 58	Source:HGNC Symbol
944	HMGCR	N/A	N/A
945	ENSOMYG00000049977	N/A	N/A
946	ENSOMYG00000030010	TICRR	TOPBP1 interacting checkpoint and replication regulator	Source:HGNC Symbol
947	ENSOMYG00000030988	TARS1	threonyl-tRNA synthetase 1	Source:HGNC Symbol
948	ENSOMYG00000070579	MIS18A	MIS18 kinetochore protein A	Source:HGNC Symbol
949	QTRT1_2	N/A	N/A
950	ENSOMYG00000018784	N/A	N/A
951	TFA	LTF	lactotransferrin	Source:HGNC Symbol
952	ACSF3_2	N/A	N/A
953	ENSOMYG00000030473	PRPF19	pre-mRNA processing factor 19	Source:HGNC Symbol
954	ENSOMYG00000043745	TIMM22	translocase of inner mitochondrial membrane 22	Source:HGNC Symbol
955	ENSOMYG00000023197	N/A	N/A
956	E2F8_1	N/A	N/A
957	ENSOMYG00000012427	RECQL4	RecQ like helicase 4	Source:HGNC Symbol
958	RILPL2	RILPL2	Rab interacting lysosomal protein like 2	Source:HGNC Symbol
959	JADE3_1	N/A	N/A
960	MANF_1	N/A	N/A
961	ENSOMYG00000014952	NOMO3	NODAL modulator 3	Source:HGNC Symbol
961	ENSOMYG00000014952	NOMO1	NODAL modulator 1	Source:HGNC Symbol
961	ENSOMYG00000014952	NOMO2	NODAL modulator 2	Source:HGNC Symbol
962	SLC25A14_1	N/A	N/A
963	G6PD_1	N/A	N/A
964	ATIC_1	N/A	N/A
965	SRPRB_1	N/A	N/A
966	RRM2_2	N/A	N/A
967	CRELD2_1	N/A	N/A
968	MACROH2A2_1	N/A	N/A
969	ENSOMYG00000046487	N/A	N/A
970	HAUS1	HAUS1	HAUS augmin like complex subunit 1	Source:HGNC Symbol
971	GOLT1BA_1	N/A	N/A
972	ENSOMYG00000053566	N/A	N/A
973	ENSOMYG00000025632	MRPS12	mitochondrial ribosomal protein S12	Source:HGNC Symbol
974	ENSOMYG00000063786	MELK	maternal embryonic leucine zipper kinase	Source:HGNC Symbol
975	ENSOMYG00000069738	PPRC1	PPARG related coactivator 1	Source:HGNC Symbol
976	UTP20	UTP20	UTP20 small subunit processome component	Source:HGNC Symbol
977	NEMP1_1	N/A	N/A
978	E2F8_2	N/A	N/A
979	UTP6	UTP6	UTP6 small subunit processome component	Source:HGNC Symbol
979	UTP6	UTP6	UTP6 small subunit processome component	Source:HGNC Symbol
980	ENSOMYG00000026571	N/A	N/A
981	ENSOMYG00000057365	C11orf98	chromosome 11 open reading frame 98	Source:HGNC Symbol
982	SLF1	SLF1	SMC5-SMC6 complex localization factor 1	Source:HGNC Symbol
983	PES	PES1	pescadillo ribosomal biogenesis factor 1	Source:HGNC Symbol
984	CHAC1	CHAC1	ChaC glutathione specific gamma-glutamylcyclotransferase 1	Source:HGNC Symbol
985	IPYR	PPA1	inorganic pyrophosphatase 1	Source:HGNC Symbol
986	NUP188	NUP188	nucleoporin 188	Source:HGNC Symbol
987	CBX5_1	N/A	N/A
988	ENSOMYG00000071042	PPP1R14B	protein phosphatase 1 regulatory inhibitor subunit 14B	Source:HGNC Symbol
989	ERGIC1_1	N/A	N/A
990	DBR1_2	N/A	N/A
991	ENSOMYG00000013979	SEPHS1	selenophosphate synthetase 1	Source:HGNC Symbol
992	PDIA7	N/A	N/A
993	COLGALT1_2	N/A	N/A
994	ENSOMYG00000017619	N/A	N/A
995	ENSOMYG00000036412	UTP25	UTP25 small subunit processome component	Source:HGNC Symbol
996	SREBF1_1	N/A	N/A
997	AGO1_2	N/A	N/A
998	ATPAF2_1	N/A	N/A
999	CCNC_1	N/A	N/A
1000	PFDN2_2	N/A	N/A
1001	ENSOMYG00000006333	CAPN2	calpain 2	Source:HGNC Symbol
1002	ABCE1_1	N/A	N/A
1003	DNAJC21	DNAJC21	DnaJ heat shock protein family (Hsp40) member C21	Source:HGNC Symbol
1004	FAM98B_1	N/A	N/A
1005	ENSOMYG00000053604	N/A	N/A
1006	ERGIC3_2	N/A	N/A
1007	ADAMTS10_1	N/A	N/A
1008	UTP4_1	N/A	N/A
1009	MAD2L1_1	N/A	N/A
1010	KDM2AA_2	N/A	N/A
1011	RBM15B_1	N/A	N/A
1012	MIX23	MIX23	mitochondrial matrix import factor 23	Source:HGNC Symbol
1013	ENSOMYG00000034437	N/A	N/A
1014	NUS1_2	N/A	N/A
1015	ENSOMYG00000015015	GSPT1	G1 to S phase transition 1	Source:HGNC Symbol
1016	SLC27A4_2	N/A	N/A
1017	LIG1	LIG1	DNA ligase 1	Source:HGNC Symbol
1018	DNAJC11B	N/A	N/A
1019	ENSOMYG00000004780	N/A	N/A
1020	FASN_1	N/A	N/A
1021	ENSOMYG00000043942	N/A	N/A
1022	FKBP9_2	N/A	N/A
1023	TWF1B_1	N/A	N/A
1024	TMX2B_2	N/A	N/A
1025	ENSOMYG00000000862	PITPNB	phosphatidylinositol transfer protein beta	Source:HGNC Symbol
1026	CYP20A1_2	N/A	N/A
1027	GMNN	GMNN	geminin DNA replication inhibitor	Source:HGNC Symbol
1028	MTBP	MTBP	MDM2 binding protein	Source:HGNC Symbol
1029	ENSOMYG00000065947	N/A	N/A
1030	ENSOMYG00000046412	EOLA2	endothelium and lymphocyte associated ASCH domain 2	Source:HGNC Symbol
1030	ENSOMYG00000046412	EOLA1	endothelium and lymphocyte associated ASCH domain 1	Source:HGNC Symbol
1031	ENSOMYG00000041402	ABCF3	ATP binding cassette subfamily F member 3	Source:HGNC Symbol
1032	PAK1	PAK1	p21 (RAC1) activated kinase 1	Source:HGNC Symbol
1032	PAK1	PAK1	p21 (RAC1) activated kinase 1	Source:HGNC Symbol
1033	PPIL1	PPIL1	peptidylprolyl isomerase like 1	Source:HGNC Symbol
1034	ENSOMYG00000045108	RSRP1	arginine and serine rich protein 1	Source:HGNC Symbol
1035	ENSOMYG00000026183	N/A	N/A
1036	ENSOMYG00000016653	HNRNPA0	heterogeneous nuclear ribonucleoprotein A0	Source:HGNC Symbol
1037	ENSOMYG00000058498	N/A	N/A
1038	POLK_2	N/A	N/A
1039	ENSOMYG00000019634	ATR	ATR serine/threonine kinase	Source:HGNC Symbol
1040	PBK_2	N/A	N/A
1041	PUM3	PUM3	pumilio RNA binding family member 3	Source:HGNC Symbol
1042	ENSOMYG00000010487	TUFM	Tu translation elongation factor, mitochondrial	Source:HGNC Symbol
1043	NUP50_2	N/A	N/A
1044	DPY30_2	N/A	N/A
1045	AAAS_2	N/A	N/A
1046	ENSOMYG00000010061	KPNB1	karyopherin subunit beta 1	Source:HGNC Symbol
1047	YARS2_1	N/A	N/A
1048	ENSOMYG00000029241	TOMM40	translocase of outer mitochondrial membrane 40	Source:HGNC Symbol
1049	MTHFD2	N/A	N/A
1050	RPL5_2	N/A	N/A
1051	ENSOMYG00000016313	PLOD3	procollagen-lysine,2-oxoglutarate 5-dioxygenase 3	Source:HGNC Symbol
1052	ENSOMYG00000010032	GNL1	G protein nucleolar 1 (putative)	Source:HGNC Symbol
1053	DUSP5_2	N/A	N/A
1054	NUP133_2	N/A	N/A
1055	ENSOMYG00000034496	HNRNPAB	heterogeneous nuclear ribonucleoprotein A/B	Source:HGNC Symbol
1056	ENSOMYG00000059256	C11orf98	chromosome 11 open reading frame 98	Source:HGNC Symbol
1057	NAA15	NAA15	N-alpha-acetyltransferase 15, NatA auxiliary subunit	Source:HGNC Symbol
1058	ENSOMYG00000034940	N/A	N/A
1059	PTP4A1_2	N/A	N/A
1060	RBMX_2	N/A	N/A
1061	ENSOMYG00000022231	N/A	N/A
1062	PDCD11_1	N/A	N/A
1063	DNPH1	DNPH1	2'-deoxynucleoside 5'-phosphate N-hydrolase 1	Source:HGNC Symbol
1064	ENSOMYG00000041008	SSR4	signal sequence receptor subunit 4	Source:HGNC Symbol
1065	ENSOMYG00000053524	POLQ	DNA polymerase theta	Source:HGNC Symbol
1066	KHSRP_2	N/A	N/A
1067	NOL12_1	N/A	N/A
1068	TRAM1_2	N/A	N/A
1069	CHD4A_1	N/A	N/A
1070	TBRG4	N/A	N/A
1071	ENSOMYG00000004706	GPR180	G protein-coupled receptor 180	Source:HGNC Symbol
1072	CIAPIN1_2	N/A	N/A
1073	NT5DC2_1	N/A	N/A
1074	ENSOMYG00000023069	N/A	N/A
1075	SMPD2B	N/A	N/A
1076	ENSOMYG00000013919	FAM98A	family with sequence similarity 98 member A	Source:HGNC Symbol
1077	PMS1	PMS1	PMS1 homolog 1, mismatch repair system component	Source:HGNC Symbol
1078	EBNA1BP2_2	N/A	N/A
1079	ENSOMYG00000007230	NSD2	nuclear receptor binding SET domain protein 2	Source:HGNC Symbol
1080	ENSOMYG00000036907	HSP90AA1	heat shock protein 90 alpha family class A member 1	Source:HGNC Symbol
1081	CCDC51_1	N/A	N/A
1082	FREM1B	N/A	N/A
1083	GADD45AB_1	N/A	N/A
1084	RSL1D1	RSL1D1	ribosomal L1 domain containing 1	Source:HGNC Symbol
1085	TAMM41	TAMM41	TAM41 mitochondrial translocator assembly and maintenance homolog	Source:HGNC Symbol
1086	SEC24D_1	N/A	N/A
1087	MRPL37	MRPL37	mitochondrial ribosomal protein L37	Source:HGNC Symbol
1088	GGA3B	N/A	N/A
1089	KHDRBS2_2	N/A	N/A
1090	YRDC_2	N/A	N/A
1091	BOP1	BOP1	BOP1 ribosomal biogenesis factor	Source:HGNC Symbol
1092	ALG5	ALG5	ALG5 dolichyl-phosphate beta-glucosyltransferase	Source:HGNC Symbol
1093	ENSOMYG00000010647	N/A	N/A
1094	DHX37	DHX37	DEAH-box helicase 37	Source:HGNC Symbol
1095	LARS1	LARS1	leucyl-tRNA synthetase 1	Source:HGNC Symbol
1096	NFE2L3_1	N/A	N/A
1097	YEATS4_2	N/A	N/A
1098	NAMPT_2	N/A	N/A
1099	CPSF3	CPSF3	cleavage and polyadenylation specific factor 3	Source:HGNC Symbol
1100	EIF5B_2	N/A	N/A
1101	DDX5_2	N/A	N/A
1102	DAGLA_1	N/A	N/A
1103	ENSOMYG00000014499	FOXM1	forkhead box M1	Source:HGNC Symbol
1104	CRLF1B_2	N/A	N/A
1105	WDR46	WDR46	WD repeat domain 46	Source:HGNC Symbol
1106	ELF3_1	N/A	N/A
1107	DTYMK	DTYMK	deoxythymidylate kinase	Source:HGNC Symbol
1108	ENSOMYG00000046665	N/A	N/A
1109	TMX2B_1	N/A	N/A
1110	ANAPC5_2	N/A	N/A
1111	ENSOMYG00000013135	HSPA9	heat shock protein family A (Hsp70) member 9	Source:HGNC Symbol
1112	SAMM50L_2	N/A	N/A
1113	NUCB2	NUCB2	nucleobindin 2	Source:HGNC Symbol
1113	NUCB2	NUCB2	nucleobindin 2	Source:HGNC Symbol
1114	CSNK2A4	N/A	N/A
1115	PSPC1_1	N/A	N/A
1116	PTGES3B	PTGES3	prostaglandin E synthase 3	Source:HGNC Symbol
1117	MCMBP	MCMBP	minichromosome maintenance complex binding protein	Source:HGNC Symbol
1118	ENSOMYG00000013995	N/A	N/A
1119	EHF	EHF	ETS homologous factor	Source:HGNC Symbol
1119	EHF	EHF	ETS homologous factor	Source:HGNC Symbol
1120	POP1	POP1	POP1 homolog, ribonuclease P/MRP subunit	Source:HGNC Symbol
1121	CCNA2_2	N/A	N/A
1122	CAHZ_1	N/A	N/A
1123	ISG20_1	N/A	N/A
1124	TRAM2	TRAM2	translocation associated membrane protein 2	Source:HGNC Symbol
1124	TRAM2	TRAM2	translocation associated membrane protein 2	Source:HGNC Symbol
1125	RCC1L	RCC1L	RCC1 like	Source:HGNC Symbol
1126	ID2B_2	N/A	N/A
1127	ENSOMYG00000065234	N/A	N/A
1128	CTH_2	N/A	N/A
1129	ENSOMYG00000010702	MSH3	mutS homolog 3	Source:HGNC Symbol
1130	WDR75_2	N/A	N/A
1131	ENSOMYG00000045442	KIF22	kinesin family member 22	Source:HGNC Symbol
1132	QSOX1_2	N/A	N/A
1133	ADAMTS12_1	N/A	N/A
1134	ENSOMYG00000018804	SAT2	spermidine/spermine N1-acetyltransferase family member 2	Source:HGNC Symbol
1135	PDAP1A_2	N/A	N/A
1136	NAA20	NAA20	N-alpha-acetyltransferase 20, NatB catalytic subunit	Source:HGNC Symbol
1136	NAA20	NAA20	N-alpha-acetyltransferase 20, NatB catalytic subunit	Source:HGNC Symbol
1137	SI:CH211-215A10.4_2	N/A	N/A
1138	SPC24_2	N/A	N/A
1139	NANSA	NANS	N-acetylneuraminate synthase	Source:HGNC Symbol
1139	NANSA	NANS	N-acetylneuraminate synthase	Source:HGNC Symbol
1139	NANSA	NANS	N-acetylneuraminate synthase	Source:HGNC Symbol
1140	FKBP4_2	N/A	N/A
1141	ENSOMYG00000035344	SOX9	SRY-box transcription factor 9	Source:HGNC Symbol
1142	ENSOMYG00000036910	MAMSTR	MEF2 activating motif and SAP domain containing transcriptional regulator	Source:HGNC Symbol
1143	DAZAP1_1	N/A	N/A
1144	MED14_2	N/A	N/A
1145	ENSOMYG00000054712		novel protein
1146	TAF15	TAF15	TATA-box binding protein associated factor 15	Source:HGNC Symbol
1147	VARS1_1	N/A	N/A
1148	ENSOMYG00000003208	SRSF2	serine and arginine rich splicing factor 2	Source:HGNC Symbol
1148	ENSOMYG00000003208	SRSF8	serine and arginine rich splicing factor 8	Source:HGNC Symbol
1149	SLC7A10A_1	N/A	N/A
1150	HNRNPH1L_1	N/A	N/A
1151	SI:CH211-225B11.4	N/A	N/A
1152	DNAJC10	DNAJC10	DnaJ heat shock protein family (Hsp40) member C10	Source:HGNC Symbol
1153	GLT8D1_1	N/A	N/A
1154	GOPC_1	N/A	N/A
1155	ACACA_2	N/A	N/A
1156	XRN2_2	N/A	N/A
1157	ENSOMYG00000040895	LSM7	LSM7 homolog, U6 small nuclear RNA and mRNA degradation associated	Source:HGNC Symbol
1158	ENSOMYG00000068540	KPNA2	karyopherin subunit alpha 2	Source:HGNC Symbol
1159	KIF4_1	N/A	N/A
1160	ENSOMYG00000041086	EIF4H	eukaryotic translation initiation factor 4H	Source:HGNC Symbol
1161	THADA	THADA	THADA armadillo repeat containing	Source:HGNC Symbol
1162	ENSOMYG00000012977	KDELR3	KDEL endoplasmic reticulum protein retention receptor 3	Source:HGNC Symbol
1163	ENSOMYG00000041850	SNX21	sorting nexin family member 21	Source:HGNC Symbol
1164	ENSOMYG00000034594	CDCA8	cell division cycle associated 8	Source:HGNC Symbol
1165	ENSOMYG00000013463	DNPEP	aspartyl aminopeptidase	Source:HGNC Symbol
1166	PLA2G12A_1	N/A	N/A
1167	ENSOMYG00000008573	N/A	N/A
1168	AATF	AATF	apoptosis antagonizing transcription factor	Source:HGNC Symbol
1169	JAGN1B_1	N/A	N/A
1170	ATRX	ATRX	ATRX chromatin remodeler	Source:HGNC Symbol
1171	METTL3	METTL3	methyltransferase 3, N6-adenosine-methyltransferase complex catalytic subunit	Source:HGNC Symbol
1172	ENSOMYG00000060567	N/A	N/A
1173	ENSOMYG00000043987	MPDU1	mannose-P-dolichol utilization defect 1	Source:HGNC Symbol
1174	UGDH_2	N/A	N/A
1175	NOLC1_2	N/A	N/A
1176	DEK_1	N/A	N/A
1177	PSME3_2	N/A	N/A
1178	TOPBP1	TOPBP1	DNA topoisomerase II binding protein 1	Source:HGNC Symbol
1179	PPCS	PPCS	phosphopantothenoylcysteine synthetase	Source:HGNC Symbol
1180	ENSOMYG00000026661	DDX18	DEAD-box helicase 18	Source:HGNC Symbol
1181	ENSOMYG00000023973	PUS7	pseudouridine synthase 7	Source:HGNC Symbol
1182	ENSOMYG00000006317	AGO3	argonaute RISC catalytic component 3	Source:HGNC Symbol
1183	JPT1A	N/A	N/A
1184	ENSOMYG00000057274	N/A	N/A
1185	ENSOMYG00000020460	N/A	N/A
1186	RHGB	RHBG	Rh family B glycoprotein	Source:HGNC Symbol
1187	IMPDH1B	IMPDH1	inosine monophosphate dehydrogenase 1	Source:HGNC Symbol
1188	IFT80	IFT80	intraflagellar transport 80	Source:HGNC Symbol
1189	NUP205	NUP205	nucleoporin 205	Source:HGNC Symbol
1190	ITGB6_1	N/A	N/A
1191	ENSOMYG00000016215	CIRBP	cold inducible RNA binding protein	Source:HGNC Symbol
1191	ENSOMYG00000016215	RBM3	RNA binding motif protein 3	Source:HGNC Symbol
1192	ENSOMYG00000006334	ABL2	ABL proto-oncogene 2, non-receptor tyrosine kinase	Source:HGNC Symbol
1193	SETB_1	N/A	N/A
1194	SMARCC2_1	N/A	N/A
1195	PHF20A_2	N/A	N/A
1196	ENSOMYG00000005789	YARS1	tyrosyl-tRNA synthetase 1	Source:HGNC Symbol
1197	DHPS_2	N/A	N/A
1198	CCT8	CCT8	chaperonin containing TCP1 subunit 8	Source:HGNC Symbol
1199	HSP70A	HSPA2	heat shock protein family A (Hsp70) member 2	Source:HGNC Symbol
1200	ENSOMYG00000012834	N/A	N/A
1201	SNRPC_2	N/A	N/A
1202	TRMT61A	TRMT61A	tRNA methyltransferase 61A	Source:HGNC Symbol
1203	SMARCB1B	SMARCB1	SWI/SNF related, matrix associated, actin dependent regulator of chromatin, subfamily b, member 1	Source:HGNC Symbol
1204	NUSAP1_1	N/A	N/A
1205	PRSS35_1	N/A	N/A
1206	TPI1A_2	N/A	N/A
1207	SKA1	N/A	N/A
1208	EXTL3_1	N/A	N/A
1209	ENSOMYG00000010609	FLRT2	fibronectin leucine rich transmembrane protein 2	Source:HGNC Symbol
1210	GART_1	N/A	N/A
1211	STK39_2	N/A	N/A
1212	ENSOMYG00000029214	DHODH	dihydroorotate dehydrogenase (quinone)	Source:HGNC Symbol
1213	ENSOMYG00000030281	KHDRBS1	KH RNA binding domain containing, signal transduction associated 1	Source:HGNC Symbol
1214	ENSOMYG00000045692	EIF4H	eukaryotic translation initiation factor 4H	Source:HGNC Symbol
1215	EIF4EB	EIF4E	eukaryotic translation initiation factor 4E	Source:HGNC Symbol
1216	ENSOMYG00000026393	PAK6	p21 (RAC1) activated kinase 6	Source:HGNC Symbol
1217	ENSOMYG00000030260	GRHPR	glyoxylate and hydroxypyruvate reductase	Source:HGNC Symbol
1218	ENSOMYG00000045066	DDX47	DEAD-box helicase 47	Source:HGNC Symbol
1219	ENSOMYG00000015107	DNAJA4	DnaJ heat shock protein family (Hsp40) member A4	Source:HGNC Symbol
1220	ENSOMYG00000042897	RPN2	ribophorin II	Source:HGNC Symbol
1221	SHCBP1_2	N/A	N/A
1222	DNMT3AB_2	N/A	N/A
1223	CNOT9_2	N/A	N/A
1224	ENSOMYG00000033339	SNRPA1	small nuclear ribonucleoprotein polypeptide A'	Source:HGNC Symbol
1225	DNAJC25	DNAJC25	DnaJ heat shock protein family (Hsp40) member C25	Source:HGNC Symbol
1226	RPS19BP1_1	N/A	N/A
1227	MED16_1	N/A	N/A
1228	ENSOMYG00000017742	PDXK	pyridoxal kinase	Source:HGNC Symbol
1229	THOP1_1	N/A	N/A
1230	RBM14A_1	N/A	N/A
1231	ENSOMYG00000000955	TIA1	TIA1 cytotoxic granule associated RNA binding protein	Source:HGNC Symbol
1232	NDC1	NDC1	NDC1 transmembrane nucleoporin	Source:HGNC Symbol
1233	AIMP1A_1	N/A	N/A
1234	MED11_1	N/A	N/A
1235	EIF5B_1	N/A	N/A
1236	DNAJA2A_2	N/A	N/A
1237	ENTPD7_2	N/A	N/A
1238	POLE4_2	N/A	N/A
1239	ENSOMYG00000006371	N/A	N/A
1240	LEPR_2	N/A	N/A
1241	MPHOSPH6	MPHOSPH6	M-phase phosphoprotein 6	Source:HGNC Symbol
1242	ENSOMYG00000024810	N/A	N/A
1243	PTGESL_1	N/A	N/A
1244	ENSOMYG00000014062	N/A	N/A
1245	ILF3B_2	N/A	N/A
1246	PPIH	PPIH	peptidylprolyl isomerase H	Source:HGNC Symbol
1247	ENSOMYG00000029230	ACTR1A	actin related protein 1A	Source:HGNC Symbol
1248	ENSOMYG00000027397	VKORC1	vitamin K epoxide reductase complex subunit 1	Source:HGNC Symbol
1249	GFRA1A	GFRA1	GDNF family receptor alpha 1	Source:HGNC Symbol
1250	PAN2_2	N/A	N/A
1251	MRPS31	MRPS31	mitochondrial ribosomal protein S31	Source:HGNC Symbol
1252	NUP93_1	N/A	N/A
1253	TIMM29_1	N/A	N/A
1254	CPSF1_2	N/A	N/A
1255	OSTC	OSTC	oligosaccharyltransferase complex non-catalytic subunit	Source:HGNC Symbol
1256	ENSOMYG00000039638	N/A	N/A
1257	NUP88_2	N/A	N/A
1258	ATL3_2	N/A	N/A
1259	WDR43	WDR43	WD repeat domain 43	Source:HGNC Symbol
1260	EMG1	EMG1	EMG1 N1-specific pseudouridine methyltransferase	Source:HGNC Symbol
1261	ENSOMYG00000032853	N/A	N/A
1262	ENSOMYG00000027583	CSE1L	chromosome segregation 1 like	Source:HGNC Symbol
1263	MKI67	MKI67	marker of proliferation Ki-67	Source:HGNC Symbol
1263	MKI67	CDCA2	cell division cycle associated 2	Source:HGNC Symbol
1264	LARP1	LARP1	La ribonucleoprotein 1, translational regulator	Source:HGNC Symbol
1265	RRM1	RRM1	ribonucleotide reductase catalytic subunit M1	Source:HGNC Symbol
1266	DOLPP1_1	N/A	N/A
1267	NTF2	N/A	N/A
1267	NTF2	N/A	N/A
1268	P3H1_2	N/A	N/A
1269	ENSOMYG00000003396	N/A	N/A
1270	ENSOMYG00000070952	DOK1	docking protein 1	Source:HGNC Symbol
1271	NSUN5	NSUN5	NOP2/Sun RNA methyltransferase 5	Source:HGNC Symbol
1272	CYB561D1	CYB561D1	cytochrome b561 family member D1	Source:HGNC Symbol
1273	ENSOMYG00000026321	N/A	N/A
1274	HDGFL2_2	N/A	N/A
1275	PRMT7	PRMT7	protein arginine methyltransferase 7	Source:HGNC Symbol
1276	BYSL	BYSL	bystin like	Source:HGNC Symbol
1277	ACOT11A_2	N/A	N/A
1278	DYNC1I2B_1	N/A	N/A
1279	BUB3	BUB3	BUB3 mitotic checkpoint protein	Source:HGNC Symbol
1279	BUB3	BUB3	BUB3 mitotic checkpoint protein	Source:HGNC Symbol
1280	THYN1_2	N/A	N/A
1281	MYO19	MYO19	myosin XIX	Source:HGNC Symbol
1282	ENSOMYG00000047124	PITPNB	phosphatidylinositol transfer protein beta	Source:HGNC Symbol
1283	ENSOMYG00000033174	EIF2S1	eukaryotic translation initiation factor 2 subunit alpha	Source:HGNC Symbol
1284	YLPM1_2	N/A	N/A
1285	ENSOMYG00000046762	CSAD	cysteine sulfinic acid decarboxylase	Source:HGNC Symbol
1286	GNL3_2	N/A	N/A
1287	HAS2	HAS2	hyaluronan synthase 2	Source:HGNC Symbol
1288	HSP70B	HSPA2	heat shock protein family A (Hsp70) member 2	Source:HGNC Symbol
1289	ENSOMYG00000046669	APEX2	apurinic/apyrimidinic endodeoxyribonuclease 2	Source:HGNC Symbol
1290	ENSOMYG00000051509	N/A	N/A
1291	RAD9A	RAD9A	RAD9 checkpoint clamp component A	Source:HGNC Symbol
1292	WDR4	WDR4	WD repeat domain 4	Source:HGNC Symbol
1293	ENSOMYG00000031861	USP37	ubiquitin specific peptidase 37	Source:HGNC Symbol
1294	ENSOMYG00000033770	ACLY	ATP citrate lyase	Source:HGNC Symbol
1295	SS18_2	N/A	N/A
1296	ENSOMYG00000009940	EIF1AX	eukaryotic translation initiation factor 1A X-linked	Source:HGNC Symbol
1297	IPO8_2	N/A	N/A
1298	GTF3C2	GTF3C2	general transcription factor IIIC subunit 2	Source:HGNC Symbol
1299	UGGT2	UGGT2	UDP-glucose glycoprotein glucosyltransferase 2	Source:HGNC Symbol
1300	PRDM15	PRDM15	PR/SET domain 15	Source:HGNC Symbol
1301	ENSOMYG00000041492	C11orf54	chromosome 11 open reading frame 54	Source:HGNC Symbol
1302	ENSOMYG00000071723	HPF1	histone PARylation factor 1	Source:HGNC Symbol
1303	ENSOMYG00000003535	PLAA	phospholipase A2 activating protein	Source:HGNC Symbol
1304	CCDC43_2	N/A	N/A
1305	ENSOMYG00000006280	CIT	citron rho-interacting serine/threonine kinase	Source:HGNC Symbol
1306	TRMT112	TRMT112	tRNA methyltransferase activator subunit 11-2	Source:HGNC Symbol
1307	ENSOMYG00000037878	SEC61A1	SEC61 translocon subunit alpha 1	Source:HGNC Symbol
1308	ENSOMYG00000044888	TXNRD3	thioredoxin reductase 3	Source:HGNC Symbol
1309	APPL2_1	N/A	N/A
1310	ENSOMYG00000011026	TOP2A	DNA topoisomerase II alpha	Source:HGNC Symbol
1311	ENSOMYG00000005210	FANCI	FA complementation group I	Source:HGNC Symbol
1312	ENSOMYG00000033750	TAF15	TATA-box binding protein associated factor 15	Source:HGNC Symbol
1313	AGK_2	N/A	N/A
1314	ROA0	HNRNPA0	heterogeneous nuclear ribonucleoprotein A0	Source:HGNC Symbol
1315	MTA2_1	N/A	N/A
1316	ENSOMYG00000034991	SLC25A17	solute carrier family 25 member 17	Source:HGNC Symbol
1317	UTP23	UTP23	UTP23 small subunit processome component	Source:HGNC Symbol
1318	PPM1G_1	N/A	N/A
1319	TSC22D1_1	N/A	N/A
1320	NUP37_2	N/A	N/A
1321	POFUT1	POFUT1	protein O-fucosyltransferase 1	Source:HGNC Symbol
1322	NUP85_1	N/A	N/A
1323	RFC5_2	N/A	N/A
1324	COPB2_2	N/A	N/A
1325	ZC3H18_2	N/A	N/A
1326	ALDH16A1	ALDH16A1	aldehyde dehydrogenase 16 family member A1	Source:HGNC Symbol
1327	TNPO2_2	N/A	N/A
1328	ENSOMYG00000031919	GFUS	GDP-L-fucose synthase	Source:HGNC Symbol
1329	ENSOMYG00000004939	N/A	N/A
1330	COQ5	COQ5	coenzyme Q5, methyltransferase	Source:HGNC Symbol
1331	TDP2B	TDP2	tyrosyl-DNA phosphodiesterase 2	Source:HGNC Symbol
1332	ENSOMYG00000032309	BICD2	BICD cargo adaptor 2	Source:HGNC Symbol
1333	DRG1_1	N/A	N/A
1334	ENSOMYG00000033858	N/A	N/A
1335	ELAV1	ELAVL1	ELAV like RNA binding protein 1	Source:HGNC Symbol
1336	HMGB3A_2	N/A	N/A
1337	CENPK_2	N/A	N/A
1338	VARS2	VARS2	valyl-tRNA synthetase 2, mitochondrial	Source:HGNC Symbol
1339	ENSOMYG00000044551	TMEM208	transmembrane protein 208	Source:HGNC Symbol
1340	CALM2A_1	N/A	N/A
1341	ENSOMYG00000008197	ORC2	origin recognition complex subunit 2	Source:HGNC Symbol
1342	ZDHHC9	ZDHHC9	zinc finger DHHC-type palmitoyltransferase 9	Source:HGNC Symbol
1342	ZDHHC9	ZDHHC9	zinc finger DHHC-type palmitoyltransferase 9	Source:HGNC Symbol
1343	PLK3_1	N/A	N/A
1344	RUXF	SNRPF	small nuclear ribonucleoprotein polypeptide F	Source:HGNC Symbol
1345	GSTP1	N/A	N/A
1346	SNRPG_1	N/A	N/A
1347	ETF1A_2	N/A	N/A
1348	ENSOMYG00000033842	WDR5	WD repeat domain 5	Source:HGNC Symbol
1348	ENSOMYG00000033842	WDR5B	WD repeat domain 5B	Source:HGNC Symbol
1349	ENSOMYG00000018008	HCFC1	host cell factor C1	Source:HGNC Symbol
1350	FUBP1	FUBP1	far upstream element binding protein 1	Source:HGNC Symbol
1350	FUBP1	FUBP1	far upstream element binding protein 1	Source:HGNC Symbol
1351	ENSOMYG00000034556	ADISSP	adipose secreted signaling protein	Source:HGNC Symbol
1352	ENSOMYG00000062350	PSMD13	proteasome 26S subunit, non-ATPase 13	Source:HGNC Symbol
1353	AP2A1_2	N/A	N/A
1354	PCXA_2	N/A	N/A
1355	ENSOMYG00000023347		novel protein
1356	ENSOMYG00000054082	PPP1R8	protein phosphatase 1 regulatory subunit 8	Source:HGNC Symbol
1357	WEE1_2	N/A	N/A
1358	SEC23A_2	N/A	N/A
1359	H2AZ1_2	N/A	N/A
1360	NOP56_2	N/A	N/A
1361	SSRP1A_2	N/A	N/A
1362	SI:DKEY-48P11.3_1	N/A	N/A
1363	RBL1	RBL1	RB transcriptional corepressor like 1	Source:HGNC Symbol
1364	ENSOMYG00000047674	N/A	N/A
1365	ENSOMYG00000065238	N/A	N/A
1366	HCFC1	HCFC1	host cell factor C1	Source:HGNC Symbol
1367	MAPRE1A_2	N/A	N/A
1368	ATP11C_1	N/A	N/A
1369	ENSOMYG00000043993	NCBP1	nuclear cap binding protein subunit 1	Source:HGNC Symbol
1370	ENSOMYG00000025294	FYTTD1	forty-two-three domain containing 1	Source:HGNC Symbol
1371	ENSOMYG00000021855	CLPTM1	CLPTM1 regulator of GABA type A receptor forward trafficking	Source:HGNC Symbol
1372	CCNK	N/A	N/A
1372	CCNK	N/A	N/A
1372	CCNK	CCNK	cyclin K	Source:HGNC Symbol
1373	ENSOMYG00000020310	SNRPA	small nuclear ribonucleoprotein polypeptide A	Source:HGNC Symbol
1374	HDAC8_3	N/A	N/A
1375	ENSOMYG00000006796	CALR3	calreticulin 3	Source:HGNC Symbol
1376	CNBPA_1	N/A	N/A
1377	PGM3_1	N/A	N/A
1378	DENND3A_2	N/A	N/A
1379	PRDX5_1	N/A	N/A
1380	TXNDC5	TXNDC5	thioredoxin domain containing 5	Source:HGNC Symbol
1380	TXNDC5	TXNDC5	thioredoxin domain containing 5	Source:HGNC Symbol
1381	ENSOMYG00000025609	N/A	N/A
1382	PSMC6_1	N/A	N/A
1383	NOM1	NOM1	nucleolar protein with MIF4G domain 1	Source:HGNC Symbol
1384	ENSOMYG00000025701	N/A	N/A
1385	NID1B_1	N/A	N/A
1386	ENSOMYG00000001839	N/A	N/A
1387	PELP1	N/A	N/A
1388	ENSOMYG00000019574	CIRBP	cold inducible RNA binding protein	Source:HGNC Symbol
1388	ENSOMYG00000019574	RBM3	RNA binding motif protein 3	Source:HGNC Symbol
1389	ENSOMYG00000008812	P4HB	prolyl 4-hydroxylase subunit beta	Source:HGNC Symbol
1390	RRBP1A_2	N/A	N/A
1391	ENSOMYG00000018895	SRSF3	serine and arginine rich splicing factor 3	Source:HGNC Symbol
1392	ENSOMYG00000013783	CDK2AP1	cyclin dependent kinase 2 associated protein 1	Source:HGNC Symbol
1393	CNBPA_2	N/A	N/A
1394	TUBG1_1	N/A	N/A
1395	RRP15_1	N/A	N/A
1396	ENSOMYG00000019763	P4HB	prolyl 4-hydroxylase subunit beta	Source:HGNC Symbol
1397	PA2G4B_1	N/A	N/A
1398	ENSOMYG00000005903	DPY19L1	dpy-19 like C-mannosyltransferase 1	Source:HGNC Symbol
1398	ENSOMYG00000005903	DPY19L2	dpy-19 like 2	Source:HGNC Symbol
1399	ATAD5A_1	N/A	N/A
1400	ENSOMYG00000036290	IFT20	intraflagellar transport 20	Source:HGNC Symbol
1401	MTAP_1	N/A	N/A
1402	EIF6	EIF6	eukaryotic translation initiation factor 6	Source:HGNC Symbol
1402	EIF6	EIF6	eukaryotic translation initiation factor 6	Source:HGNC Symbol
1403	ENSOMYG00000041745	PPP1R15B	protein phosphatase 1 regulatory subunit 15B	Source:HGNC Symbol
1404	DNMT3BB.1_1	N/A	N/A
1405	NOP2_1	N/A	N/A
1406	ENSOMYG00000006789	CTDNEP1	CTD nuclear envelope phosphatase 1	Source:HGNC Symbol
1407	C1QBP	C1QBP	complement C1q binding protein	Source:HGNC Symbol
1407	C1QBP	C1QBP	complement C1q binding protein	Source:HGNC Symbol
1408	ENSOMYG00000027307	INCENP	inner centromere protein	Source:HGNC Symbol
1409	ENSOMYG00000028701	DNAJC25	DnaJ heat shock protein family (Hsp40) member C25	Source:HGNC Symbol
1410	PELO	PELO	pelota mRNA surveillance and ribosome rescue factor	Source:HGNC Symbol
1411	GFM2	GFM2	GTP dependent ribosome recycling factor mitochondrial 2	Source:HGNC Symbol
1412	ENSOMYG00000002125	TRMT10A	tRNA methyltransferase 10A	Source:HGNC Symbol
1413	ZMPSTE24_2	N/A	N/A
1414	LRPPRC	LRPPRC	leucine rich pentatricopeptide repeat containing	Source:HGNC Symbol
1415	CHD6_1	N/A	N/A
1416	SLC35E1	SLC35E1	solute carrier family 35 member E1	Source:HGNC Symbol
1416	SLC35E1	SLC35E1	solute carrier family 35 member E1	Source:HGNC Symbol
1417	ST13_2	N/A	N/A
1418	SSR3_1	N/A	N/A
1419	SMG1_2	N/A	N/A
1420	ENSOMYG00000020540	IMPDH1	inosine monophosphate dehydrogenase 1	Source:HGNC Symbol
1421	GOLT1BA_2	N/A	N/A
1422	METTL2A_1	N/A	N/A
1423	ENSOMYG00000010435	AHSA1	activator of HSP90 ATPase activity 1	Source:HGNC Symbol
1424	ZNF593	ZNF593	zinc finger protein 593	Source:HGNC Symbol
1425	TK1_1	N/A	N/A
1426	ENSOMYG00000009741	CIP2A	cellular inhibitor of PP2A	Source:HGNC Symbol
1427	NUP43_2	N/A	N/A
1428	ENSOMYG00000040866	SET	SET nuclear proto-oncogene	Source:HGNC Symbol
1429	ENSOMYG00000047787	NPEPL1	aminopeptidase like 1	Source:HGNC Symbol
1430	ENSOMYG00000008249	TP53	tumor protein p53	Source:HGNC Symbol
1431	ENSOMYG00000016371	HSPA9	heat shock protein family A (Hsp70) member 9	Source:HGNC Symbol
1432	ZGC:86839	CKS2	CDC28 protein kinase regulatory subunit 2	Source:HGNC Symbol
1433	ENSOMYG00000027642	GTSE1	G2 and S-phase expressed 1	Source:HGNC Symbol
1434	UBE2D4_2	N/A	N/A
1435	ENSOMYG00000004288	N/A	N/A
1436	TYMS	TYMS	thymidylate synthetase	Source:HGNC Symbol
1437	SETA	SET	SET nuclear proto-oncogene	Source:HGNC Symbol
1437	SETA	SET	SET nuclear proto-oncogene	Source:HGNC Symbol
1438	PKP1B_2	N/A	N/A
1439	HGH1_1	N/A	N/A
1440	ENSOMYG00000044238	ERCC6L	ERCC excision repair 6 like, spindle assembly checkpoint helicase	Source:HGNC Symbol
1441	ENSOMYG00000031982	SUMO3	small ubiquitin like modifier 3	Source:HGNC Symbol
1442	ENSOMYG00000001793	EBP	EBP cholestenol delta-isomerase	Source:HGNC Symbol
1443	EXOSC8	EXOSC8	exosome component 8	Source:HGNC Symbol
1444	CEBPZ	CEBPZ	CCAAT enhancer binding protein zeta	Source:HGNC Symbol
1445	ELF3_2	N/A	N/A
1446	ENSOMYG00000003495	FAM168A	family with sequence similarity 168 member A	Source:HGNC Symbol
1447	DNTTIP2	DNTTIP2	deoxynucleotidyltransferase terminal interacting protein 2	Source:HGNC Symbol
1448	BPNT1	BPNT1	3'(2'), 5'-bisphosphate nucleotidase 1	Source:HGNC Symbol
1449	DSPA_2	N/A	N/A
1450	BAZ1B_1	N/A	N/A
1451	ENSOMYG00000047687	CSRNP3	cysteine and serine rich nuclear protein 3	Source:HGNC Symbol
1452	ENSOMYG00000008337	ELAC2	elaC ribonuclease Z 2	Source:HGNC Symbol
1453	DCK_1	N/A	N/A
1454	ENSOMYG00000056305		novel protein
1455	SUPT16H_1	N/A	N/A
1456	TRRAP	TRRAP	transformation/transcription domain associated protein	Source:HGNC Symbol
1457	CAND1	CAND2	cullin associated and neddylation dissociated 2 (putative)	Source:HGNC Symbol
1458	ENSOMYG00000067311	HSPA2	heat shock protein family A (Hsp70) member 2	Source:HGNC Symbol
1459	RAP1B_1	N/A	N/A
1460	ENSOMYG00000038027	STT3A	STT3 oligosaccharyltransferase complex catalytic subunit A	Source:HGNC Symbol
1461	CIAO1_2	N/A	N/A
1462	NOP16_2	N/A	N/A
1463	ENSOMYG00000006862	N/A	N/A
1464	TTLL9	TTLL9	tubulin tyrosine ligase like 9	Source:HGNC Symbol
1465	HMGB2A_2	N/A	N/A
1466	ENSOMYG00000046802	PBDC1	polysaccharide biosynthesis domain containing 1	Source:HGNC Symbol
1467	ENSOMYG00000007768	N/A	N/A
1468	CAND1	CAND2	cullin associated and neddylation dissociated 2 (putative)	Source:HGNC Symbol
1469	SF3A2_1	N/A	N/A
1470	CCNG1_2	N/A	N/A
1471	CCT2_2	N/A	N/A
1472	SLBP	SLBP	stem-loop histone mRNA binding protein	Source:HGNC Symbol
1472	SLBP	SLBP	stem-loop histone mRNA binding protein	Source:HGNC Symbol
1473	PPP1R14BB	PPP1R14B	protein phosphatase 1 regulatory inhibitor subunit 14B	Source:HGNC Symbol
1474	PHF5A_1	N/A	N/A
1475	C2CD3	C2CD3	C2 domain containing 3 centriole elongation regulator	Source:HGNC Symbol
1476	KIF11_1	N/A	N/A
1477	SRPRA_1	N/A	N/A
1478	GPBP1	GPBP1	GC-rich promoter binding protein 1	Source:HGNC Symbol
1479	CFAP36_1	N/A	N/A
1480	CTCF_2	N/A	N/A
1481	SENP3B_2	N/A	N/A
1482	FITM2_2	N/A	N/A
1483	ENSOMYG00000000075	LMAN1	lectin, mannose binding 1	Source:HGNC Symbol
1484	ENSOMYG00000000061	N/A	N/A
1485	PFDN2_1	N/A	N/A
1486	ENSOMYG00000047145	SNRPD2	small nuclear ribonucleoprotein D2 polypeptide	Source:HGNC Symbol
1487	TM7SF2_1	N/A	N/A
1488	TPM4A_1	N/A	N/A
1489	GNPAT	GNPAT	glyceronephosphate O-acyltransferase	Source:HGNC Symbol
1490	ENSOMYG00000016731	CCT3	chaperonin containing TCP1 subunit 3	Source:HGNC Symbol
1491	YT6J	RTCB	RNA 2',3'-cyclic phosphate and 5'-OH ligase	Source:HGNC Symbol
1492	STIP1_1	N/A	N/A
1493	HDDC2	HDDC2	HD domain containing 2	Source:HGNC Symbol
1494	TNPO2_1	N/A	N/A
1495	MRPL54	MRPL54	mitochondrial ribosomal protein L54	Source:HGNC Symbol
1496	DDX20	DDX20	DEAD-box helicase 20	Source:HGNC Symbol
1497	TRAM1_1	N/A	N/A
1498	PFAS	PFAS	phosphoribosylformylglycinamidine synthase	Source:HGNC Symbol
1499	ENSOMYG00000035589	NASP	nuclear autoantigenic sperm protein	Source:HGNC Symbol
1500	EHD1B_1	N/A	N/A
1501	ENSOMYG00000003006	CARS1	cysteinyl-tRNA synthetase 1	Source:HGNC Symbol
1502	PRPF4	PRPF4	pre-mRNA processing factor 4	Source:HGNC Symbol
1503	ENSOMYG00000000866	FKBP3	FKBP prolyl isomerase 3	Source:HGNC Symbol
1504	ENSOMYG00000055533	SP100	SP100 nuclear antigen	Source:HGNC Symbol
1504	ENSOMYG00000055533	HMGB4	high mobility group box 4	Source:HGNC Symbol
1504	ENSOMYG00000055533	SP140L	SP140 nuclear body protein like	Source:HGNC Symbol
1504	ENSOMYG00000055533	UBTFL1	upstream binding transcription factor like 1	Source:HGNC Symbol
1505	GDI1_1	N/A	N/A
1506	NGDN	NGDN	neuroguidin	Source:HGNC Symbol
1507	ALDH18A1_1	N/A	N/A
1508	TFAM	N/A	N/A
1509	ENSOMYG00000070775	USP16	ubiquitin specific peptidase 16	Source:HGNC Symbol
1510	ENSOMYG00000039152	GMPPB	GDP-mannose pyrophosphorylase B	Source:HGNC Symbol
1511	ENSOMYG00000063893	GSTP1	glutathione S-transferase pi 1	Source:HGNC Symbol
1512	ATP13A1_1	N/A	N/A
1513	ENSOMYG00000002671	CUL5	cullin 5	Source:HGNC Symbol
1514	DAB1A_2	N/A	N/A
1515	ENSOMYG00000027449	N/A	N/A
1516	POLR1B	POLR1B	RNA polymerase I subunit B	Source:HGNC Symbol
1517	ENSOMYG00000040174	IWS1	interacts with SUPT6H, CTD assembly factor 1	Source:HGNC Symbol
1518	DDX28_2	N/A	N/A
1519	RCC1_1	N/A	N/A
1520	ENSOMYG00000076805	TXN	thioredoxin	Source:HGNC Symbol
1521	RBBP7	RBBP7	RB binding protein 7, chromatin remodeling factor	Source:HGNC Symbol
1521	RBBP7	RBBP7	RB binding protein 7, chromatin remodeling factor	Source:HGNC Symbol
1522	ENSOMYG00000028707	NCAPD2	non-SMC condensin I complex subunit D2	Source:HGNC Symbol
1523	ENSOMYG00000004349	PRDM7	PR/SET domain 7	Source:HGNC Symbol
1524	ENSOMYG00000041949	N/A	N/A
1525	RIOX1_1	N/A	N/A
1526	ENSOMYG00000041830	PSMD2	proteasome 26S subunit ubiquitin receptor, non-ATPase 2	Source:HGNC Symbol
1527	ZW10_2	N/A	N/A
1528	YTHDF3_1	N/A	N/A
1529	DAP_1	N/A	N/A
1530	GNE_2	N/A	N/A
1531	ENSOMYG00000049415	N/A	N/A
1532	ENSOMYG00000019375	RPN2	ribophorin II	Source:HGNC Symbol
1533	SHQ1	SHQ1	SHQ1, H/ACA ribonucleoprotein assembly factor	Source:HGNC Symbol
1534	ENSOMYG00000070680	N/A	N/A
1535	SLC20A1B_1	N/A	N/A
1536	ENSOMYG00000040398	N/A	N/A
1537	ARL6IP5A	ARL6IP5	ADP ribosylation factor like GTPase 6 interacting protein 5	Source:HGNC Symbol
1538	ENSOMYG00000007523	AAMP	angio associated migratory cell protein	Source:HGNC Symbol
1539	TTC27_1	N/A	N/A
1540	SLC3A2B_2	N/A	N/A
1541	FICD_2	N/A	N/A
1542	ENSOMYG00000045262	TCTN3	tectonic family member 3	Source:HGNC Symbol
1543	ENSOMYG00000045958	SMS	spermine synthase	Source:HGNC Symbol
1544	SI:CH211-114C17.1_1	N/A	N/A
1545	CHD6_2	N/A	N/A
1546	SI:DKEY-12J5.1	N/A	N/A
1547	NUDT1_1	N/A	N/A
1548	ENSOMYG00000034471	ABCF2	ATP binding cassette subfamily F member 2	Source:HGNC Symbol
1549	NUCKS1A	NUCKS1	nuclear casein kinase and cyclin dependent kinase substrate 1	Source:HGNC Symbol
1550	LANCL1_1	N/A	N/A
1551	TOE1	TOE1	target of EGR1, exonuclease	Source:HGNC Symbol
1551	TOE1	TOE1	target of EGR1, exonuclease	Source:HGNC Symbol
1552	ENSOMYG00000062674	GSPT1	G1 to S phase transition 1	Source:HGNC Symbol
1553	PINX1	PINX1	PIN2 (TERF1) interacting telomerase inhibitor 1	Source:HGNC Symbol
1554	IPO8_1	N/A	N/A
1555	SNRPF	SNRPF	small nuclear ribonucleoprotein polypeptide F	Source:HGNC Symbol
1555	SNRPF	SNRPF	small nuclear ribonucleoprotein polypeptide F	Source:HGNC Symbol
1556	ENSOMYG00000013200	CNN3	calponin 3	Source:HGNC Symbol
1557	CAD_1	N/A	N/A
1558	P4HA1A_1	N/A	N/A
1559	ENSOMYG00000047899	N/A	N/A
1560	QARS1	QARS1	glutaminyl-tRNA synthetase 1	Source:HGNC Symbol
1561	MARS1	MARS1	methionyl-tRNA synthetase 1	Source:HGNC Symbol
1562	ENSOMYG00000018598	KRR1	KRR1 small subunit processome component homolog	Source:HGNC Symbol
1563	DNAJB11_2	N/A	N/A
1564	TOMM20B_2	N/A	N/A
1565	ENSOMYG00000023417	HSP90B1	heat shock protein 90 beta family member 1	Source:HGNC Symbol
1566	ERP44_1	N/A	N/A
1567	ENSOMYG00000009381	ADGRL2	adhesion G protein-coupled receptor L2	Source:HGNC Symbol
1568	ENSOMYG00000036480	CSTF2T	cleavage stimulation factor subunit 2 tau variant	Source:HGNC Symbol
1569	ENSOMYG00000000706	IQGAP3	IQ motif containing GTPase activating protein 3	Source:HGNC Symbol
1570	RIF1_2	N/A	N/A
1571	UNC45A	UNC45A	unc-45 myosin chaperone A	Source:HGNC Symbol
1572	LMAN2LB_2	N/A	N/A
1573	ENSOMYG00000013447	RBFOX2	RNA binding fox-1 homolog 2	Source:HGNC Symbol
1574	PSMD6	PSMD6	proteasome 26S subunit, non-ATPase 6	Source:HGNC Symbol
1575	ENSOMYG00000021960	MRPL28	mitochondrial ribosomal protein L28	Source:HGNC Symbol
1576	ENSOMYG00000033320	EMC9	ER membrane protein complex subunit 9	Source:HGNC Symbol
1577	ENSOMYG00000005609	N/A	N/A
1578	EHMT2_1	N/A	N/A

## Sheet: CF Tb down
Sr. No	initial_alias	ortholog_name	Description
1	MYHB_1	N/A	N/A
2	ENSOMYG00000008987	N/A	N/A
3	ADAMTS19	ADAMTS19	ADAM metallopeptidase with thrombospondin type 1 motif 19	Source:HGNC Symbol
4	ENSOMYG00000025851	MMP27	matrix metallopeptidase 27	Source:HGNC Symbol
4	ENSOMYG00000025851	MMP3	matrix metallopeptidase 3	Source:HGNC Symbol
4	ENSOMYG00000025851	MMP10	matrix metallopeptidase 10	Source:HGNC Symbol
4	ENSOMYG00000025851	MMP26	matrix metallopeptidase 26	Source:HGNC Symbol
4	ENSOMYG00000025851	MMP12	matrix metallopeptidase 12	Source:HGNC Symbol
5	PVALB6_2	N/A	N/A
6	IER2	IER2	immediate early response 2	Source:HGNC Symbol
7	BARX2_2	N/A	N/A
8	ENSOMYG00000071803	N/A	N/A
9	TNN_2	N/A	N/A
10	ENSOMYG00000034245	THBS4	thrombospondin 4	Source:HGNC Symbol

## Sheet: CF Tb+ down
Sr. No	initial_alias	ortholog_name	Description
1	ENSOMYG00000064534	N/A	N/A
2	ENSOMYG00000007572	N/A	N/A
3	ENSOMYG00000033484	ELOVL3	ELOVL fatty acid elongase 3	Source:HGNC Symbol
4	ENSOMYG00000000188	TTC24	tetratricopeptide repeat domain 24	Source:HGNC Symbol
5	FOSAB_2	N/A	N/A
6	FOSB_2	N/A	N/A
7	ENSOMYG00000000457	C2CD4C	C2 calcium dependent domain containing 4C	Source:HGNC Symbol
8	ENSOMYG00000072249	HSPA2	heat shock protein family A (Hsp70) member 2	Source:HGNC Symbol
9	CCDC171	N/A	N/A
10	ENSOMYG00000062347	FOSL2	FOS like 2, AP-1 transcription factor subunit	Source:HGNC Symbol
11	UHRF1BP1	N/A	N/A
12	ENSOMYG00000036015	N/A	N/A
13	FOSB_1	N/A	N/A
14	COL28A2A_1	N/A	N/A
15	ENTPD7_1	N/A	N/A
16	COX-2	PTGS2	prostaglandin-endoperoxide synthase 2	Source:HGNC Symbol
17	ENSOMYG00000049204	PPP2R2C	protein phosphatase 2 regulatory subunit Bgamma	Source:HGNC Symbol
18	SI:DKEYP-97E7.9	N/A	N/A
19	ENSOMYG00000011496	RPH3A	rabphilin 3A	Source:HGNC Symbol
20	XYLT1_1	N/A	N/A
21	ENSOMYG00000072631	N/A	N/A
22	APPL2_2	N/A	N/A
23	HIVEP3A_1	N/A	N/A
24	FOSAB_1	N/A	N/A
25	ZNF367_2	N/A	N/A
26	ENSOMYG00000021413	ODC1	ornithine decarboxylase 1	Source:HGNC Symbol
27	ENSOMYG00000056942	TUBA4B	tubulin alpha 4b	Source:HGNC Symbol
28	ENSOMYG00000057658	COL23A1	collagen type XXIII alpha 1 chain	Source:HGNC Symbol
29	ENSOMYG00000013694	N/A	N/A
30	MCM9	MCM9	minichromosome maintenance 9 homologous recombination repair factor	Source:HGNC Symbol
31	GOLT1BB_1	N/A	N/A
32	ENSOMYG00000004017	ADAMTS6	ADAM metallopeptidase with thrombospondin type 1 motif 6	Source:HGNC Symbol
33	ENSOMYG00000061226	N/A	N/A
34	SREBF1_2	N/A	N/A
35	GADD45AA_1	N/A	N/A
36	MCM2_1	N/A	N/A
37	ENSOMYG00000008987	N/A	N/A
38	ENSOMYG00000027149	N/A	N/A
39	ENSOMYG00000010634	PTGS2	prostaglandin-endoperoxide synthase 2	Source:HGNC Symbol
40	CDT1_1	N/A	N/A
41	CDCA7A_1	N/A	N/A
42	ACSL3A_2	N/A	N/A
43	NT5DC2_1	N/A	N/A
44	ENDOG	ENDOG	endonuclease G	Source:HGNC Symbol
45	ENSOMYG00000029253	N/A	N/A
46	ENSOMYG00000017961	EGR4	early growth response 4	Source:HGNC Symbol
47	ENSOMYG00000064550	USPL1	ubiquitin specific peptidase like 1	Source:HGNC Symbol
48	ORC1	ORC1	origin recognition complex subunit 1	Source:HGNC Symbol
49	PTGS2B	PTGS2	prostaglandin-endoperoxide synthase 2	Source:HGNC Symbol
50	EGR1_1	N/A	N/A
51	SI:DKEY-260J18.2_1	N/A	N/A
52	ENSOMYG00000049563	N/A	N/A
53	PDIA8	PDILT	protein disulfide isomerase like, testis expressed	Source:HGNC Symbol
53	PDIA8	PDIA2	protein disulfide isomerase family A member 2	Source:HGNC Symbol
53	PDIA8	PDILT	protein disulfide isomerase like, testis expressed	Source:HGNC Symbol
53	PDIA8	PDIA2	protein disulfide isomerase family A member 2	Source:HGNC Symbol
54	ENSOMYG00000025948	RGS2	regulator of G protein signaling 2	Source:HGNC Symbol
55	ENSOMYG00000069996	N/A	N/A
56	ENSOMYG00000022016	N/A	N/A
57	ENSOMYG00000019936	GALNT10	polypeptide N-acetylgalactosaminyltransferase 10	Source:HGNC Symbol
58	HNRNPUA	N/A	N/A
59	ENSOMYG00000003932	GMNN	geminin DNA replication inhibitor	Source:HGNC Symbol
60	MCM5_1	N/A	N/A
61	ENSOMYG00000070795	N/A	N/A
62	E2F3	E2F3	E2F transcription factor 3	Source:HGNC Symbol
62	E2F3	E2F3	E2F transcription factor 3	Source:HGNC Symbol
62	E2F3	E2F3	E2F transcription factor 3	Source:HGNC Symbol
63	ENSOMYG00000025582	N/A	N/A
64	BAIAP2B_2	N/A	N/A
65	ENSOMYG00000035638	N/A	N/A
66	ENSOMYG00000023175	MVD	mevalonate diphosphate decarboxylase	Source:HGNC Symbol
67	ENSOMYG00000032033	PSD	pleckstrin and Sec7 domain containing	Source:HGNC Symbol
68	ENSOMYG00000064972	N/A	N/A
69	PRMT1_1	N/A	N/A
70	SLC25A15B	SLC25A15	solute carrier family 25 member 15	Source:HGNC Symbol
71	ENSOMYG00000050823	HSPA2	heat shock protein family A (Hsp70) member 2	Source:HGNC Symbol
72	FKBP11_1	N/A	N/A
73	CHEK2_1	N/A	N/A
74	ENSOMYG00000071803	N/A	N/A
75	E2F7	E2F7	E2F transcription factor 7	Source:HGNC Symbol
76	MCM2_2	N/A	N/A
77	POLD1_1	N/A	N/A
78	DNAAF5_2	N/A	N/A
79	CAMKVA_2	N/A	N/A
80	ZGC:153352	C5orf34	chromosome 5 open reading frame 34	Source:HGNC Symbol
81	ENSOMYG00000040246	UNC45B	unc-45 myosin chaperone B	Source:HGNC Symbol
82	ENSOMYG00000001435	KLF9	KLF transcription factor 9	Source:HGNC Symbol
83	DHFR	DHFR2	dihydrofolate reductase 2	Source:HGNC Symbol
83	DHFR	DHFR	dihydrofolate reductase	Source:HGNC Symbol
84	ENSOMYG00000027126	N/A	N/A
85	NUP85_2	N/A	N/A
86	ENSOMYG00000009973	GPR180	G protein-coupled receptor 180	Source:HGNC Symbol
87	ENSOMYG00000067427	N/A	N/A
88	ASF1BB_2	N/A	N/A
89	ENSOMYG00000001753	MCM6	minichromosome maintenance complex component 6	Source:HGNC Symbol
90	ENSOMYG00000046644	TIMM44	translocase of inner mitochondrial membrane 44	Source:HGNC Symbol
91	AND1_2	N/A	N/A
92	ENSOMYG00000006859	C16orf96	chromosome 16 open reading frame 96	Source:HGNC Symbol
93	ENSOMYG00000003477	CDCA7L	cell division cycle associated 7 like	Source:HGNC Symbol
94	MMS22L	MMS22L	MMS22 like, DNA repair protein	Source:HGNC Symbol
95	ENSOMYG00000069454	N/A	N/A
96	CDCA7A_2	N/A	N/A
97	DNMT3BA_2	N/A	N/A
98	ADAMTS19	ADAMTS19	ADAM metallopeptidase with thrombospondin type 1 motif 19	Source:HGNC Symbol
99	SNRPA	SNRPA	small nuclear ribonucleoprotein polypeptide A	Source:HGNC Symbol
100	NPM1A	NPM1	nucleophosmin 1	Source:HGNC Symbol
101	ENSOMYG00000054472	N/A	N/A
102	TUBB2B	N/A	N/A
103	MCM3	MCM3	minichromosome maintenance complex component 3	Source:HGNC Symbol
104	ENSOMYG00000009688	N/A	N/A
105	HMGCS1	HMGCS1	3-hydroxy-3-methylglutaryl-CoA synthase 1	Source:HGNC Symbol
106	ZMYND19_2	N/A	N/A
107	ENSOMYG00000072519	N/A	N/A
108	TBL3_2	N/A	N/A
109	ENSOMYG00000023117	WDR55	WD repeat domain 55	Source:HGNC Symbol
110	ABHD10A_2	N/A	N/A
111	ENSOMYG00000015387	N/A	N/A
112	AMD1_1	N/A	N/A
113	MCM4_2	N/A	N/A
114	ENSOMYG00000010323	JMJD8	jumonji domain containing 8	Source:HGNC Symbol
115	ENSOMYG00000004714	DHX30	DExH-box helicase 30	Source:HGNC Symbol
116	MCM5_2	N/A	N/A
117	ENSOMYG00000016713	POLE2	DNA polymerase epsilon 2, accessory subunit	Source:HGNC Symbol
118	NAB2_2	N/A	N/A
119	HEATR3_2	N/A	N/A
120	TXNDC5	TXNDC5	thioredoxin domain containing 5	Source:HGNC Symbol
120	TXNDC5	TXNDC5	thioredoxin domain containing 5	Source:HGNC Symbol
121	RPF2_1	N/A	N/A
122	SI:DKEYP-120H9.1_2	N/A	N/A
123	FBXO5_2	N/A	N/A
124	PI15	PI15	peptidase inhibitor 15	Source:HGNC Symbol
125	CHAF1A_2	N/A	N/A
126	ENSOMYG00000032145	LIPG	lipase G, endothelial type	Source:HGNC Symbol
127	MYO1HB	N/A	N/A
128	ZWILCH	ZWILCH	zwilch kinetochore protein	Source:HGNC Symbol
129	ENSOMYG00000036588	KLF4	KLF transcription factor 4	Source:HGNC Symbol
130	DCTPP1_1	N/A	N/A
131	SI:DKEY-122A22.2_2	N/A	N/A
132	HSPA1B	HSPA2	heat shock protein family A (Hsp70) member 2	Source:HGNC Symbol
133	SOX11B_2	N/A	N/A
134	ENSOMYG00000017011	KLF4	KLF transcription factor 4	Source:HGNC Symbol
135	RRS1_2	N/A	N/A
136	ATAD5A_2	N/A	N/A
137	METTL23	METTL23	methyltransferase 23, arginine	Source:HGNC Symbol
138	ENSOMYG00000017502	CENPM	centromere protein M	Source:HGNC Symbol
139	ENSOMYG00000035444	N/A	N/A
140	HAUS3	HAUS3	HAUS augmin like complex subunit 3	Source:HGNC Symbol
141	CHCHD4B	CHCHD4	coiled-coil-helix-coiled-coil-helix domain containing 4	Source:HGNC Symbol
142	RUVBL2	RUVBL2	RuvB like AAA ATPase 2	Source:HGNC Symbol
143	ENSOMYG00000075563	CARM1	coactivator associated arginine methyltransferase 1	Source:HGNC Symbol
144	HSPA4B_2	N/A	N/A
145	ENSOMYG00000024945	PRDX1	peroxiredoxin 1	Source:HGNC Symbol
146	NR2C2AP_2	N/A	N/A
147	MCEE_2	N/A	N/A
148	ENSOMYG00000002555	N/A	N/A
149	CTPS1A_2	N/A	N/A
150	ENSOMYG00000050373	N/A	N/A
151	TCF19L_2	N/A	N/A
152	GINS4_2	N/A	N/A
153	STK39_1	N/A	N/A
154	ENSOMYG00000076427	EED	embryonic ectoderm development	Source:HGNC Symbol
155	STC1_2	N/A	N/A
156	PAPSS1_2	N/A	N/A
157	ENSOMYG00000023317	N/A	N/A
158	ZMYND19_1	N/A	N/A
159	FBL_1	N/A	N/A
160	DTL_1	N/A	N/A
161	TOR3A_2	N/A	N/A
162	ENSOMYG00000043558	N/A	N/A
163	AP3M2_2	N/A	N/A
164	ENSOMYG00000024499	VANGL2	VANGL planar cell polarity protein 2	Source:HGNC Symbol
165	VRK1_1	N/A	N/A
166	ENSOMYG00000012231	CYP4A22	cytochrome P450 family 4 subfamily A member 22	Source:HGNC Symbol
166	ENSOMYG00000012231	CYP4F11	cytochrome P450 family 4 subfamily F member 11	Source:HGNC Symbol
166	ENSOMYG00000012231	CYP4F2	cytochrome P450 family 4 subfamily F member 2	Source:HGNC Symbol
166	ENSOMYG00000012231	CYP4Z1	cytochrome P450 family 4 subfamily Z member 1	Source:HGNC Symbol
166	ENSOMYG00000012231	CYP4F12	cytochrome P450 family 4 subfamily F member 12	Source:HGNC Symbol
166	ENSOMYG00000012231	CYP4X1	cytochrome P450 family 4 subfamily X member 1	Source:HGNC Symbol
166	ENSOMYG00000012231	CYP4F3	cytochrome P450 family 4 subfamily F member 3	Source:HGNC Symbol
166	ENSOMYG00000012231	CYP4A11	cytochrome P450 family 4 subfamily A member 11	Source:HGNC Symbol
167	ENSOMYG00000003649	N/A	N/A
168	NUTF2L	N/A	N/A
169	KCTD15_1	N/A	N/A
170	POLR3H_1	N/A	N/A
171	ENSOMYG00000010475	N/A	N/A
172	ENSOMYG00000077206	N/A	N/A
173	ENSOMYG00000045281	N/A	N/A
174	ENSOMYG00000029574	TUBA4B	tubulin alpha 4b	Source:HGNC Symbol
175	ENSOMYG00000024058	DKC1	dyskerin pseudouridine synthase 1	Source:HGNC Symbol
176	ENSOMYG00000043677	ACSL4	acyl-CoA synthetase long chain family member 4	Source:HGNC Symbol
177	ENSOMYG00000069884	N/A	N/A
178	UHRF1_2	N/A	N/A
179	PSME3_1	N/A	N/A
180	PRMT5_1	N/A	N/A
181	ENSOMYG00000010279	TRUB1	TruB pseudouridine synthase family member 1	Source:HGNC Symbol
182	ENSOMYG00000008885	PWP2	PWP2 small subunit processome component	Source:HGNC Symbol
183	MSH6	MSH6	mutS homolog 6	Source:HGNC Symbol
184	WASF1_1	N/A	N/A
185	SI:DKEY-260J18.2_2	N/A	N/A
186	ENSOMYG00000063423	MECR	mitochondrial trans-2-enoyl-CoA reductase	Source:HGNC Symbol
187	TAF1A_5	N/A	N/A
188	TUBA8L3	N/A	N/A
189	ENSOMYG00000046314	PRIM1	DNA primase subunit 1	Source:HGNC Symbol
190	ENSOMYG00000025701	N/A	N/A
191	ENSOMYG00000069738	PPRC1	PPARG related coactivator 1	Source:HGNC Symbol
192	MDGA2	MDGA2	MAM domain containing glycosylphosphatidylinositol anchor 2	Source:HGNC Symbol
193	ZGC:153115_1	N/A	N/A
194	HSPD1_2	N/A	N/A
195	CCDC61	CCDC61	coiled-coil domain containing 61	Source:HGNC Symbol
196	CHEK2_2	N/A	N/A
197	ENSOMYG00000056305		novel protein
198	ENSOMYG00000027392	N/A	N/A
199	HARS	HARS2	histidyl-tRNA synthetase 2, mitochondrial	Source:HGNC Symbol
199	HARS	HARS1	histidyl-tRNA synthetase 1	Source:HGNC Symbol
199	HARS	HARS2	histidyl-tRNA synthetase 2, mitochondrial	Source:HGNC Symbol
199	HARS	HARS1	histidyl-tRNA synthetase 1	Source:HGNC Symbol
200	TCF19L_1	N/A	N/A
201	FAM83FA	N/A	N/A
202	CNPY2	N/A	N/A
203	ENSOMYG00000016657	WDR77	WD repeat domain 77	Source:HGNC Symbol
204	POLR1A	POLR1A	RNA polymerase I subunit A	Source:HGNC Symbol
205	FAM136A	FAM136A	family with sequence similarity 136 member A	Source:HGNC Symbol
206	ENSOMYG00000008042	MAN1C1	mannosidase alpha class 1C member 1	Source:HGNC Symbol
207	ENSOMYG00000031237	TUBB4B	tubulin beta 4B class IVb	Source:HGNC Symbol
208	ENSOMYG00000056561	N/A	N/A
209	ENSOMYG00000026704	N/A	N/A
210	IPO4_2	N/A	N/A
211	ENSOMYG00000071421	SOX9	SRY-box transcription factor 9	Source:HGNC Symbol
212	TRIM36_2	N/A	N/A
213	TIMM50_1	N/A	N/A
214	EGR1_2	N/A	N/A
215	ENSOMYG00000066597	N/A	N/A
216	USP10_1	N/A	N/A
217	ENSOMYG00000048266	ZNF229	zinc finger protein 229	Source:HGNC Symbol
218	ENSOMYG00000005283	PRPF19	pre-mRNA processing factor 19	Source:HGNC Symbol
219	GRTP1A_1	N/A	N/A
220	ZGC:91890_1	N/A	N/A
221	ENSOMYG00000004381	DCTD	dCMP deaminase	Source:HGNC Symbol
222	INSIG1_1	N/A	N/A
223	ENSOMYG00000038282	KCTD20	potassium channel tetramerization domain containing 20	Source:HGNC Symbol
224	ENSOMYG00000042992	MYBL2	MYB proto-oncogene like 2	Source:HGNC Symbol
225	MGME1	MGME1	mitochondrial genome maintenance exonuclease 1	Source:HGNC Symbol
226	ENSOMYG00000013011	RFC2	replication factor C subunit 2	Source:HGNC Symbol
227	ACTL6A_1	N/A	N/A
228	PYCR1B_2	N/A	N/A
229	ENSOMYG00000030858	N/A	N/A
230	ENSOMYG00000010778	N/A	N/A
231	ZNF346_2	N/A	N/A
232	ENSOMYG00000001559	TIMM13	translocase of inner mitochondrial membrane 13	Source:HGNC Symbol
233	ENSOMYG00000059256	C11orf98	chromosome 11 open reading frame 98	Source:HGNC Symbol
234	SI:CH211-136A13.1_2	N/A	N/A
235	SLC16A6B_2	N/A	N/A
236	RFX3_1	N/A	N/A
237	TLCD4A	N/A	N/A
238	ENSOMYG00000018746	POLD2	DNA polymerase delta 2, accessory subunit	Source:HGNC Symbol
239	NT5DC1_2	N/A	N/A
240	PPAN_2	N/A	N/A
241	ENSOMYG00000003960	RNPS1	RNA binding protein with serine rich domain 1	Source:HGNC Symbol
242	ENSOMYG00000010507	RAP2A	RAP2A, member of RAS oncogene family	Source:HGNC Symbol
243	ENSOMYG00000045666	N/A	N/A
244	MYBL2B	MYBL2	MYB proto-oncogene like 2	Source:HGNC Symbol
245	TDG.1	TDG	thymine DNA glycosylase	Source:HGNC Symbol
246	ENSOMYG00000007742	N/A	N/A
247	PRIM2	N/A	N/A
248	EIF4E1C_2	N/A	N/A
249	MAT2AA_2	N/A	N/A
250	PARP1	PARP1	poly(ADP-ribose) polymerase 1	Source:HGNC Symbol
251	SSB_2	N/A	N/A
252	RRAD_2	N/A	N/A
253	ENSOMYG00000015135	N/A	N/A
254	CAMKMT	CAMKMT	calmodulin-lysine N-methyltransferase	Source:HGNC Symbol
255	ENSOMYG00000012418	N/A	N/A
256	CHSY1_2	N/A	N/A
257	CCNE2_1	N/A	N/A
258	RBM15B_2	N/A	N/A
259	RUVBL1_2	N/A	N/A
260	RRP9	RRP9	ribosomal RNA processing 9, U3 small nucleolar RNA binding protein	Source:HGNC Symbol
261	HMGXB4A_2	N/A	N/A
262	ENSOMYG00000021605	N/A	N/A
263	ENSOMYG00000019548	CCDC137	coiled-coil domain containing 137	Source:HGNC Symbol
264	SREBF1_1	N/A	N/A
265	SUV39H1A_2	N/A	N/A
266	ELOVL8B_2	N/A	N/A
267	STAMBPL1_2	N/A	N/A
268	ENSOMYG00000022982	NPM1	nucleophosmin 1	Source:HGNC Symbol
269	XPOT_1	N/A	N/A
270	ENSOMYG00000005330	WDR77	WD repeat domain 77	Source:HGNC Symbol
271	ANAPC5_2	N/A	N/A
272	BARX2_2	N/A	N/A
273	ENSOMYG00000068590	MMP3	matrix metallopeptidase 3	Source:HGNC Symbol
273	ENSOMYG00000068590	MMP10	matrix metallopeptidase 10	Source:HGNC Symbol
273	ENSOMYG00000068590	MMP26	matrix metallopeptidase 26	Source:HGNC Symbol
273	ENSOMYG00000068590	MMP12	matrix metallopeptidase 12	Source:HGNC Symbol
274	GINS4_1	N/A	N/A
275	EGR3_1	N/A	N/A
276	ENSOMYG00000017575	PRPF19	pre-mRNA processing factor 19	Source:HGNC Symbol
277	THUMPD1	THUMPD1	THUMP domain containing 1	Source:HGNC Symbol
277	THUMPD1	THUMPD1	THUMP domain containing 1	Source:HGNC Symbol
278	LRRN1_1	N/A	N/A
279	DNMT1_2	N/A	N/A
280	CHAF1B_2	N/A	N/A
281	URB2	URB2	URB2 ribosome biogenesis homolog	Source:HGNC Symbol
282	GNG3_1	N/A	N/A
283	ETF1B_2	N/A	N/A
284	AND1_1	N/A	N/A
285	ENSOMYG00000002010	NR4A1	nuclear receptor subfamily 4 group A member 1	Source:HGNC Symbol
286	NIFK	NIFK	nucleolar protein interacting with the FHA domain of MKI67	Source:HGNC Symbol
287	BLM	N/A	N/A
288	UTP4_2	N/A	N/A
289	NIP7_2	N/A	N/A
290	ENSOMYG00000016978	KIF2A	kinesin family member 2A	Source:HGNC Symbol
291	TEFM	TEFM	transcription elongation factor, mitochondrial	Source:HGNC Symbol
292	JUND_1	N/A	N/A
293	ENSOMYG00000010912	CEP250	centrosomal protein 250	Source:HGNC Symbol
294	B3GNT9_2	N/A	N/A
295	PHF19_1	N/A	N/A
296	PLK3_2	N/A	N/A
297	ENSOMYG00000023208	N/A	N/A
298	HMGCR	N/A	N/A
299	SLC7A11_1	N/A	N/A
300	RARS1	RARS1	arginyl-tRNA synthetase 1	Source:HGNC Symbol
300	RARS1	RARS1	arginyl-tRNA synthetase 1	Source:HGNC Symbol
301	CHAF1A_1	N/A	N/A
302	ENSOMYG00000033451	FZD3	frizzled class receptor 3	Source:HGNC Symbol
303	ENSOMYG00000015359	PPRC1	PPARG related coactivator 1	Source:HGNC Symbol
304	WDR6	WDR6	WD repeat domain 6	Source:HGNC Symbol
305	ELOVL7A_2	N/A	N/A
306	ENSOMYG00000010277	N/A	N/A
307	NOLC1_1	N/A	N/A
308	PWP1_2	N/A	N/A
309	ENSOMYG00000026197	ICAM3	intercellular adhesion molecule 3	Source:HGNC Symbol
310	GAR1	N/A	N/A
311	ENSOMYG00000070996	G3BP2	G3BP stress granule assembly factor 2	Source:HGNC Symbol
312	ERGIC3_2	N/A	N/A
313	FASN_1	N/A	N/A
314	ENSOMYG00000042443	HELLS	helicase, lymphoid specific	Source:HGNC Symbol
315	BRD8	BRD8	bromodomain containing 8	Source:HGNC Symbol
316	TBL3_1	N/A	N/A
317	IPO4_1	N/A	N/A
318	TUBA8L4	TUBA4A	tubulin alpha 4a	Source:HGNC Symbol
318	TUBA8L4	TUBA4A	tubulin alpha 4a	Source:HGNC Symbol
319	DCTPP1_2	N/A	N/A
320	NCLN_2	N/A	N/A
321	POLE	N/A	N/A
322	IFRD2_1	N/A	N/A
323	FREM2B_1	N/A	N/A
324	ENSOMYG00000034340	NOL6	nucleolar protein 6	Source:HGNC Symbol
325	ENSOMYG00000032108	N/A	N/A
326	ENSOMYG00000009079	SMARCA5	SWI/SNF related, matrix associated, actin dependent regulator of chromatin, subfamily a, member 5	Source:HGNC Symbol
327	MIEF1_1	N/A	N/A
328	EIF2S1	EIF2S1	eukaryotic translation initiation factor 2 subunit alpha	Source:HGNC Symbol
329	SANBR	SANBR	SANT and BTB domain regulator of CSR	Source:HGNC Symbol
330	PIK3CG_1	N/A	N/A
331	ENSOMYG00000037485	N/A	N/A
332	ENSOMYG00000032296	SUSD6	sushi domain containing 6	Source:HGNC Symbol
333	ENSOMYG00000012093	HBEGF	heparin binding EGF like growth factor	Source:HGNC Symbol
334	ENSOMYG00000075836	N/A	N/A
335	LRP2A_1	N/A	N/A
336	NOP10_1	N/A	N/A
337	ENSOMYG00000042209	EIF4G1	eukaryotic translation initiation factor 4 gamma 1	Source:HGNC Symbol
338	ENSOMYG00000043987	MPDU1	mannose-P-dolichol utilization defect 1	Source:HGNC Symbol
339	TRMT6	TRMT6	tRNA methyltransferase 6 non-catalytic subunit	Source:HGNC Symbol
340	NOC3L_2	N/A	N/A
341	CDC45	CDC45	cell division cycle 45	Source:HGNC Symbol
342	ENSOMYG00000009137	TMEM241	transmembrane protein 241	Source:HGNC Symbol
343	SURF6	SURF6	surfeit 6	Source:HGNC Symbol
344	FBL_2	N/A	N/A
345	ENSOMYG00000014741	PHLDA2	pleckstrin homology like domain family A member 2	Source:HGNC Symbol
346	ENSOMYG00000045890	DNA2	DNA replication helicase/nuclease 2	Source:HGNC Symbol
347	RPF2_2	N/A	N/A
348	MOCS3_1	N/A	N/A
349	ENSOMYG00000002752	PCLAF	PCNA clamp associated factor	Source:HGNC Symbol
350	PRMT1_2	N/A	N/A
351	RGS5B_1	N/A	N/A
352	ENSOMYG00000009006	ZCCHC4	zinc finger CCHC-type containing 4	Source:HGNC Symbol
353	ZGC:153115_2	N/A	N/A
354	NPM3	NPM3	nucleophosmin/nucleoplasmin 3	Source:HGNC Symbol
355	ENSOMYG00000012834	N/A	N/A
356	PTCD3	PTCD3	pentatricopeptide repeat domain 3	Source:HGNC Symbol
357	ENSOMYG00000030542	RBBP4	RB binding protein 4, chromatin remodeling factor	Source:HGNC Symbol
358	USP10_2	N/A	N/A
359	ENSOMYG00000044348	DENND11	DENN domain containing 11	Source:HGNC Symbol
360	ITPK1A	ITPK1	inositol-tetrakisphosphate 1-kinase	Source:HGNC Symbol
361	BBS12	BBS12	Bardet-Biedl syndrome 12	Source:HGNC Symbol
362	CENPO	CENPO	centromere protein O	Source:HGNC Symbol
363	NUP93_2	N/A	N/A
364	RAD52	RAD52	RAD52 homolog, DNA repair protein	Source:HGNC Symbol
365	HEATR1	HEATR1	HEAT repeat containing 1	Source:HGNC Symbol
366	ENSOMYG00000077297	N/A	N/A
367	DNMT3BB.2	DNMT3L	DNA methyltransferase 3 like	Source:HGNC Symbol
368	POFUT2_2	N/A	N/A
369	ATAD3A	ATAD3A	ATPase family AAA domain containing 3A	Source:HGNC Symbol
370	ENSOMYG00000022231	N/A	N/A
371	ENSOMYG00000029395	HAUS4	HAUS augmin like complex subunit 4	Source:HGNC Symbol
372	SLC25A32_2	N/A	N/A
373	FKBP9_1	N/A	N/A
374	STIL	STIL	STIL centriolar assembly protein	Source:HGNC Symbol
375	ENSOMYG00000022941	TIMELESS	timeless circadian regulator	Source:HGNC Symbol
376	PTPMT1	PTPMT1	protein tyrosine phosphatase mitochondrial 1	Source:HGNC Symbol
377	ZGC:193690_2	N/A	N/A
378	ENSOMYG00000074977	N/A	N/A
379	RGS2	RGS2	regulator of G protein signaling 2	Source:HGNC Symbol
379	RGS2	RGS2	regulator of G protein signaling 2	Source:HGNC Symbol
380	ENSOMYG00000030269	DAD1	defender against cell death 1	Source:HGNC Symbol
381	TRIT1	TRIT1	tRNA isopentenyltransferase 1	Source:HGNC Symbol
382	IER2	IER2	immediate early response 2	Source:HGNC Symbol
383	PNP5A_1	N/A	N/A
384	ENSOMYG00000046388	ABCF3	ATP binding cassette subfamily F member 3	Source:HGNC Symbol
385	BTG3	BTG3	BTG anti-proliferation factor 3	Source:HGNC Symbol
386	ENSOMYG00000061599	N/A	N/A
387	CDC23	CDC23	cell division cycle 23	Source:HGNC Symbol
387	CDC23	CDC23	cell division cycle 23	Source:HGNC Symbol
388	TWF1B_2	N/A	N/A
389	ORC5_1	N/A	N/A
390	DNAJC2_2	N/A	N/A
391	EIF4G1A_2	N/A	N/A
392	ENSOMYG00000032071	RPA2	replication protein A2	Source:HGNC Symbol
393	TIMM23A_1	N/A	N/A
394	RTEL1	RTEL1	regulator of telomere elongation helicase 1	Source:HGNC Symbol
395	RELT_1	N/A	N/A
396	G3BP1	G3BP1	G3BP stress granule assembly factor 1	Source:HGNC Symbol
397	E2F3_2	N/A	N/A
398	ENSOMYG00000030812	TUBGCP2	tubulin gamma complex component 2	Source:HGNC Symbol
399	GINS1	GINS1	GINS complex subunit 1	Source:HGNC Symbol
400	ENSOMYG00000022608	PMEL	premelanosome protein	Source:HGNC Symbol
401	ENSOMYG00000012938	MYBBP1A	MYB binding protein 1a	Source:HGNC Symbol
402	ENSOMYG00000004706	GPR180	G protein-coupled receptor 180	Source:HGNC Symbol
403	SLC43A1A_2	N/A	N/A
404	ENSOMYG00000047420	DKC1	dyskerin pseudouridine synthase 1	Source:HGNC Symbol
405	SUZ12A_1	N/A	N/A
406	HEMK1	HEMK1	HemK methyltransferase family member 1	Source:HGNC Symbol
407	DPYSL2B_1	N/A	N/A
408	ENSOMYG00000034048	SYNCRIP	synaptotagmin binding cytoplasmic RNA interacting protein	Source:HGNC Symbol
409	ENSOMYG00000053566	N/A	N/A
410	ENSOMYG00000020226	PRPF19	pre-mRNA processing factor 19	Source:HGNC Symbol
411	SMARCAD1A_1	N/A	N/A
412	ENSOMYG00000042269	TWSG1	twisted gastrulation BMP signaling modulator 1	Source:HGNC Symbol
413	PCK2_1	N/A	N/A
414	DPH5_2	N/A	N/A
415	ENSOMYG00000045500	N/A	N/A
416	ENSOMYG00000044322	DDX56	DEAD-box helicase 56	Source:HGNC Symbol
417	KHDRBS1B_1	N/A	N/A
418	ENSOMYG00000047471	TUBA4B	tubulin alpha 4b	Source:HGNC Symbol
419	DNAJC25	DNAJC25	DnaJ heat shock protein family (Hsp40) member C25	Source:HGNC Symbol
420	DBR1_2	N/A	N/A
421	DNMT1_1	N/A	N/A
422	ENSOMYG00000072234	N/A	N/A
423	DIMT1L	DIMT1	DIM1 rRNA methyltransferase and ribosome maturation factor	Source:HGNC Symbol
424	WDCP_2	N/A	N/A
425	SEC22BA_1	N/A	N/A
426	PRMT3	N/A	N/A
427	BRIX1	BRIX1	biogenesis of ribosomes BRX1	Source:HGNC Symbol
428	SEC31A	SEC31A	SEC31 homolog A, COPII coat complex component	Source:HGNC Symbol
429	ENSOMYG00000047210	PCNA	proliferating cell nuclear antigen	Source:HGNC Symbol
430	TNPO2_1	N/A	N/A
431	ENSOMYG00000046948	NAT10	N-acetyltransferase 10	Source:HGNC Symbol
432	UHRF1_1	N/A	N/A
433	RRP12	RRP12	ribosomal RNA processing 12 homolog	Source:HGNC Symbol
434	ENSOMYG00000050174	GAR1	GAR1 ribonucleoprotein	Source:HGNC Symbol
435	ENSOMYG00000047410	METTL1	methyltransferase 1, tRNA methylguanosine	Source:HGNC Symbol
436	BAG4_1	N/A	N/A
437	SPATA7	SPATA7	spermatogenesis associated 7	Source:HGNC Symbol
438	EXOSC7	EXOSC7	exosome component 7	Source:HGNC Symbol
439	ENSOMYG00000013221	N/A	N/A
440	NSUN2	NSUN2	NOP2/Sun RNA methyltransferase 2	Source:HGNC Symbol
441	EMG1	EMG1	EMG1 N1-specific pseudouridine methyltransferase	Source:HGNC Symbol
442	ENSOMYG00000059041	HM13	histocompatibility minor 13	Source:HGNC Symbol
443	ENSOMYG00000033509	LMO1	LIM domain only 1	Source:HGNC Symbol
444	ENSOMYG00000059403	N/A	N/A
445	SUV39H1A_1	N/A	N/A
446	ATIC_1	N/A	N/A
447	SMYD5	N/A	N/A
448	ENSOMYG00000041008	SSR4	signal sequence receptor subunit 4	Source:HGNC Symbol
449	ENSOMYG00000042762	TOMM40	translocase of outer mitochondrial membrane 40	Source:HGNC Symbol
450	ENSOMYG00000001999	ANKLE1	ankyrin repeat and LEM domain containing 1	Source:HGNC Symbol
451	RHBG2A	RHBG	Rh family B glycoprotein	Source:HGNC Symbol
452	EXOSC4	EXOSC4	exosome component 4	Source:HGNC Symbol
453	ENSOMYG00000010702	MSH3	mutS homolog 3	Source:HGNC Symbol
454	ENSOMYG00000000152	RRP1B	ribosomal RNA processing 1B	Source:HGNC Symbol
454	ENSOMYG00000000152	RRP1	ribosomal RNA processing 1	Source:HGNC Symbol
455	DSCC1	DSCC1	DNA replication and sister chromatid cohesion 1	Source:HGNC Symbol
456	CIARTA_2	N/A	N/A
457	FOSL1A_2	N/A	N/A
458	ICMT_1	N/A	N/A
459	POF1B	N/A	N/A
460	ENSOMYG00000029241	TOMM40	translocase of outer mitochondrial membrane 40	Source:HGNC Symbol
461	NHP2_1	N/A	N/A
462	FKBP10A_2	N/A	N/A
463	PMS1	PMS1	PMS1 homolog 1, mismatch repair system component	Source:HGNC Symbol
464	ENSOMYG00000064538	TUBA4A	tubulin alpha 4a	Source:HGNC Symbol
465	ENSOMYG00000028218	HPD	4-hydroxyphenylpyruvate dioxygenase	Source:HGNC Symbol
466	ENSOMYG00000001552	U2AF1L4	U2 small nuclear RNA auxiliary factor 1 like 4	Source:HGNC Symbol
467	PTP4A1_2	N/A	N/A
468	MRPL34_2	N/A	N/A
469	DUSP5_2	N/A	N/A
470	TRMT13	TRMT13	tRNA methyltransferase 13 homolog	Source:HGNC Symbol
471	ENSOMYG00000065238	N/A	N/A
472	POLD1_2	N/A	N/A
473	RIOX1_2	N/A	N/A
474	SI:DKEY-122A22.2_1	N/A	N/A
475	LEPR_2	N/A	N/A
476	ENSOMYG00000011657	DPY19L1	dpy-19 like C-mannosyltransferase 1	Source:HGNC Symbol
476	ENSOMYG00000011657	DPY19L2	dpy-19 like 2	Source:HGNC Symbol
477	ENSOMYG00000008570	SLC16A1	solute carrier family 16 member 1	Source:HGNC Symbol
478	ENSOMYG00000002736	TIMM44	translocase of inner mitochondrial membrane 44	Source:HGNC Symbol
479	NOP2_2	N/A	N/A
480	SI:DKEY-110G7.8	N/A	N/A
481	CCNE2_2	N/A	N/A
482	ENSOMYG00000029698	HAUS6	HAUS augmin like complex subunit 6	Source:HGNC Symbol
483	PAPSS1_1	N/A	N/A
484	HP1BP3_2	N/A	N/A
485	ENSOMYG00000023220	N/A	N/A
486	SSBP1_1	N/A	N/A
487	TTLL12	TTLL12	tubulin tyrosine ligase like 12	Source:HGNC Symbol
488	ENSOMYG00000033021	METTL13	methyltransferase 13, eEF1A N-terminus and K55	Source:HGNC Symbol
489	ENSOMYG00000022962	SYNCRIP	synaptotagmin binding cytoplasmic RNA interacting protein	Source:HGNC Symbol
490	LIG1	LIG1	DNA ligase 1	Source:HGNC Symbol
491	SURF2_2	N/A	N/A
492	SLC13A5B	SLC13A5	solute carrier family 13 member 5	Source:HGNC Symbol
493	THADA	THADA	THADA armadillo repeat containing	Source:HGNC Symbol
494	ZGC:109986	N/A	N/A
495	MRTO4_2	N/A	N/A
496	CACUL1	N/A	N/A
497	ENSOMYG00000022484	HCFC1	host cell factor C1	Source:HGNC Symbol
498	PPP2CA_1	N/A	N/A
499	ENSOMYG00000003771	BMS1	BMS1 ribosome biogenesis factor	Source:HGNC Symbol
500	ENSOMYG00000010647	N/A	N/A
501	RCN1_1	N/A	N/A
502	CALR_2	N/A	N/A
503	CLSPN_2	N/A	N/A
504	ACSL3B_2	N/A	N/A
505	GCH1_1	N/A	N/A
506	PUS10	PUS10	pseudouridine synthase 10	Source:HGNC Symbol
507	DHX37	DHX37	DEAH-box helicase 37	Source:HGNC Symbol
508	PIGO	N/A	N/A
509	TEBP	PTGES3	prostaglandin E synthase 3	Source:HGNC Symbol
509	TEBP	PTGES3	prostaglandin E synthase 3	Source:HGNC Symbol
510	ENSOMYG00000045363	N/A	N/A
511	RRM2_1	N/A	N/A
512	ENSOMYG00000008914	SLC22A14	solute carrier family 22 member 14	Source:HGNC Symbol
512	ENSOMYG00000008914	SLC22A3	solute carrier family 22 member 3	Source:HGNC Symbol
512	ENSOMYG00000008914	SLC22A9	solute carrier family 22 member 9	Source:HGNC Symbol
512	ENSOMYG00000008914	SLC22A11	solute carrier family 22 member 11	Source:HGNC Symbol
512	ENSOMYG00000008914	SLC22A1	solute carrier family 22 member 1	Source:HGNC Symbol
512	ENSOMYG00000008914	SLC22A10	solute carrier family 22 member 10	Source:HGNC Symbol
512	ENSOMYG00000008914	SLC22A25	solute carrier family 22 member 25	Source:HGNC Symbol
512	ENSOMYG00000008914	SLC22A4	solute carrier family 22 member 4	Source:HGNC Symbol
512	ENSOMYG00000008914	SLC22A5	solute carrier family 22 member 5	Source:HGNC Symbol
512	ENSOMYG00000008914	SLC22A24	solute carrier family 22 member 24	Source:HGNC Symbol
512	ENSOMYG00000008914	SLC22A12	solute carrier family 22 member 12	Source:HGNC Symbol
512	ENSOMYG00000008914	SLC22A6	solute carrier family 22 member 6	Source:HGNC Symbol
513	NCLN_1	N/A	N/A
514	ENSOMYG00000076485	N/A	N/A
515	SMN1	SMN1	survival of motor neuron 1, telomeric	Source:HGNC Symbol
515	SMN1	SMN2	survival of motor neuron 2, centromeric	Source:HGNC Symbol
516	ENSOMYG00000033733	N/A	N/A
517	NAB1_1	N/A	N/A
518	SNRPE_1	N/A	N/A
519	UMPS_2	N/A	N/A
520	TSPAN13A_2	N/A	N/A
521	ENSOMYG00000018174	N/A	N/A
522	ENSOMYG00000063059	EPM2AIP1	EPM2A interacting protein 1	Source:HGNC Symbol
523	ENSOMYG00000046219	PLPP5	phospholipid phosphatase 5	Source:HGNC Symbol
524	ABAT_1	N/A	N/A
525	ENSOMYG00000007063	CD200	CD200 molecule	Source:HGNC Symbol
526	ENSOMYG00000013542	SRSF9	serine and arginine rich splicing factor 9	Source:HGNC Symbol
527	ENSOMYG00000039178	OTULIN	OTU deubiquitinase with linear linkage specificity	Source:HGNC Symbol
528	ENSOMYG00000053604	N/A	N/A
529	TK1_1	N/A	N/A
530	ENSOMYG00000040040	POLG	DNA polymerase gamma, catalytic subunit	Source:HGNC Symbol
531	LRRN1_2	N/A	N/A
532	ENSOMYG00000032487	DNAJC1	DnaJ heat shock protein family (Hsp40) member C1	Source:HGNC Symbol
533	SLC35E1	SLC35E1	solute carrier family 35 member E1	Source:HGNC Symbol
533	SLC35E1	SLC35E1	solute carrier family 35 member E1	Source:HGNC Symbol
534	RAB33B	N/A	N/A
535	DNAJC2_1	N/A	N/A
536	APRT_2	N/A	N/A
537	HELLS	HELLS	helicase, lymphoid specific	Source:HGNC Symbol
538	E2F1_2	N/A	N/A
539	ENSOMYG00000003470	N/A	N/A
540	NOP56_1	N/A	N/A
541	CLSPN_1	N/A	N/A
542	ENSOMYG00000012244	C1D	C1D nuclear receptor corepressor	Source:HGNC Symbol
543	NAB1_3	N/A	N/A
544	ENSOMYG00000061141	N/A	N/A
545	PPIG_2	N/A	N/A
546	ENSOMYG00000040259	RRP9	ribosomal RNA processing 9, U3 small nucleolar RNA binding protein	Source:HGNC Symbol
547	POLA1	POLA1	DNA polymerase alpha 1, catalytic subunit	Source:HGNC Symbol
548	SMPD2B	N/A	N/A
549	NVL_1	N/A	N/A
550	HMGB3A_1	N/A	N/A
551	ENSOMYG00000030010	TICRR	TOPBP1 interacting checkpoint and replication regulator	Source:HGNC Symbol
552	POLE3	N/A	N/A
553	WDHD1	WDHD1	WD repeat and HMG-box DNA binding protein 1	Source:HGNC Symbol
554	NUP188	NUP188	nucleoporin 188	Source:HGNC Symbol
555	ENSOMYG00000010916	PHB2	prohibitin 2	Source:HGNC Symbol
556	ZGC:110540	N/A	N/A
557	HSPA4A_1	N/A	N/A
558	ENSOMYG00000070952	DOK1	docking protein 1	Source:HGNC Symbol
559	ARHGAP33_2	N/A	N/A
560	TYMS	TYMS	thymidylate synthetase	Source:HGNC Symbol
561	SHQ1	SHQ1	SHQ1, H/ACA ribonucleoprotein assembly factor	Source:HGNC Symbol
562	CYP51A1	N/A	N/A
563	WDR48_1	N/A	N/A
564	TRIP13	TRIP13	thyroid hormone receptor interactor 13	Source:HGNC Symbol
565	ENSOMYG00000057468	N/A	N/A
566	TWSG1_2	N/A	N/A
567	ENSOMYG00000034753	XPO5	exportin 5	Source:HGNC Symbol
568	PSIP1_1	N/A	N/A
569	MLLT3	MLLT3	MLLT3 super elongation complex subunit	Source:HGNC Symbol
570	SH3BP4A_2	N/A	N/A
571	RRBP1B	RRBP1	ribosome binding protein 1	Source:HGNC Symbol
572	ENSOMYG00000009639	FOSL2	FOS like 2, AP-1 transcription factor subunit	Source:HGNC Symbol
573	WDR36	WDR36	WD repeat domain 36	Source:HGNC Symbol
574	LRRC59	N/A	N/A
574	LRRC59	N/A	N/A
575	MCM4_1	N/A	N/A
576	RPUSD2	RPUSD2	RNA pseudouridine synthase domain containing 2	Source:HGNC Symbol
577	TMX2B_1	N/A	N/A
578	ENSOMYG00000023665	SLC39A7	solute carrier family 39 member 7	Source:HGNC Symbol
579	ENSOMYG00000035344	SOX9	SRY-box transcription factor 9	Source:HGNC Symbol
580	ENSOMYG00000029214	DHODH	dihydroorotate dehydrogenase (quinone)	Source:HGNC Symbol
581	TFDP1B_1	N/A	N/A
582	THAP12A	N/A	N/A
583	ENSOMYG00000011554	N/A	N/A
584	ENSOMYG00000044487	CDCA7L	cell division cycle associated 7 like	Source:HGNC Symbol
585	SNRNP40_2	N/A	N/A
586	DNMT3BA_1	N/A	N/A
587	ENSOMYG00000056799	CCDC167	coiled-coil domain containing 167	Source:HGNC Symbol
588	ENSOMYG00000019841	EXOSC6	exosome component 6	Source:HGNC Symbol
589	ZMPSTE24_2	N/A	N/A
590	ENSOMYG00000019419	PREP	prolyl endopeptidase	Source:HGNC Symbol
591	SRPRB_1	N/A	N/A
592	ENSOMYG00000023973	PUS7	pseudouridine synthase 7	Source:HGNC Symbol
593	ENSOMYG00000003091	SLC19A1	solute carrier family 19 member 1	Source:HGNC Symbol
594	SURF4_2	N/A	N/A
595	ENSOMYG00000029222	SRSF2	serine and arginine rich splicing factor 2	Source:HGNC Symbol
595	ENSOMYG00000029222	SRSF8	serine and arginine rich splicing factor 8	Source:HGNC Symbol
596	ENSOMYG00000046446	RACGAP1	Rac GTPase activating protein 1	Source:HGNC Symbol
597	ENSOMYG00000010270	N/A	N/A
598	ENSOMYG00000063570	N/A	N/A
599	GCLM	GCLM	glutamate-cysteine ligase modifier subunit	Source:HGNC Symbol
600	ENSOMYG00000008854	SLC4A7	solute carrier family 4 member 7	Source:HGNC Symbol
601	WDR4	WDR4	WD repeat domain 4	Source:HGNC Symbol
602	PSPC1_1	N/A	N/A
603	TFA	LTF	lactotransferrin	Source:HGNC Symbol
604	TES_1	N/A	N/A
605	BYSL	BYSL	bystin like	Source:HGNC Symbol
606	TIMM29_2	N/A	N/A
607	LDLRB_1	N/A	N/A
608	JPT1A	N/A	N/A
609	ENSOMYG00000007523	AAMP	angio associated migratory cell protein	Source:HGNC Symbol
610	ENSOMYG00000010788	N/A	N/A
611	ZFR2_1	N/A	N/A
612	TRMT2A_2	N/A	N/A
613	ENSOMYG00000034437	N/A	N/A
614	SQLEA_2	N/A	N/A
615	ENSOMYG00000007956	PWP2	PWP2 small subunit processome component	Source:HGNC Symbol
616	HAUS1	HAUS1	HAUS augmin like complex subunit 1	Source:HGNC Symbol
617	TUBGCP4_1	N/A	N/A
618	P3H1_1	N/A	N/A
619	GOPC_1	N/A	N/A
620	NDC1	NDC1	NDC1 transmembrane nucleoporin	Source:HGNC Symbol
621	MAP2K6_1	N/A	N/A
622	DNPH1	DNPH1	2'-deoxynucleoside 5'-phosphate N-hydrolase 1	Source:HGNC Symbol
623	ENSOMYG00000065117	GALNT8	polypeptide N-acetylgalactosaminyltransferase 8	Source:HGNC Symbol
624	AACS	AACS	acetoacetyl-CoA synthetase	Source:HGNC Symbol
625	HNRNPH1L_2	N/A	N/A
626	ENSOMYG00000000862	PITPNB	phosphatidylinositol transfer protein beta	Source:HGNC Symbol
627	WDR75_1	N/A	N/A
628	SLC7A5_2	N/A	N/A
629	SLC35A3B_1	N/A	N/A
630	BRI3BP	BRI3BP	BRI3 binding protein	Source:HGNC Symbol
631	EIF4E1C_1	N/A	N/A
632	MSH2	MSH2	mutS homolog 2	Source:HGNC Symbol
633	DAGLA_1	N/A	N/A
634	ZMP:0000000624	N/A	N/A
635	SYPL1_2	N/A	N/A
636	ATAD2	ATAD2	ATPase family AAA domain containing 2	Source:HGNC Symbol
637	ABCD3A_1	N/A	N/A
638	ENSOMYG00000042632	TRMT61B	tRNA methyltransferase 61B	Source:HGNC Symbol
639	EMC8_2	N/A	N/A
640	NCAPD3	NCAPD3	non-SMC condensin II complex subunit D3	Source:HGNC Symbol
641	MTF2_1	N/A	N/A
642	SYNCRIP_1	N/A	N/A
643	HSP70B	HSPA2	heat shock protein family A (Hsp70) member 2	Source:HGNC Symbol
644	TFR1B_1	N/A	N/A
645	TCEA2	TCEA2	transcription elongation factor A2	Source:HGNC Symbol
646	MCM10	MCM10	minichromosome maintenance 10 replication initiation factor	Source:HGNC Symbol
647	ENSOMYG00000025309	N/A	N/A
648	ENSOMYG00000065632	COL26A1	collagen type XXVI alpha 1 chain	Source:HGNC Symbol
649	ENSOMYG00000036290	IFT20	intraflagellar transport 20	Source:HGNC Symbol
650	FASTKD2	N/A	N/A
651	ENSOMYG00000043343	XPO5	exportin 5	Source:HGNC Symbol
652	TBC1D19	TBC1D19	TBC1 domain family member 19	Source:HGNC Symbol
653	ENSOMYG00000035735	MCM7	minichromosome maintenance complex component 7	Source:HGNC Symbol
654	INO80C_1	N/A	N/A
655	ELOVL7A_1	N/A	N/A
656	ENSOMYG00000011427	LMNB2	lamin B2	Source:HGNC Symbol
657	SEMA3AB_1	N/A	N/A
658	FUS	FUS	FUS RNA binding protein	Source:HGNC Symbol
659	ENSOMYG00000043798	MYBL2	MYB proto-oncogene like 2	Source:HGNC Symbol
660	IF6	EIF6	eukaryotic translation initiation factor 6	Source:HGNC Symbol
661	RPL7L1_2	N/A	N/A
662	RPE65_2	N/A	N/A
663	MMD_1	N/A	N/A
664	SI:DKEY-28B4.8_1	N/A	N/A
665	ENSOMYG00000071549	FKBP14	FKBP prolyl isomerase 14	Source:HGNC Symbol
666	NSD2	NSD2	nuclear receptor binding SET domain protein 2	Source:HGNC Symbol
667	ENSOMYG00000052716	URB1	URB1 ribosome biogenesis homolog	Source:HGNC Symbol
668	ENSOMYG00000063776	N/A	N/A
669	ENSOMYG00000018120	DCT	dopachrome tautomerase	Source:HGNC Symbol
670	ENSOMYG00000047899	N/A	N/A
671	CISD2_1	N/A	N/A
672	NCAPG2_2	N/A	N/A
673	MFSD2AB_2	N/A	N/A
674	CPS1	CPS1	carbamoyl-phosphate synthase 1	Source:HGNC Symbol
675	ENSOMYG00000045066	DDX47	DEAD-box helicase 47	Source:HGNC Symbol
676	ENSOMYG00000006012	N/A	N/A
677	ABCE1_2	N/A	N/A
678	SLC35B1_1	N/A	N/A
679	JMJD6	JMJD6	jumonji domain containing 6, arginine demethylase and lysine hydroxylase	Source:HGNC Symbol
679	JMJD6	JMJD6	jumonji domain containing 6, arginine demethylase and lysine hydroxylase	Source:HGNC Symbol
680	EMC8_1	N/A	N/A
681	POP1	POP1	POP1 homolog, ribonuclease P/MRP subunit	Source:HGNC Symbol
682	CAMLG	CAMLG	calcium modulating ligand	Source:HGNC Symbol
683	MRPS33_2	N/A	N/A
684	PRMT6	PRMT6	protein arginine methyltransferase 6	Source:HGNC Symbol
685	PSPH_2	N/A	N/A
686	ENSOMYG00000022045	SPIN1	spindlin 1	Source:HGNC Symbol
686	ENSOMYG00000022045	SPIN2A	spindlin family member 2A	Source:HGNC Symbol
686	ENSOMYG00000022045	SPIN4	spindlin family member 4	Source:HGNC Symbol
686	ENSOMYG00000022045	SPIN2B	spindlin family member 2B	Source:HGNC Symbol
686	ENSOMYG00000022045	SPIN3	spindlin family member 3	Source:HGNC Symbol
687	ENSOMYG00000024183	N/A	N/A
688	IDH3G_1	N/A	N/A
689	ALDH1L2_1	N/A	N/A
690	EWSR1A	EWSR1	EWS RNA binding protein 1	Source:HGNC Symbol
691	ENSOMYG00000010478	HYOU1	hypoxia up-regulated 1	Source:HGNC Symbol
692	TRMT61A	TRMT61A	tRNA methyltransferase 61A	Source:HGNC Symbol
693	MCFD2_2	N/A	N/A
694	SCCPDHB_2	N/A	N/A
695	ADAMTS1_1	N/A	N/A
696	KRTT1C19E	N/A	N/A
697	KLF17_2	N/A	N/A
698	POLR1B	POLR1B	RNA polymerase I subunit B	Source:HGNC Symbol
699	ZC3HC1_1	N/A	N/A
700	JADE3_1	N/A	N/A
701	ENSOMYG00000010138	TIMM44	translocase of inner mitochondrial membrane 44	Source:HGNC Symbol
702	FKBP10B	N/A	N/A
703	GINS2_2	N/A	N/A
704	TUBG1_1	N/A	N/A
705	ZIC3_2	N/A	N/A
706	CERS6_2	N/A	N/A
707	NUP43_2	N/A	N/A
708	TBP_2	N/A	N/A
709	TMEM150A_1	N/A	N/A
710	BBS5_2	N/A	N/A
711	CEBPZ	CEBPZ	CCAAT enhancer binding protein zeta	Source:HGNC Symbol
712	SUCLG2_1	N/A	N/A
713	ENSOMYG00000011509	NUP153	nucleoporin 153	Source:HGNC Symbol
714	ENSOMYG00000012977	KDELR3	KDEL endoplasmic reticulum protein retention receptor 3	Source:HGNC Symbol
715	ENSOMYG00000044650	LEPROTL1	leptin receptor overlapping transcript like 1	Source:HGNC Symbol
716	ENSOMYG00000012427	RECQL4	RecQ like helicase 4	Source:HGNC Symbol
717	ZNF207_2	N/A	N/A
718	MTHFR	MTHFR	methylenetetrahydrofolate reductase	Source:HGNC Symbol
718	MTHFR	MTHFR	methylenetetrahydrofolate reductase	Source:HGNC Symbol
719	ENSOMYG00000071042	PPP1R14B	protein phosphatase 1 regulatory inhibitor subunit 14B	Source:HGNC Symbol
720	ENSOMYG00000065339	N/A	N/A
721	ENSOMYG00000001829	CASP1	caspase 1	Source:HGNC Symbol
721	ENSOMYG00000001829	CASP5	caspase 5	Source:HGNC Symbol
721	ENSOMYG00000001829	PYDC1	pyrin domain containing 1	Source:HGNC Symbol
721	ENSOMYG00000001829	CASP4	caspase 4	Source:HGNC Symbol
721	ENSOMYG00000001829	CARD16	caspase recruitment domain family member 16	Source:HGNC Symbol
721	ENSOMYG00000001829	CARD18	caspase recruitment domain family member 18	Source:HGNC Symbol
722	ENSOMYG00000013725	WDR73	WD repeat domain 73	Source:HGNC Symbol
723	DOLPP1_1	N/A	N/A
724	HSP90AA1.2	HSP90AA1	heat shock protein 90 alpha family class A member 1	Source:HGNC Symbol
724	HSP90AA1.2	HSP90AA1	heat shock protein 90 alpha family class A member 1	Source:HGNC Symbol
725	ENSOMYG00000032880	GPX8	glutathione peroxidase 8 (putative)	Source:HGNC Symbol
726	HLF_3	N/A	N/A
727	PPCS	PPCS	phosphopantothenoylcysteine synthetase	Source:HGNC Symbol
728	DNAJB11_1	N/A	N/A
729	CRISPLD1	N/A	N/A
730	UTP20	UTP20	UTP20 small subunit processome component	Source:HGNC Symbol
731	PSME3_2	N/A	N/A
732	CHCHD4A_2	N/A	N/A
733	UTP6	UTP6	UTP6 small subunit processome component	Source:HGNC Symbol
733	UTP6	UTP6	UTP6 small subunit processome component	Source:HGNC Symbol
734	NUP133_1	N/A	N/A
735	DHX57	DHX57	DExH-box helicase 57	Source:HGNC Symbol
736	SIRT7_1	N/A	N/A
737	PDCD11_1	N/A	N/A
738	RSL1D1	RSL1D1	ribosomal L1 domain containing 1	Source:HGNC Symbol
739	ENSOMYG00000038382	N/A	N/A
740	NHP2_2	N/A	N/A
741	ASF1BB_1	N/A	N/A
742	ENSOMYG00000020618	NUP160	nucleoporin 160	Source:HGNC Symbol
743	NOM1	NOM1	nucleolar protein with MIF4G domain 1	Source:HGNC Symbol
744	NUDT1_1	N/A	N/A
745	MANF_2	N/A	N/A
746	PSPC1_2	N/A	N/A
747	PAN2_2	N/A	N/A
748	ENSOMYG00000026605	PAFAH1B3	platelet activating factor acetylhydrolase 1b catalytic subunit 3	Source:HGNC Symbol
749	ANAPC2_1	N/A	N/A
750	EZH2	EZH2	enhancer of zeste 2 polycomb repressive complex 2 subunit	Source:HGNC Symbol
751	HDDC2	HDDC2	HD domain containing 2	Source:HGNC Symbol
752	ENSOMYG00000034562	HABP4	hyaluronan binding protein 4	Source:HGNC Symbol
753	GCN1_2	N/A	N/A
754	MAPK9	N/A	N/A
755	ENSOMYG00000004397	POLA2	DNA polymerase alpha 2, accessory subunit	Source:HGNC Symbol
756	ECRG4B_2	N/A	N/A
757	HEATR3_1	N/A	N/A
758	CHD6_1	N/A	N/A
759	MRI1_2	N/A	N/A
760	TYRP1_2	N/A	N/A
761	MFSD4B_1	N/A	N/A
762	GNE_2	N/A	N/A
763	ENSOMYG00000036697	NOP14	NOP14 nucleolar protein	Source:HGNC Symbol
764	SEC23A_2	N/A	N/A
765	E2F1_1	N/A	N/A
766	TRIL	TRIL	TLR4 interactor with leucine rich repeats	Source:HGNC Symbol
767	PPP2CA_2	N/A	N/A
768	TWF1B_1	N/A	N/A
769	UTP3	UTP3	UTP3 small subunit processome component	Source:HGNC Symbol
770	CISD2_2	N/A	N/A
771	NUP85_1	N/A	N/A
772	ENSOMYG00000012333	BOP1	BOP1 ribosomal biogenesis factor	Source:HGNC Symbol
773	LYAR	LYAR	Ly1 antibody reactive	Source:HGNC Symbol
774	ENSOMYG00000017742	PDXK	pyridoxal kinase	Source:HGNC Symbol
775	SASS6	SASS6	SAS-6 centriolar assembly protein	Source:HGNC Symbol
776	ENSOMYG00000004439	NDC80	NDC80 kinetochore complex component	Source:HGNC Symbol
777	RMND1	RMND1	required for meiotic nuclear division 1 homolog	Source:HGNC Symbol
778	CCNK	N/A	N/A
778	CCNK	N/A	N/A
778	CCNK	CCNK	cyclin K	Source:HGNC Symbol
779	PAPSS2A	PAPSS2	3'-phosphoadenosine 5'-phosphosulfate synthase 2	Source:HGNC Symbol
780	ENSOMYG00000028212	EMG1	EMG1 N1-specific pseudouridine methyltransferase	Source:HGNC Symbol
781	ENSOMYG00000022743	TUBA4B	tubulin alpha 4b	Source:HGNC Symbol
782	ENSOMYG00000026661	DDX18	DEAD-box helicase 18	Source:HGNC Symbol
783	DICER1_1	N/A	N/A
784	AFG2A	AFG2A	AFG2 AAA ATPase homolog A	Source:HGNC Symbol
785	SMARCC2_1	N/A	N/A
786	PREP	PREP	prolyl endopeptidase	Source:HGNC Symbol
787	ENSOMYG00000047674	N/A	N/A
788	OCA2	OCA2	OCA2 melanosomal transmembrane protein	Source:HGNC Symbol
789	ST3GAL1_1	N/A	N/A
790	GNL3_2	N/A	N/A
791	RFC5_2	N/A	N/A
792	ENSOMYG00000067824	NUDT15	nudix hydrolase 15	Source:HGNC Symbol
793	ENSOMYG00000022853	N/A	N/A
794	PDIA5_1	N/A	N/A
795	TRAM2	TRAM2	translocation associated membrane protein 2	Source:HGNC Symbol
795	TRAM2	TRAM2	translocation associated membrane protein 2	Source:HGNC Symbol
796	ENSOMYG00000009895	NARS1	asparaginyl-tRNA synthetase 1	Source:HGNC Symbol
797	DDX27	DDX27	DEAD-box helicase 27	Source:HGNC Symbol
798	JUND_2	N/A	N/A
799	ENSOMYG00000040398	N/A	N/A
800	ENSOMYG00000012519	N/A	N/A
801	SI:CH211-153J24.3_2	N/A	N/A
802	EXTL3_1	N/A	N/A
803	ENSOMYG00000005903	DPY19L1	dpy-19 like C-mannosyltransferase 1	Source:HGNC Symbol
803	ENSOMYG00000005903	DPY19L2	dpy-19 like 2	Source:HGNC Symbol
804	ATIC_2	N/A	N/A
805	HSPA4B_1	N/A	N/A
806	ENSOMYG00000005924	NUDCD1	NudC domain containing 1	Source:HGNC Symbol
807	CAD_1	N/A	N/A
808	SRM	SRM	spermidine synthase	Source:HGNC Symbol
809	CNOT9_2	N/A	N/A
810	ENSOMYG00000015015	GSPT1	G1 to S phase transition 1	Source:HGNC Symbol
811	KNTC1	KNTC1	kinetochore associated 1	Source:HGNC Symbol
812	MRPL37	MRPL37	mitochondrial ribosomal protein L37	Source:HGNC Symbol
813	ENSOMYG00000017619	N/A	N/A
814	TM7SF2_1	N/A	N/A
815	ZDHHC9	ZDHHC9	zinc finger DHHC-type palmitoyltransferase 9	Source:HGNC Symbol
815	ZDHHC9	ZDHHC9	zinc finger DHHC-type palmitoyltransferase 9	Source:HGNC Symbol
816	TF	N/A	N/A
817	LARP4AA_1	N/A	N/A
818	RRS1_1	N/A	N/A
819	POGLUT2	POGLUT2	protein O-glucosyltransferase 2	Source:HGNC Symbol
820	E2F8_2	N/A	N/A
821	ENSOMYG00000012212	SF3B4	splicing factor 3b subunit 4	Source:HGNC Symbol
822	MAT2AB	MAT2A	methionine adenosyltransferase 2A	Source:HGNC Symbol
823	ENSOMYG00000030742	RAB27B	RAB27B, member RAS oncogene family	Source:HGNC Symbol
824	ENSOMYG00000013370	NPAP1	nuclear pore associated protein 1	Source:HGNC Symbol
824	ENSOMYG00000013370	POM121	POM121 transmembrane nucleoporin	Source:HGNC Symbol
824	ENSOMYG00000013370	POM121C	POM121 transmembrane nucleoporin C	Source:HGNC Symbol
825	DNASE1L4.1_1	N/A	N/A
826	EIF4G1A_1	N/A	N/A
827	ENSOMYG00000016215	CIRBP	cold inducible RNA binding protein	Source:HGNC Symbol
827	ENSOMYG00000016215	RBM3	RNA binding motif protein 3	Source:HGNC Symbol
828	SMFN	REXO2	RNA exonuclease 2	Source:HGNC Symbol
829	CHORDC1A	CHORDC1	cysteine and histidine rich domain containing 1	Source:HGNC Symbol
830	EHD1B_2	N/A	N/A
831	KDELR2A_1	N/A	N/A
832	ENSOMYG00000058498	N/A	N/A
833	NIP7_1	N/A	N/A
834	SFXN1_2	N/A	N/A
835	ZGC:86839	CKS2	CDC28 protein kinase regulatory subunit 2	Source:HGNC Symbol
836	CHAF1B_1	N/A	N/A
837	ENSOMYG00000036196	SNU13	small nuclear ribonucleoprotein 13	Source:HGNC Symbol
838	PAK1	PAK1	p21 (RAC1) activated kinase 1	Source:HGNC Symbol
838	PAK1	PAK1	p21 (RAC1) activated kinase 1	Source:HGNC Symbol
839	ENSOMYG00000044109	SERP1	stress associated endoplasmic reticulum protein 1	Source:HGNC Symbol
840	ENSOMYG00000010609	FLRT2	fibronectin leucine rich transmembrane protein 2	Source:HGNC Symbol
841	RPIA_2	N/A	N/A
842	ENSOMYG00000060567	N/A	N/A
843	TSR2	TSR2	TSR2 ribosome maturation factor	Source:HGNC Symbol
844	ENSOMYG00000076476	N/A	N/A
845	NUP107_2	N/A	N/A
846	MAD2L1_1	N/A	N/A
847	ENSOMYG00000004161	FEN1	flap structure-specific endonuclease 1	Source:HGNC Symbol
848	ENSOMYG00000028701	DNAJC25	DnaJ heat shock protein family (Hsp40) member C25	Source:HGNC Symbol
849	DDX24	DDX24	DEAD-box helicase 24	Source:HGNC Symbol
850	GOLT1BA_1	N/A	N/A
851	DCAF13_2	N/A	N/A
852	LARP4AA_2	N/A	N/A
853	ENSOMYG00000033872	SNRPA1	small nuclear ribonucleoprotein polypeptide A'	Source:HGNC Symbol
854	ACACA_2	N/A	N/A
855	SI:CH211-140M22.7_1	N/A	N/A
856	TTC39A_1	N/A	N/A
857	ENSOMYG00000043944	SNRPD3	small nuclear ribonucleoprotein D3 polypeptide	Source:HGNC Symbol
858	FKBP11_2	N/A	N/A
859	ENSOMYG00000047461	UTP14A	UTP14A small subunit processome component	Source:HGNC Symbol
859	ENSOMYG00000047461	UTP14C	UTP14C small subunit processome component	Source:HGNC Symbol
860	ENSOMYG00000004780	N/A	N/A
861	PSDA	PSD	pleckstrin and Sec7 domain containing	Source:HGNC Symbol
862	NASP	NASP	nuclear autoantigenic sperm protein	Source:HGNC Symbol
862	NASP	NASP	nuclear autoantigenic sperm protein	Source:HGNC Symbol
863	DDX11	DDX11	DEAD/H-box helicase 11	Source:HGNC Symbol
864	NOL11_1	N/A	N/A
865	ENSOMYG00000054712		novel protein
866	ZNRD2_2	N/A	N/A
867	ENSOMYG00000025512	NRM	nurim	Source:HGNC Symbol
868	ENSOMYG00000029935	N/A	N/A
869	ENSOMYG00000016056	N/A	N/A
870	LRPAP1_2	N/A	N/A
871	ENSOMYG00000000964	GK2	glycerol kinase 2	Source:HGNC Symbol
871	ENSOMYG00000000964	GK	glycerol kinase	Source:HGNC Symbol
871	ENSOMYG00000000964	GK3	glycerol kinase 3	Source:HGNC Symbol
872	NCAPH2	NCAPH2	non-SMC condensin II complex subunit H2	Source:HGNC Symbol
873	ACSL2_1	N/A	N/A
874	ENSOMYG00000049964	POLR1E	RNA polymerase I subunit E	Source:HGNC Symbol
875	ENSOMYG00000053307	N/A	N/A
876	HGH1_2	N/A	N/A
877	RPS6KB1B	N/A	N/A
878	ENSOMYG00000026393	PAK6	p21 (RAC1) activated kinase 6	Source:HGNC Symbol
879	RHGB	RHBG	Rh family B glycoprotein	Source:HGNC Symbol
880	EFL1_1	N/A	N/A
881	CIRBP	CIRBP	cold inducible RNA binding protein	Source:HGNC Symbol
881	CIRBP	RBM3	RNA binding motif protein 3	Source:HGNC Symbol
882	NOL10	NOL10	nucleolar protein 10	Source:HGNC Symbol
883	ENSOMYG00000016313	PLOD3	procollagen-lysine,2-oxoglutarate 5-dioxygenase 3	Source:HGNC Symbol
884	ENSOMYG00000004629	FAN1	FANCD2 and FANCI associated nuclease 1	Source:HGNC Symbol
885	POM121	N/A	N/A
886	DDX28_2	N/A	N/A
887	NFATC2A_2	N/A	N/A
888	ENSOMYG00000041272	ABCF2	ATP binding cassette subfamily F member 2	Source:HGNC Symbol
889	GLT8D1_1	N/A	N/A
890	FTSJ3	FTSJ3	FtsJ RNA 2'-O-methyltransferase 3	Source:HGNC Symbol
891	SLC2A10	SLC2A10	solute carrier family 2 member 10	Source:HGNC Symbol
892	FANCD2	FANCD2	FA complementation group D2	Source:HGNC Symbol
893	ENSOMYG00000015291	TMEM45A	transmembrane protein 45A	Source:HGNC Symbol
894	ENSOMYG00000035969	N/A	N/A
895	IDH3A_2	N/A	N/A
896	EFTUD2_2	N/A	N/A
897	ENSOMYG00000002100	TIMM10B	translocase of inner mitochondrial membrane 10B	Source:HGNC Symbol
898	ENSOMYG00000026579	SLC29A2	solute carrier family 29 member 2	Source:HGNC Symbol
899	ENSOMYG00000043616	RBBP4	RB binding protein 4, chromatin remodeling factor	Source:HGNC Symbol
900	LPGAT1_2	N/A	N/A
901	NOP16_1	N/A	N/A
902	GSTP1	N/A	N/A
903	MPPED2A_1	N/A	N/A
904	WEE1_2	N/A	N/A
905	ENSOMYG00000047493	CDK2	cyclin dependent kinase 2	Source:HGNC Symbol
906	ZMPSTE24_1	N/A	N/A
907	FAH_2	N/A	N/A
908	MMP15B_2	N/A	N/A
909	SNRPD1_1	N/A	N/A
910	NCEH1A_1	N/A	N/A
911	ENSOMYG00000023586	FAR1	fatty acyl-CoA reductase 1	Source:HGNC Symbol
912	ENSOMYG00000013919	FAM98A	family with sequence similarity 98 member A	Source:HGNC Symbol
913	ENSOMYG00000025835	PSMD11	proteasome 26S subunit, non-ATPase 11	Source:HGNC Symbol
914	ENSOMYG00000002678	NCOA7	nuclear receptor coactivator 7	Source:HGNC Symbol
915	XRN2_2	N/A	N/A
916	YARS2_1	N/A	N/A
917	NAA30_2	N/A	N/A
918	ENSOMYG00000031838	ADPGK	ADP dependent glucokinase	Source:HGNC Symbol
919	DR1	DR1	down-regulator of transcription 1	Source:HGNC Symbol
919	DR1	DR1	down-regulator of transcription 1	Source:HGNC Symbol
920	F2RL2	F2RL2	coagulation factor II thrombin receptor like 2	Source:HGNC Symbol
920	F2RL2	F2RL2	coagulation factor II thrombin receptor like 2	Source:HGNC Symbol
920	F2RL2	F2RL2	coagulation factor II thrombin receptor like 2	Source:HGNC Symbol
921	ENSOMYG00000065281	N/A	N/A
922	FBLN2	FBLN2	fibulin 2	Source:HGNC Symbol
922	FBLN2	FBLN2	fibulin 2	Source:HGNC Symbol
923	ENSOMYG00000043586	SLC22A14	solute carrier family 22 member 14	Source:HGNC Symbol
923	ENSOMYG00000043586	SLC22A3	solute carrier family 22 member 3	Source:HGNC Symbol
923	ENSOMYG00000043586	SLC22A9	solute carrier family 22 member 9	Source:HGNC Symbol
923	ENSOMYG00000043586	SLC22A11	solute carrier family 22 member 11	Source:HGNC Symbol
923	ENSOMYG00000043586	SLC22A1	solute carrier family 22 member 1	Source:HGNC Symbol
923	ENSOMYG00000043586	SLC22A10	solute carrier family 22 member 10	Source:HGNC Symbol
923	ENSOMYG00000043586	SLC22A25	solute carrier family 22 member 25	Source:HGNC Symbol
923	ENSOMYG00000043586	SLC22A4	solute carrier family 22 member 4	Source:HGNC Symbol
923	ENSOMYG00000043586	SLC22A5	solute carrier family 22 member 5	Source:HGNC Symbol
923	ENSOMYG00000043586	SLC22A24	solute carrier family 22 member 24	Source:HGNC Symbol
923	ENSOMYG00000043586	SLC22A12	solute carrier family 22 member 12	Source:HGNC Symbol
923	ENSOMYG00000043586	SLC22A6	solute carrier family 22 member 6	Source:HGNC Symbol
924	PTPN9A	N/A	N/A
925	ENSOMYG00000037990	STOML2	stomatin like 2	Source:HGNC Symbol
926	SI:CH211-225B11.1_2	N/A	N/A
927	BUB1BB	BUB1B	BUB1 mitotic checkpoint serine/threonine kinase B	Source:HGNC Symbol
928	KDELR2A_2	N/A	N/A
929	NSDHL	NSDHL	NAD(P) dependent steroid dehydrogenase-like	Source:HGNC Symbol
930	PAICS_1	N/A	N/A
931	CCDC43_1	N/A	N/A
932	CCDC51_2	N/A	N/A
933	ENSOMYG00000003208	SRSF2	serine and arginine rich splicing factor 2	Source:HGNC Symbol
933	ENSOMYG00000003208	SRSF8	serine and arginine rich splicing factor 8	Source:HGNC Symbol
934	NOLC1_2	N/A	N/A
935	ENSOMYG00000032317	SEC61A1	SEC61 translocon subunit alpha 1	Source:HGNC Symbol
936	ENSOMYG00000026321	N/A	N/A
937	SARS2	SARS2	seryl-tRNA synthetase 2, mitochondrial	Source:HGNC Symbol
938	AATF	AATF	apoptosis antagonizing transcription factor	Source:HGNC Symbol
939	ACSBG2_1	N/A	N/A
940	BARD1	BARD1	BRCA1 associated RING domain 1	Source:HGNC Symbol
941	TUBA1B	N/A	N/A
942	ENSOMYG00000037477	DHX35	DEAH-box helicase 35	Source:HGNC Symbol
943	SSR3_2	N/A	N/A
944	SNAPC3	SNAPC3	small nuclear RNA activating complex polypeptide 3	Source:HGNC Symbol
944	SNAPC3	SNAPC3	small nuclear RNA activating complex polypeptide 3	Source:HGNC Symbol
945	ID2B_1	N/A	N/A
946	ENSOMYG00000023383	IDH2	isocitrate dehydrogenase (NADP(+)) 2	Source:HGNC Symbol
947	ENSOMYG00000030473	PRPF19	pre-mRNA processing factor 19	Source:HGNC Symbol
948	RPS19BP1_1	N/A	N/A
949	ENSOMYG00000030241	TDG	thymine DNA glycosylase	Source:HGNC Symbol
950	PES	PES1	pescadillo ribosomal biogenesis factor 1	Source:HGNC Symbol
951	ENSOMYG00000038820	PCNP	PEST proteolytic signal containing nuclear protein	Source:HGNC Symbol
952	FKBP2_2	N/A	N/A
953	GCNA_1	N/A	N/A
954	NIN_1	N/A	N/A
955	ENSOMYG00000038276	PCLAF	PCNA clamp associated factor	Source:HGNC Symbol
956	PUM3	PUM3	pumilio RNA binding family member 3	Source:HGNC Symbol
957	PPA2_1	N/A	N/A
958	MIX23	MIX23	mitochondrial matrix import factor 23	Source:HGNC Symbol
959	DRAP1_2	N/A	N/A
960	DOT1L_2	N/A	N/A
961	DDX5_1	N/A	N/A
962	C15ORF61	C15orf61	chromosome 15 open reading frame 61	Source:HGNC Symbol
963	ENSOMYG00000018136	BUD23	BUD23 rRNA methyltransferase and ribosome maturation factor	Source:HGNC Symbol
964	CEMIP2_2	N/A	N/A
965	SNRPD3L	SNRPD3	small nuclear ribonucleoprotein D3 polypeptide	Source:HGNC Symbol
966	EXO1	EXO1	exonuclease 1	Source:HGNC Symbol
967	RRM1	RRM1	ribonucleotide reductase catalytic subunit M1	Source:HGNC Symbol
968	ENSOMYG00000033858	N/A	N/A
969	RPS19BP1_2	N/A	N/A
970	GDI1_2	N/A	N/A
971	DLX2A	DLX2	distal-less homeobox 2	Source:HGNC Symbol
972	THSD4_2	N/A	N/A
973	ENSOMYG00000026571	N/A	N/A
974	ATAD5A_1	N/A	N/A
975	TUBG1_2	N/A	N/A
976	MFSD2AB_1	N/A	N/A
977	ENSOMYG00000022198	N/A	N/A
978	IFT22	IFT22	intraflagellar transport 22	Source:HGNC Symbol
979	ENSOMYG00000057787	N/A	N/A
980	TNFRSF21_2	N/A	N/A
981	ELOVL6	ELOVL6	ELOVL fatty acid elongase 6	Source:HGNC Symbol
981	ELOVL6	ELOVL3	ELOVL fatty acid elongase 3	Source:HGNC Symbol
981	ELOVL6	ELOVL6	ELOVL fatty acid elongase 6	Source:HGNC Symbol
982	WFDC2_1	N/A	N/A
983	HDGFL2_2	N/A	N/A
984	PLXNB1A_2	N/A	N/A
985	ENSOMYG00000018784	N/A	N/A
986	DNMT3BB.1_1	N/A	N/A
987	ENSOMYG00000019817	N/A	N/A
988	ENTPD5A_1	N/A	N/A
989	ENSOMYG00000045315	KDELR3	KDEL endoplasmic reticulum protein retention receptor 3	Source:HGNC Symbol
990	TSN_2	N/A	N/A
991	ENSOMYG00000018598	KRR1	KRR1 small subunit processome component homolog	Source:HGNC Symbol
992	PELP1	N/A	N/A
993	NOL11_2	N/A	N/A
994	ENSOMYG00000025294	FYTTD1	forty-two-three domain containing 1	Source:HGNC Symbol
995	AEBP2_1	N/A	N/A
996	ENSOMYG00000020105	PAK1	p21 (RAC1) activated kinase 1	Source:HGNC Symbol
997	PA2G4A_2	N/A	N/A
998	ENSOMYG00000007230	NSD2	nuclear receptor binding SET domain protein 2	Source:HGNC Symbol
999	SURF4_1	N/A	N/A
1000	SF3B3	SF3B3	splicing factor 3b subunit 3	Source:HGNC Symbol
1001	SENP3B_2	N/A	N/A
1002	SSBP1_2	N/A	N/A
1003	ENSOMYG00000027512	WDR43	WD repeat domain 43	Source:HGNC Symbol
1004	IPO9_2	N/A	N/A
1005	SETB_1	N/A	N/A
1006	DNAJC11B	N/A	N/A
1007	ENSOMYG00000031982	SUMO3	small ubiquitin like modifier 3	Source:HGNC Symbol
1008	ZBTB7C_2	N/A	N/A
1009	NOP10_2	N/A	N/A
1010	EFNA5B	EFNA5	ephrin A5	Source:HGNC Symbol
1010	EFNA5B	EFNA5	ephrin A5	Source:HGNC Symbol
1011	ENSOMYG00000010587	BRCA1	BRCA1 DNA repair associated	Source:HGNC Symbol
1012	ENSOMYG00000000595	ILF2	interleukin enhancer binding factor 2	Source:HGNC Symbol
1013	RCC2_2	N/A	N/A
1014	ENSOMYG00000027583	CSE1L	chromosome segregation 1 like	Source:HGNC Symbol
1015	KDELR2B_2	N/A	N/A
1016	WARS1	WARS1	tryptophanyl-tRNA synthetase 1	Source:HGNC Symbol
1017	MED20_2	N/A	N/A
1018	HDAC2	HDAC2	histone deacetylase 2	Source:HGNC Symbol
1019	ENSOMYG00000013839	METTL26	methyltransferase like 26	Source:HGNC Symbol
1020	NT5C3B_1	N/A	N/A
1021	P4HA1B_1	N/A	N/A
1022	ENSOMYG00000041086	EIF4H	eukaryotic translation initiation factor 4H	Source:HGNC Symbol
1023	COR1C	CORO1C	coronin 1C	Source:HGNC Symbol
1024	ENSOMYG00000014916	ZMYM3	zinc finger MYM-type containing 3	Source:HGNC Symbol
1025	FOXE1	N/A	N/A
1026	ENSOMYG00000008710	JMJD8	jumonji domain containing 8	Source:HGNC Symbol
1027	ACTL6A_2	N/A	N/A
1028	LACC1	LACC1	laccase domain containing 1	Source:HGNC Symbol
1029	ENSOMYG00000065947	N/A	N/A
1030	TMX2B_2	N/A	N/A
1031	MPHOSPH10	MPHOSPH10	M-phase phosphoprotein 10	Source:HGNC Symbol
1032	AARS1	AARS1	alanyl-tRNA synthetase 1	Source:HGNC Symbol
1033	LMF2B_2	N/A	N/A
1034	ENSOMYG00000036910	MAMSTR	MEF2 activating motif and SAP domain containing transcriptional regulator	Source:HGNC Symbol
1035	GMNN	GMNN	geminin DNA replication inhibitor	Source:HGNC Symbol
1036	ENSOMYG00000072635	N/A	N/A
1037	PTBP1A_2	N/A	N/A
1038	EBNA1BP2_2	N/A	N/A
1039	CBX1A_1	N/A	N/A
1040	SETA	SET	SET nuclear proto-oncogene	Source:HGNC Symbol
1040	SETA	SET	SET nuclear proto-oncogene	Source:HGNC Symbol
1041	ENSOMYG00000041128	TNFRSF10A	TNF receptor superfamily member 10a	Source:HGNC Symbol
1041	ENSOMYG00000041128	LTBR	lymphotoxin beta receptor	Source:HGNC Symbol
1041	ENSOMYG00000041128	TNFRSF10B	TNF receptor superfamily member 10b	Source:HGNC Symbol
1041	ENSOMYG00000041128	TNFRSF8	TNF receptor superfamily member 8	Source:HGNC Symbol
1041	ENSOMYG00000041128	CD27	CD27 molecule	Source:HGNC Symbol
1041	ENSOMYG00000041128	TNFRSF11A	TNF receptor superfamily member 11a	Source:HGNC Symbol
1041	ENSOMYG00000041128	TNFRSF14	TNF receptor superfamily member 14	Source:HGNC Symbol
1041	ENSOMYG00000041128	TNFRSF10D	TNF receptor superfamily member 10d	Source:HGNC Symbol
1041	ENSOMYG00000041128	TNFRSF10C	TNF receptor superfamily member 10c	Source:HGNC Symbol
1041	ENSOMYG00000041128	TNFRSF4	TNF receptor superfamily member 4	Source:HGNC Symbol
1041	ENSOMYG00000041128	TNFRSF18	TNF receptor superfamily member 18	Source:HGNC Symbol
1041	ENSOMYG00000041128	TNFRSF25	TNF receptor superfamily member 25	Source:HGNC Symbol
1042	ENSOMYG00000077508	N/A	N/A
1043	LDLRB_2	N/A	N/A
1044	ENSOMYG00000071527	N/A	N/A
1045	ENSOMYG00000011467	ATP6V0A2	ATPase H+ transporting V0 subunit a2	Source:HGNC Symbol
1046	ZGC:162879_1	N/A	N/A
1047	ENSOMYG00000002540	N/A	N/A
1048	PTGES3B	PTGES3	prostaglandin E synthase 3	Source:HGNC Symbol
1049	NUS1_2	N/A	N/A
1050	GNL3_1	N/A	N/A
1051	CK073_1	N/A	N/A
1052	ENSOMYG00000008192	AKIRIN1	akirin 1	Source:HGNC Symbol
1053	ENSOMYG00000021851	MRPL20	mitochondrial ribosomal protein L20	Source:HGNC Symbol
1054	JAGN1B_1	N/A	N/A
1055	GTF3C2	GTF3C2	general transcription factor IIIC subunit 2	Source:HGNC Symbol
1056	DDX3XA_1	N/A	N/A
1057	TRMT11	TRMT11	tRNA methyltransferase 11 homolog	Source:HGNC Symbol
1057	TRMT11	TRMT11	tRNA methyltransferase 11 homolog	Source:HGNC Symbol
1058	NOP16_2	N/A	N/A
1059	ENSOMYG00000043942	N/A	N/A
1060	SI:DKEY-48P11.3_1	N/A	N/A
1061	SLC30A7_1	N/A	N/A
1062	ENSOMYG00000020295	ILF2	interleukin enhancer binding factor 2	Source:HGNC Symbol
1063	EPS8L1A_1	N/A	N/A
1064	ENSOMYG00000037878	SEC61A1	SEC61 translocon subunit alpha 1	Source:HGNC Symbol
1065	HSD11B1LA_2	N/A	N/A
1066	ENSOMYG00000019196	TRAM2	translocation associated membrane protein 2	Source:HGNC Symbol
1067	ENSOMYG00000009777	ILF2	interleukin enhancer binding factor 2	Source:HGNC Symbol
1068	STIP1_2	N/A	N/A
1069	CDK2AP1	CDK2AP1	cyclin dependent kinase 2 associated protein 1	Source:HGNC Symbol
1070	ENSOMYG00000044733	TM2D3	TM2 domain containing 3	Source:HGNC Symbol
1071	IPO8_1	N/A	N/A
1072	H2AZ1_1	N/A	N/A
1073	CFAP20_1	N/A	N/A
1074	ENSOMYG00000035563	N/A	N/A
1075	NOL12_1	N/A	N/A
1076	ENSOMYG00000005210	FANCI	FA complementation group I	Source:HGNC Symbol
1077	ENSOMYG00000001793	EBP	EBP cholestenol delta-isomerase	Source:HGNC Symbol
1078	ENSOMYG00000024376	CNIH1	cornichon family AMPA receptor auxiliary protein 1	Source:HGNC Symbol
1079	RCC1L	RCC1L	RCC1 like	Source:HGNC Symbol
1080	TENM3_3	N/A	N/A
1081	PRSS35_1	N/A	N/A
1082	ENSOMYG00000010631	N/A	N/A
1083	ENSOMYG00000038185	TIA1	TIA1 cytotoxic granule associated RNA binding protein	Source:HGNC Symbol
1084	ENSOMYG00000022068	THBS4	thrombospondin 4	Source:HGNC Symbol
1085	HDAC8_3	N/A	N/A
1086	ENSOMYG00000057959	SLC35C1	solute carrier family 35 member C1	Source:HGNC Symbol
1087	ENSOMYG00000024446	N/A	N/A
1088	ENSOMYG00000023968	RRM1	ribonucleotide reductase catalytic subunit M1	Source:HGNC Symbol
1089	ENSOMYG00000035589	NASP	nuclear autoantigenic sperm protein	Source:HGNC Symbol
1090	MATN4	MATN4	matrilin 4	Source:HGNC Symbol
1091	PFAS	PFAS	phosphoribosylformylglycinamidine synthase	Source:HGNC Symbol
1092	DRG1_1	N/A	N/A
1093	ENSOMYG00000010211	EWSR1	EWS RNA binding protein 1	Source:HGNC Symbol
1094	ELOVL5_2	N/A	N/A
1095	ACAT2	ACAT2	acetyl-CoA acetyltransferase 2	Source:HGNC Symbol
1096	ENSOMYG00000009178	AKR1B1	aldo-keto reductase family 1 member B	Source:HGNC Symbol
1096	ENSOMYG00000009178	AKR1E2	aldo-keto reductase family 1 member E2	Source:HGNC Symbol
1097	CBX1A_2	N/A	N/A
1098	MCFD2_1	N/A	N/A
1099	HGH1_1	N/A	N/A
1100	CNBPA_2	N/A	N/A
1101	KLF2B	KLF17	KLF transcription factor 17	Source:HGNC Symbol
1101	KLF2B	KLF18	KLF transcription factor 18	Source:HGNC Symbol
1102	ADAMTS10_1	N/A	N/A
1103	RCC1_1	N/A	N/A
1104	ENSOMYG00000041583	RPN1	ribophorin I	Source:HGNC Symbol
1105	ABT1	ABT1	activator of basal transcription 1	Source:HGNC Symbol
1106	ENSOMYG00000041402	ABCF3	ATP binding cassette subfamily F member 3	Source:HGNC Symbol
1107	ENSOMYG00000025975	NOC4L	nucleolar complex associated 4 homolog	Source:HGNC Symbol
1108	COIL_1	N/A	N/A
1109	ENSOMYG00000014952	NOMO3	NODAL modulator 3	Source:HGNC Symbol
1109	ENSOMYG00000014952	NOMO1	NODAL modulator 1	Source:HGNC Symbol
1109	ENSOMYG00000014952	NOMO2	NODAL modulator 2	Source:HGNC Symbol
1110	ENSOMYG00000026421	EWSR1	EWS RNA binding protein 1	Source:HGNC Symbol
1111	ENSOMYG00000013738	SLC39A14	solute carrier family 39 member 14	Source:HGNC Symbol
1112	EIF5B_2	N/A	N/A
1113	ENSOMYG00000077591	CARM1	coactivator associated arginine methyltransferase 1	Source:HGNC Symbol
1114	ALDH18A1_1	N/A	N/A
1115	PHF20A_2	N/A	N/A
1116	TEX10_1	N/A	N/A
1117	DPH2	DPH2	diphthamide biosynthesis 2	Source:HGNC Symbol
1118	ENSOMYG00000013403	PUS7	pseudouridine synthase 7	Source:HGNC Symbol
1119	CPSF3	CPSF3	cleavage and polyadenylation specific factor 3	Source:HGNC Symbol
1120	NUP58	NUP58	nucleoporin 58	Source:HGNC Symbol
1121	SI:ZFOS-323E3.4_1	N/A	N/A
1122	ENSOMYG00000000586	N/A	N/A
1123	CBX5_1	N/A	N/A
1124	ENSOMYG00000027314	TCTN2	tectonic family member 2	Source:HGNC Symbol
1125	ENSOMYG00000058282	PPRC1	PPARG related coactivator 1	Source:HGNC Symbol
1126	HYAL2_4	N/A	N/A
1127	UTP23	UTP23	UTP23 small subunit processome component	Source:HGNC Symbol
1128	ERGIC1_1	N/A	N/A
1129	COA5	COA5	cytochrome c oxidase assembly factor 5	Source:HGNC Symbol
1130	ATPAF2_1	N/A	N/A
1131	ENSOMYG00000031853	IPO13	importin 13	Source:HGNC Symbol
1132	ENSOMYG00000008197	ORC2	origin recognition complex subunit 2	Source:HGNC Symbol
1133	NOA1_2	N/A	N/A
1134	RPA1_1	N/A	N/A
1135	ENSOMYG00000043788	KHDRBS1	KH RNA binding domain containing, signal transduction associated 1	Source:HGNC Symbol
1136	RCC1_2	N/A	N/A
1137	ENSOMYG00000006862	N/A	N/A
1138	ENSOMYG00000055080	N/A	N/A
1139	CYP51	CYP51A1	cytochrome P450 family 51 subfamily A member 1	Source:HGNC Symbol
1139	CYP51	CYP51A1	cytochrome P450 family 51 subfamily A member 1	Source:HGNC Symbol
1140	ENSOMYG00000026183	N/A	N/A
1141	ENSOMYG00000030988	TARS1	threonyl-tRNA synthetase 1	Source:HGNC Symbol
1142	RRM2_2	N/A	N/A
1143	TOMM22_2	N/A	N/A
1144	ENSOMYG00000045519	SCML4	Scm polycomb group protein like 4	Source:HGNC Symbol
1145	ENSOMYG00000021335	TALDO1	transaldolase 1	Source:HGNC Symbol
1146	ZCCHC2_1	N/A	N/A
1147	INTS2_2	N/A	N/A
1148	ENSOMYG00000036146	N/A	N/A
1149	ENSOMYG00000004384	MTX1	metaxin 1	Source:HGNC Symbol
1150	POB	EMC3	ER membrane protein complex subunit 3	Source:HGNC Symbol
1151	ENSOMYG00000071560	MYG1	MYG1 exonuclease	Source:HGNC Symbol
1152	NOP56_2	N/A	N/A
1153	HSPD1_1	N/A	N/A
1154	RHOT1	RHOT1	ras homolog family member T1	Source:HGNC Symbol
1155	CSNK2A4	N/A	N/A
1156	ENSOMYG00000043993	NCBP1	nuclear cap binding protein subunit 1	Source:HGNC Symbol
1157	ABCE1_1	N/A	N/A
1158	PRSS35_2	N/A	N/A
1159	JDP2B_2	N/A	N/A
1160	CCNT2A	CCNT2	cyclin T2	Source:HGNC Symbol
1161	DDX3XA_2	N/A	N/A
1162	ENSOMYG00000003015	MAMSTR	MEF2 activating motif and SAP domain containing transcriptional regulator	Source:HGNC Symbol
1163	ENSOMYG00000027449	N/A	N/A
1164	BAIAP2L1A_2	N/A	N/A
1165	ENSOMYG00000055533	SP100	SP100 nuclear antigen	Source:HGNC Symbol
1165	ENSOMYG00000055533	HMGB4	high mobility group box 4	Source:HGNC Symbol
1165	ENSOMYG00000055533	SP140L	SP140 nuclear body protein like	Source:HGNC Symbol
1165	ENSOMYG00000055533	UBTFL1	upstream binding transcription factor like 1	Source:HGNC Symbol
1166	TRAM1_2	N/A	N/A
1167	ENSOMYG00000072494	N/A	N/A
1168	DUT_2	N/A	N/A
1169	NOP2_1	N/A	N/A
1170	PRTFDC1	N/A	N/A
1171	ENSOMYG00000062674	GSPT1	G1 to S phase transition 1	Source:HGNC Symbol
1172	BRPF3A_1	N/A	N/A
1173	ENSOMYG00000024759	SEC23B	SEC23 homolog B, COPII coat complex component	Source:HGNC Symbol
1174	ENSOMYG00000015313	SLC9B1	solute carrier family 9 member B1	Source:HGNC Symbol
1174	ENSOMYG00000015313	SLC9B2	solute carrier family 9 member B2	Source:HGNC Symbol
1175	ENSOMYG00000066138	FCF1	FCF1 rRNA-processing protein	Source:HGNC Symbol
1176	EXOSC8	EXOSC8	exosome component 8	Source:HGNC Symbol
1177	GCLC_1	N/A	N/A
1178	ENSOMYG00000033339	SNRPA1	small nuclear ribonucleoprotein polypeptide A'	Source:HGNC Symbol
1179	VCPKMT	VCPKMT	valosin containing protein lysine methyltransferase	Source:HGNC Symbol
1180	SMPD5	N/A	N/A
1181	ENSOMYG00000005192	KIF5B	kinesin family member 5B	Source:HGNC Symbol
1182	SI:DKEY-6I22.5	PMF1	polyamine modulated factor 1	Source:HGNC Symbol
1183	GALNT5_2	N/A	N/A
1184	ENSOMYG00000027761	NUP155	nucleoporin 155	Source:HGNC Symbol
1185	PHF19_2	N/A	N/A
1186	TPI1A_2	N/A	N/A
1187	ENSOMYG00000045958	SMS	spermine synthase	Source:HGNC Symbol
1188	ENSOMYG00000006761	MRPL14	mitochondrial ribosomal protein L14	Source:HGNC Symbol
1189	CCND1_2	N/A	N/A
1190	E2F8_1	N/A	N/A
1191	TEBP	PTGES3	prostaglandin E synthase 3	Source:HGNC Symbol
1191	TEBP	PTGES3	prostaglandin E synthase 3	Source:HGNC Symbol
1192	NCK2A_2	N/A	N/A
1193	ENSOMYG00000045692	EIF4H	eukaryotic translation initiation factor 4H	Source:HGNC Symbol
1194	CKAP5	CKAP5	cytoskeleton associated protein 5	Source:HGNC Symbol
1194	CKAP5	CKAP5	cytoskeleton associated protein 5	Source:HGNC Symbol
1195	ENSOMYG00000034728	COPZ1	COPI coat complex subunit zeta 1	Source:HGNC Symbol
1196	ENSOMYG00000028642	N/A	N/A
1197	RPF1	RPF1	ribosome production factor 1 homolog	Source:HGNC Symbol
1198	AGR2_2	N/A	N/A
1199	FASTKD1	FASTKD1	FAST kinase domains 1	Source:HGNC Symbol
1200	OSTC	OSTC	oligosaccharyltransferase complex non-catalytic subunit	Source:HGNC Symbol
1201	SPRED1_2	N/A	N/A
1202	ABHD10A_1	N/A	N/A
1203	SLC10A7	SLC10A7	solute carrier family 10 member 7	Source:HGNC Symbol
1204	COLGALT1_2	N/A	N/A
1205	TUBA7L_1	N/A	N/A
1206	ENSOMYG00000005961	UBE2T	ubiquitin conjugating enzyme E2 T	Source:HGNC Symbol
1207	METTL16_1	N/A	N/A
1208	ENSOMYG00000063867	PRRC2C	proline rich coiled-coil 2C	Source:HGNC Symbol
1209	SNRPB	SNRPB	small nuclear ribonucleoprotein polypeptides B and B1	Source:HGNC Symbol
1210	SNRPF	SNRPF	small nuclear ribonucleoprotein polypeptide F	Source:HGNC Symbol
1210	SNRPF	SNRPF	small nuclear ribonucleoprotein polypeptide F	Source:HGNC Symbol
1211	MRPS31	MRPS31	mitochondrial ribosomal protein S31	Source:HGNC Symbol
1212	VARS1_1	N/A	N/A
1213	GALNT3	GALNT3	polypeptide N-acetylgalactosaminyltransferase 3	Source:HGNC Symbol
1214	COIL_2	N/A	N/A
1215	ENSOMYG00000004349	PRDM7	PR/SET domain 7	Source:HGNC Symbol
1216	ENSOMYG00000061145	N/A	N/A
1217	KHSRP_1	N/A	N/A
1218	ENSOMYG00000044602	CDV3	CDV3 homolog	Source:HGNC Symbol
1219	ENSOMYG00000018443	BNIPL	BCL2 interacting protein like	Source:HGNC Symbol
1220	ENSOMYG00000015840	SCD	stearoyl-CoA desaturase	Source:HGNC Symbol
1221	ENSOMYG00000022020	N/A	N/A
1222	XPO1A_2	N/A	N/A
1223	NARF	NARF	nuclear prelamin A recognition factor	Source:HGNC Symbol
1224	PDZD8	PDZD8	PDZ domain containing 8	Source:HGNC Symbol
1225	SF3A2_1	N/A	N/A
1226	ENSOMYG00000017320	PRSS33	serine protease 33	Source:HGNC Symbol
1226	ENSOMYG00000017320	KLK15	kallikrein related peptidase 15	Source:HGNC Symbol
1226	ENSOMYG00000017320	PRSS48	serine protease 48	Source:HGNC Symbol
1227	NSL1	NSL1	NSL1 component of MIS12 kinetochore complex	Source:HGNC Symbol
1228	NR2F5_2	N/A	N/A
1229	SNRPB2_1	N/A	N/A
1230	SYNCRIP_2	N/A	N/A
1231	ENSOMYG00000008897	FAAH2	fatty acid amide hydrolase 2	Source:HGNC Symbol
1232	ENSOMYG00000021910	HM13	histocompatibility minor 13	Source:HGNC Symbol
1233	DHX15	DHX15	DEAH-box helicase 15	Source:HGNC Symbol
1233	DHX15	DHX15	DEAH-box helicase 15	Source:HGNC Symbol
1234	DSPA_2	N/A	N/A
1235	ENSOMYG00000021232	UBE2I	ubiquitin conjugating enzyme E2 I	Source:HGNC Symbol
1236	MAPRE1A_2	N/A	N/A
1237	ATPAF2_2	N/A	N/A
1238	ADAMTS1_2	N/A	N/A
1239	ENSOMYG00000004612	SMARCA5	SWI/SNF related, matrix associated, actin dependent regulator of chromatin, subfamily a, member 5	Source:HGNC Symbol
1240	ENSOMYG00000002887	N/A	N/A
1241	SC61G	SEC61G	SEC61 translocon subunit gamma	Source:HGNC Symbol
1241	SC61G	SEC61G	SEC61 translocon subunit gamma	Source:HGNC Symbol
1242	SYPL1_1	N/A	N/A
1243	P4HA1A_1	N/A	N/A
1244	PTBP1A_1	N/A	N/A
1245	SAR1A	N/A	N/A
1246	ENSOMYG00000019634	ATR	ATR serine/threonine kinase	Source:HGNC Symbol
1247	PSME3_2	N/A	N/A
1248	TEX261_1	N/A	N/A
1249	ENSOMYG00000065234	N/A	N/A
1250	CCNG1_2	N/A	N/A
1251	ENSOMYG00000050363	DNM2	dynamin 2	Source:HGNC Symbol
1252	P3H4_2	N/A	N/A
1253	ENSOMYG00000018008	HCFC1	host cell factor C1	Source:HGNC Symbol
1254	ENSOMYG00000007454	KLF17	KLF transcription factor 17	Source:HGNC Symbol
1254	ENSOMYG00000007454	KLF18	KLF transcription factor 18	Source:HGNC Symbol
1255	IGFBP3_1	N/A	N/A
1256	CCDC43_2	N/A	N/A
1257	RBMX_1	N/A	N/A
1258	ENSOMYG00000016653	HNRNPA0	heterogeneous nuclear ribonucleoprotein A0	Source:HGNC Symbol
1259	ENSOMYG00000005395	SEPHS2	selenophosphate synthetase 2	Source:HGNC Symbol
1260	ENSOMYG00000012065	RPA2	replication protein A2	Source:HGNC Symbol
1261	P3H1_2	N/A	N/A
1262	HNRNPH1L_1	N/A	N/A
1263	THSD1	N/A	N/A
1264	NANSA	NANS	N-acetylneuraminate synthase	Source:HGNC Symbol
1264	NANSA	NANS	N-acetylneuraminate synthase	Source:HGNC Symbol
1264	NANSA	NANS	N-acetylneuraminate synthase	Source:HGNC Symbol
1265	GSTZ1_1	N/A	N/A
1266	ENSOMYG00000019099	AAR2	AAR2 splicing factor	Source:HGNC Symbol
1267	ENSOMYG00000008149	TENT5B	terminal nucleotidyltransferase 5B	Source:HGNC Symbol
1268	RBM15B_1	N/A	N/A
1269	ENSOMYG00000021160	PHKG2	phosphorylase kinase catalytic subunit gamma 2	Source:HGNC Symbol
1270	CSNK2A2B_2	N/A	N/A
1271	ENSOMYG00000019181	DSTYK	dual serine/threonine and tyrosine protein kinase	Source:HGNC Symbol
1272	ENSOMYG00000047474	TUBA4A	tubulin alpha 4a	Source:HGNC Symbol
1273	PPIE_2	N/A	N/A
1274	TOMM20	TOMM20	translocase of outer mitochondrial membrane 20	Source:HGNC Symbol
1275	ID2B_2	N/A	N/A
1276	PA2G4B_1	N/A	N/A
1277	ENSOMYG00000048850	N/A	N/A
1278	ARHGAP33_1	N/A	N/A
1279	EIF2D	EIF2D	eukaryotic translation initiation factor 2D	Source:HGNC Symbol
1280	RPL5_2	N/A	N/A
1281	TPRN_1	N/A	N/A
1282	DDX54_2	N/A	N/A
1283	ENSOMYG00000043988	LDAH	lipid droplet associated hydrolase	Source:HGNC Symbol
1284	EPHA2A_1	N/A	N/A
1285	ENSOMYG00000008807	SLC29A2	solute carrier family 29 member 2	Source:HGNC Symbol
1286	CDK8_1	N/A	N/A
1287	ENSOMYG00000033174	EIF2S1	eukaryotic translation initiation factor 2 subunit alpha	Source:HGNC Symbol
1288	LSS	LSS	lanosterol synthase	Source:HGNC Symbol
1289	ACOT11A_2	N/A	N/A
1290	FKBP9_2	N/A	N/A
1291	ENSOMYG00000038324	RHCG	Rh family C glycoprotein	Source:HGNC Symbol
1292	TOE1	TOE1	target of EGR1, exonuclease	Source:HGNC Symbol
1292	TOE1	TOE1	target of EGR1, exonuclease	Source:HGNC Symbol
1293	INTS14	INTS14	integrator complex subunit 14	Source:HGNC Symbol
1294	CCNK_2	N/A	N/A
1295	RBMX_2	N/A	N/A
1296	ENSOMYG00000018365	KPNA2	karyopherin subunit alpha 2	Source:HGNC Symbol
1297	ENSOMYG00000045108	RSRP1	arginine and serine rich protein 1	Source:HGNC Symbol
1298	ENSOMYG00000038139	COL10A1	collagen type X alpha 1 chain	Source:HGNC Symbol
1299	ENSOMYG00000032148	RFC4	replication factor C subunit 4	Source:HGNC Symbol
1300	ENSOMYG00000007526	TXNRD3	thioredoxin reductase 3	Source:HGNC Symbol
1301	PIP4K2CA_2	N/A	N/A
1302	OGAL_2	N/A	N/A
1303	RBBP7	RBBP7	RB binding protein 7, chromatin remodeling factor	Source:HGNC Symbol
1303	RBBP7	RBBP7	RB binding protein 7, chromatin remodeling factor	Source:HGNC Symbol
1304	ENSOMYG00000032121	N/A	N/A
1305	UMPS_1	N/A	N/A
1306	SEPHS1	SEPHS1	selenophosphate synthetase 1	Source:HGNC Symbol
1307	ENSOMYG00000011553	LONP1	lon peptidase 1, mitochondrial	Source:HGNC Symbol
1308	NAA15	NAA15	N-alpha-acetyltransferase 15, NatA auxiliary subunit	Source:HGNC Symbol
1309	TOMM20B_2	N/A	N/A
1310	COL27A1B_2	N/A	N/A
1311	ENSOMYG00000023347		novel protein
1312	ENSOMYG00000000061	N/A	N/A
1313	THOP1_1	N/A	N/A
1314	ENSOMYG00000046487	N/A	N/A
1315	ETF1A_2	N/A	N/A
1316	PLK3_1	N/A	N/A
1317	ENSOMYG00000042897	RPN2	ribophorin II	Source:HGNC Symbol
1318	PRDM15	PRDM15	PR/SET domain 15	Source:HGNC Symbol
1319	FAM98B_1	N/A	N/A
1320	ENSOMYG00000020579	N/A	N/A
1321	ENSOMYG00000005988	N/A	N/A
1322	ENSOMYG00000033462	CDC16	cell division cycle 16	Source:HGNC Symbol
1323	SSB_1	N/A	N/A
1324	ENSOMYG00000046069	N/A	N/A
1325	ENSOMYG00000032082	GARS1	glycyl-tRNA synthetase 1	Source:HGNC Symbol
1326	ELAC2	N/A	N/A
1327	BOLA3	BOLA3	bolA family member 3	Source:HGNC Symbol
1328	LMO4A	N/A	N/A
1329	ENSOMYG00000009741	CIP2A	cellular inhibitor of PP2A	Source:HGNC Symbol
1330	IPYR	PPA1	inorganic pyrophosphatase 1	Source:HGNC Symbol
1331	ENSOMYG00000041018	HNRNPR	heterogeneous nuclear ribonucleoprotein R	Source:HGNC Symbol
1332	ATL3_2	N/A	N/A
1333	ERG28	ERG28	ergosterol biosynthesis 28 homolog	Source:HGNC Symbol
1334	ELAV1	ELAVL1	ELAV like RNA binding protein 1	Source:HGNC Symbol
1335	ENSOMYG00000041262	N/A	N/A
1336	RTCA_1	N/A	N/A
1337	ENSOMYG00000011007	NIF3L1	NGG1 interacting factor 3 like 1	Source:HGNC Symbol
1338	ENSOMYG00000009154	RANBP2	RAN binding protein 2	Source:HGNC Symbol
1339	ENSOMYG00000018206	N/A	N/A
1340	ENSOMYG00000019738	N/A	N/A
1341	PTP4A1_1	N/A	N/A
1342	CDKN2AIPNL_1	N/A	N/A
1343	ENSOMYG00000019375	RPN2	ribophorin II	Source:HGNC Symbol
1344	RILPL2	RILPL2	Rab interacting lysosomal protein like 2	Source:HGNC Symbol
1345	ENSOMYG00000015021	SDAD1	SDA1 domain containing 1	Source:HGNC Symbol
1346	ENSOMYG00000022181	NARF	nuclear prelamin A recognition factor	Source:HGNC Symbol
1347	RNF169_1	N/A	N/A
1348	ZGC:77262	N/A	N/A
1349	MXI1_1	N/A	N/A
1350	ENSOMYG00000023269	ZNF275	zinc finger protein 275	Source:HGNC Symbol
1350	ENSOMYG00000023269	ZNF32	zinc finger protein 32	Source:HGNC Symbol
1351	ESCO2_1	N/A	N/A
1352	HMGB3A_2	N/A	N/A
1353	ENSOMYG00000008519	SELENOI	selenoprotein I	Source:HGNC Symbol
1354	ZNF593	ZNF593	zinc finger protein 593	Source:HGNC Symbol
1355	WDR5	WDR5	WD repeat domain 5	Source:HGNC Symbol
1355	WDR5	WDR5B	WD repeat domain 5B	Source:HGNC Symbol
1356	GFM2	GFM2	GTP dependent ribosome recycling factor mitochondrial 2	Source:HGNC Symbol
1357	ARFIP2A_1	N/A	N/A
1358	PABPN1	PABPN1	poly(A) binding protein nuclear 1	Source:HGNC Symbol
1359	SC5D	SC5D	sterol-C5-desaturase	Source:HGNC Symbol
1360	INTS11	INTS11	integrator complex subunit 11	Source:HGNC Symbol
1361	EBPL_1	N/A	N/A
1362	ENSOMYG00000020081	GFM1	G elongation factor mitochondrial 1	Source:HGNC Symbol
1363	CARM1_1	N/A	N/A
1364	NNT	NNT	nicotinamide nucleotide transhydrogenase	Source:HGNC Symbol
1365	SLCO3A1_1	N/A	N/A
1366	UNG	UNG	uracil DNA glycosylase	Source:HGNC Symbol
1367	ENSOMYG00000075707	RCHY1	ring finger and CHY zinc finger domain containing 1	Source:HGNC Symbol
1368	LRRC20_1	N/A	N/A
1369	CEBPB_1	N/A	N/A
1370	PRKAR2B_1	N/A	N/A
1371	SERPINH1A_2	N/A	N/A
1372	TAF15	TAF15	TATA-box binding protein associated factor 15	Source:HGNC Symbol
1373	H2AZ1_2	N/A	N/A
1374	ATRX	ATRX	ATRX chromatin remodeler	Source:HGNC Symbol
1375	DDX19_2	N/A	N/A
1376	THYN1_2	N/A	N/A
1377	RMI2_1	N/A	N/A
1378	IDI1	IDI1	isopentenyl-diphosphate delta isomerase 1	Source:HGNC Symbol
1378	IDI1	IDI2	isopentenyl-diphosphate delta isomerase 2	Source:HGNC Symbol
1379	PDGFC	PDGFC	platelet derived growth factor C	Source:HGNC Symbol
1379	PDGFC	PDGFC	platelet derived growth factor C	Source:HGNC Symbol
1380	ENGASE	ENGASE	endo-beta-N-acetylglucosaminidase	Source:HGNC Symbol
1381	ENSOMYG00000054082	PPP1R8	protein phosphatase 1 regulatory subunit 8	Source:HGNC Symbol
1382	WDR19_2	N/A	N/A
1383	ENSOMYG00000059223	N/A	N/A
1384	ENSOMYG00000036308	MRPL49	mitochondrial ribosomal protein L49	Source:HGNC Symbol
1385	ENSOMYG00000013200	CNN3	calponin 3	Source:HGNC Symbol
1386	TTC27_1	N/A	N/A
1387	POLR3K_2	N/A	N/A
1388	GNB1B	GNB1	G protein subunit beta 1	Source:HGNC Symbol
1388	GNB1B	GNB1	G protein subunit beta 1	Source:HGNC Symbol
1389	ENSOMYG00000058080	N/A	N/A
1390	ENSOMYG00000023368	CALR	calreticulin	Source:HGNC Symbol
1391	PTK7A_1	N/A	N/A
1392	LMNB1	LMNB1	lamin B1	Source:HGNC Symbol
1393	MED16_1	N/A	N/A
1394	WNT9B_1	N/A	N/A
1395	SNRPC_2	N/A	N/A
1396	POLE4_2	N/A	N/A
1397	ENSOMYG00000006340	CASK	calcium/calmodulin dependent serine protein kinase	Source:HGNC Symbol
1398	RFC1_2	N/A	N/A
1399	PDIA5_2	N/A	N/A
1400	NSUN5	NSUN5	NOP2/Sun RNA methyltransferase 5	Source:HGNC Symbol
1401	EHMT2_1	N/A	N/A
1402	STT3B	STT3B	STT3 oligosaccharyltransferase complex catalytic subunit B	Source:HGNC Symbol
1402	STT3B	STT3B	STT3 oligosaccharyltransferase complex catalytic subunit B	Source:HGNC Symbol
1402	STT3B	STT3B	STT3 oligosaccharyltransferase complex catalytic subunit B	Source:HGNC Symbol
1403	ALG5	ALG5	ALG5 dolichyl-phosphate beta-glucosyltransferase	Source:HGNC Symbol
1404	ENSOMYG00000072899	SLC25A29	solute carrier family 25 member 29	Source:HGNC Symbol
1405	ENSOMYG00000000075	LMAN1	lectin, mannose binding 1	Source:HGNC Symbol
1406	ATE1	ATE1	arginyltransferase 1	Source:HGNC Symbol
1407	RRP15_2	N/A	N/A
1408	BAZ1B_2	N/A	N/A
1409	ELP2	ELP2	elongator acetyltransferase complex subunit 2	Source:HGNC Symbol
1410	ENSOMYG00000010061	KPNB1	karyopherin subunit beta 1	Source:HGNC Symbol
1411	WDR43	WDR43	WD repeat domain 43	Source:HGNC Symbol
1412	KLHDC4	KLHDC4	kelch domain containing 4	Source:HGNC Symbol
1413	DPY30_2	N/A	N/A
1414	ENSOMYG00000002125	TRMT10A	tRNA methyltransferase 10A	Source:HGNC Symbol
1415	ENSOMYG00000042409	DCT	dopachrome tautomerase	Source:HGNC Symbol
1416	ENSOMYG00000025963	N/A	N/A
1417	CNPY4	CNPY4	canopy FGF signaling regulator 4	Source:HGNC Symbol
1418	ENSOMYG00000035283	N/A	N/A
1419	CRELD2_1	N/A	N/A
1420	SSR3_1	N/A	N/A
1421	NOL9	NOL9	nucleolar protein 9	Source:HGNC Symbol
1422	P3H4_1	N/A	N/A
1423	ENSOMYG00000040895	LSM7	LSM7 homolog, U6 small nuclear RNA and mRNA degradation associated	Source:HGNC Symbol
1424	MRPL17_2	N/A	N/A
1425	PDIA4_1	N/A	N/A
1426	UPF1_2	N/A	N/A
1427	GTF2H2	GTF2H2	general transcription factor IIH subunit 2	Source:HGNC Symbol
1427	GTF2H2	GTF2H2C	GTF2H2 family member C	Source:HGNC Symbol
1428	ENSOMYG00000076461	N/A	N/A
1429	MMP14B_1	N/A	N/A
1430	ENSOMYG00000046957	XPO7	exportin 7	Source:HGNC Symbol
1431	ENSOMYG00000032670	XAB2	XPA binding protein 2	Source:HGNC Symbol
1432	WDR75_2	N/A	N/A
1433	ENSOMYG00000037599	N/A	N/A
1434	ENSOMYG00000054488	USP7	ubiquitin specific peptidase 7	Source:HGNC Symbol
1435	TERT	TERT	telomerase reverse transcriptase	Source:HGNC Symbol
1436	ENSOMYG00000021700	FAR1	fatty acyl-CoA reductase 1	Source:HGNC Symbol
1437	SAMM50L_1	N/A	N/A
1438	BCAT2_1	N/A	N/A
1439	TRIB2_2	N/A	N/A
1440	EFTUD2_1	N/A	N/A
1441	POFUT1	POFUT1	protein O-fucosyltransferase 1	Source:HGNC Symbol
1442	MID1IP1_1	N/A	N/A
1443	SEC24D_2	N/A	N/A
1444	TUT1	TUT1	terminal uridylyl transferase 1, U6 snRNA-specific	Source:HGNC Symbol
1445	TRAP1_2	N/A	N/A
1446	DLGAP4A_2	N/A	N/A
1447	ENSOMYG00000015590	SEC61G	SEC61 translocon subunit gamma	Source:HGNC Symbol
1448	GAMT	GAMT	guanidinoacetate N-methyltransferase	Source:HGNC Symbol
1448	GAMT	GAMT	guanidinoacetate N-methyltransferase	Source:HGNC Symbol
1449	ENSOMYG00000008814	MSTO1	misato mitochondrial distribution and morphology regulator 1	Source:HGNC Symbol
1450	SS18_1	N/A	N/A
1451	UBR7	UBR7	ubiquitin protein ligase E3 component n-recognin 7	Source:HGNC Symbol
1451	UBR7	UBR7	ubiquitin protein ligase E3 component n-recognin 7	Source:HGNC Symbol
1452	AP2A1_2	N/A	N/A
1453	ENSOMYG00000014011	CBS	cystathionine beta-synthase	Source:HGNC Symbol
1454	ZDHHC18A	ZDHHC18	zinc finger DHHC-type palmitoyltransferase 18	Source:HGNC Symbol
1455	NTF2	N/A	N/A
1455	NTF2	N/A	N/A
1456	MTF2_2	N/A	N/A
1457	ENSOMYG00000049201	RBIS	ribosomal biogenesis factor	Source:HGNC Symbol
1458	ENSOMYG00000008464	PAK1IP1	PAK1 interacting protein 1	Source:HGNC Symbol
1459	ENSOMYG00000029583	MCPH1	microcephalin 1	Source:HGNC Symbol
1460	MRPL4_1	N/A	N/A
1461	ENSOMYG00000009381	ADGRL2	adhesion G protein-coupled receptor L2	Source:HGNC Symbol
1462	TUBA8L2_1	N/A	N/A
1463	DERL2_2	N/A	N/A
1464	CASP8AP2	CASP8AP2	caspase 8 associated protein 2	Source:HGNC Symbol
1465	PDIA7	N/A	N/A
1466	ENSOMYG00000021855	CLPTM1	CLPTM1 regulator of GABA type A receptor forward trafficking	Source:HGNC Symbol
1467	INTS6L	INTS6L	integrator complex subunit 6 like	Source:HGNC Symbol
1467	INTS6L	SAGE1	sarcoma antigen 1	Source:HGNC Symbol
1467	INTS6L	CT45A5	cancer/testis antigen family 45 member A5	Source:HGNC Symbol
1467	INTS6L	CT45A1	cancer/testis antigen family 45 member A1	Source:HGNC Symbol
1467	INTS6L	CT45A3	cancer/testis antigen family 45 member A3	Source:HGNC Symbol
1467	INTS6L	CT45A10	cancer/testis antigen family 45 member A10	Source:HGNC Symbol
1467	INTS6L	CT45A9	cancer/testis antigen family 45 member A9	Source:HGNC Symbol
1467	INTS6L	CT45A2	cancer/testis antigen family 45 member A2	Source:HGNC Symbol
1467	INTS6L	CT45A7	cancer/testis antigen family 45 member A7	Source:HGNC Symbol
1467	INTS6L	CT45A8	cancer/testis antigen family 45 member A8	Source:HGNC Symbol
1467	INTS6L	CT45A6	cancer/testis antigen family 45 member A6	Source:HGNC Symbol
1468	HP1BP3_1	N/A	N/A
1469	ENSOMYG00000034630	POLR1C	RNA polymerase I and III subunit C	Source:HGNC Symbol
1470	ENSOMYG00000047134	CLTC	clathrin heavy chain	Source:HGNC Symbol
1471	PDGFC	PDGFC	platelet derived growth factor C	Source:HGNC Symbol
1471	PDGFC	PDGFC	platelet derived growth factor C	Source:HGNC Symbol
1472	ENSOMYG00000073181	RINT1	RAD50 interactor 1	Source:HGNC Symbol
1473	ENSOMYG00000029584	ELAVL1	ELAV like RNA binding protein 1	Source:HGNC Symbol
1474	ENSOMYG00000014640	SEC23B	SEC23 homolog B, COPII coat complex component	Source:HGNC Symbol
1475	TRMU	TRMU	tRNA mitochondrial 2-thiouridylase	Source:HGNC Symbol
1476	TMX1_2	N/A	N/A

## Sheet: Gene regulation_CF
MC Upregulated		MC downregulated		Tb Upregulated		Tb downregulated		Mc+ up regulated		Mc+ downregulated		Tb+ Upregulated		Tb+ downregulated
529 genes		105 genes		46 genes		10 genes		1562 genes		1578 genes		2375 genes		1476 genes
Name	Fold change	Name	Fold change	Name	Fold change	Name	Fold change	Name	Fold change	Name	Fold change	Name	Fold change	Name	Fold change
c4b	55,67	ENSOMYG00000052705	-35,84	ENSOMYG00000070429	7,65	myhb_1	-16,33	ENSOMYG00000043598	145,70	ENSOMYG00000055423	-30,32	ENSOMYG00000050360	1.003,97	ENSOMYG00000064534	-35,43
ENSOMYG00000056737	48,66	si:ch211-213d14.1_1	-19,03	ENSOMYG00000013520	6,47	ENSOMYG00000008987	-4,76	klhl38b	116,47	ENSOMYG00000043005	-20,58	ENSOMYG00000034436	466,39	ENSOMYG00000007572	-13,44
ENSOMYG00000070429	47,03	fosab_2	-11,45	ENSOMYG00000009806	5,91	ADAMTS19	-3,09	ENSOMYG00000074461	92,98	atp5md_1	-18,89	ENSOMYG00000000646	373,45	ENSOMYG00000033484	-13,14
ENSOMYG00000006443	42,52	si:ch73-335l21.4_1	-10,18	ENSOMYG00000017196	5,30	ENSOMYG00000025851	-2,91	ENSOMYG00000070429	56,15	ENSOMYG00000040268	-12,73	ENSOMYG00000006353	359,29	ENSOMYG00000000188	-12,48
ENSOMYG00000001847	40,76	ENSOMYG00000043558	-10,18	ENSOMYG00000070624	5,21	pvalb6_2	-2,49	c4b	50,04	slc25a25b_2	-12,11	ENSOMYG00000032727	207,81	fosab_2	-11,63
ENSOMYG00000010894	36,90	fosab_1	-8,98	ENSOMYG00000014414	4,41	IER2	-2,39	ENSOMYG00000032343	44,87	ENSOMYG00000052705	-11,88	ENSOMYG00000001821	206,78	fosb_2	-10,68
flj13639_1	33,11	fosb_2	-7,57	ENSOMYG00000054775	4,23	barx2_2	-2,38	ENSOMYG00000021069	38,38	spic_2	-11,56	ENSOMYG00000051259	195,62	ENSOMYG00000000457	-9,38
ENSOMYG00000073889	32,03	egr1_2	-6,65	ENSOMYG00000051164	4,14	ENSOMYG00000071803	-2,31	ENSOMYG00000059213	36,54	zgc:91890_1	-9,71	ENSOMYG00000032623	193,71	ENSOMYG00000072249	-9,15
ENSOMYG00000000666	26,26	ENSOMYG00000017961	-6,13	calcoco1b	4,08	tnn_2	-2,12	ucp3	36,21	fosb_2	-9,48	ENSOMYG00000009806	157,78	ccdc171	-8,53
ENSOMYG00000004003	25,75	fosl1a_2	-6,02	ENSOMYG00000062907	3,83	ENSOMYG00000034245	-2,04	ENSOMYG00000052284	35,55	orc5_2	-9,41	ENSOMYG00000044527	148,01	ENSOMYG00000062347	-8,43
cp	25,69	aldh1a3_1	-5,65	ENSOMYG00000018085	3,51			ENSOMYG00000029078	35,40	znf367_2	-9,09	ENSOMYG00000067877	147,08	uhrf1bp1	-8,35
ENSOMYG00000025536	23,65	fosb_1	-5,26	ENSOMYG00000029546	3,46			ENSOMYG00000056737	32,41	ENSOMYG00000062347	-9,02	ENSOMYG00000000200	139,94	ENSOMYG00000036015	-8,28
tspan7b	21,38	egr1_1	-4,99	ENSOMYG00000014690	3,43			ENSOMYG00000068169	28,28	ENSOMYG00000043558	-8,61	ENSOMYG00000001847	137,63	fosb_1	-8,24
flj13639_2	21,30	ENSOMYG00000036588	-4,92	ENSOMYG00000028365	3,20			chodl_2	26,44	golt1bb_1	-8,35	ENSOMYG00000037907	133,73	col28a2a_1	-7,91
elavl3_2	18,53	ch25h_1	-4,79	ENSOMYG00000055441	3,19			dhrs13a.1	25,23	pck2_1	-8,23	vig1	109,56	ENTPD7_1	-7,88
ENSOMYG00000014634	18,11	cox-2	-4,75	ENSOMYG00000033163	3,17			ENSOMYG00000010894	24,96	parp3_2	-8,16	ENSOMYG00000073889	102,84	cox-2	-7,66
ENSOMYG00000009806	17,87	ENSOMYG00000008364	-4,67	ENSOMYG00000008473	2,85			ankrd9_2	24,33	DTL_2	-7,99	ENSOMYG00000010650	102,69	ENSOMYG00000049204	-7,56
gfap_2	15,21	JUNB_2	-4,42	ENSOMYG00000077431	2,80			ENSOMYG00000004003	24,03	mpdu1b_1	-7,92	ENSOMYG00000013525	97,44	si:dkeyp-97e7.9	-7,24
ENSOMYG00000076787	14,96	ENSOMYG00000017011	-4,38	ENSOMYG00000001878	2,80			ENSOMYG00000059903	23,90	ENSOMYG00000031867	-7,27	ENSOMYG00000018468	95,31	ENSOMYG00000011496	-7,13
calcoco1b	14,79	IER2	-4,34	ENSOMYG00000036148	2,77			CNNM1_2	23,47	nacc1a_1	-7,24	klhl38b	88,35	xylt1_1	-6,79
ENSOMYG00000004472	14,76	JUNB_1	-4,03	prg4a_1	2,75			ENSOMYG00000006443	23,24	fosb_1	-7,14	ENSOMYG00000006043	85,51	ENSOMYG00000072631	-6,78
ENSOMYG00000065699	13,58	ENSOMYG00000062347	-3,93	fgl2a_2	2,75			cyp1a3	22,49	SLC16A7_2	-6,99	ENSOMYG00000056693	85,41	appl2_2	-6,58
ENSOMYG00000001019	12,13	ptgs2b	-3,73	ryr3_2	2,75			ENSOMYG00000022084	20,89	ENSOMYG00000039008	-6,97	ENSOMYG00000060008	84,63	hivep3a_1	-6,50
ENSOMYG00000024872	11,83	ehf	-3,70	ENSOMYG00000009645	2,71			ENSOMYG00000055475	19,79	cacna1ab	-6,80	ublp	77,89	fosab_1	-6,49
ENSOMYG00000036810	11,19	dusp5_2	-3,62	ENSOMYG00000038960	2,67			kbtbd12	19,50	uhrf1bp1	-6,75	ENSOMYG00000000167	76,10	znf367_2	-6,35
ENSOMYG00000007565	10,52	aldh1a3_2	-3,62	TNFRSF6B	2,66			fgf7_1	19,43	ENSOMYG00000040246	-6,72	ENSOMYG00000073334	75,24	ENSOMYG00000021413	-6,28
ENSOMYG00000054757	10,39	si:dkey-242g16.2	-3,60	ENSOMYG00000028079	2,58			ankrd1b_1	19,27	pnp5a_1	-6,65	ENSOMYG00000074461	72,74	ENSOMYG00000056942	-6,25
map1lc3cl	9,48	ENSOMYG00000047558	-3,59	cmpk2	2,57			BEST3_1	18,12	slc17a9b_1	-6,45	RSAD2	67,18	ENSOMYG00000057658	-6,21
ENSOMYG00000017140	9,36	ENSOMYG00000002678	-3,53	tdp2a	2,56			ENSOMYG00000019167	17,95	klhl32_2	-6,40	ENSOMYG00000025074	64,63	ENSOMYG00000013694	-6,09
cftr_2	9,23	SKP2_2	-3,49	MYOM1	2,55			ENSOMYG00000003736	17,28	ENSOMYG00000027149	-6,21	ENSOMYG00000052953	63,53	mcm9	-6,06
ENSOMYG00000046199	9,20	cebpb_1	-3,43	ENSOMYG00000027233	2,47			ENSOMYG00000055991	17,22	SLC25A32_2	-6,13	ENSOMYG00000065449	63,21	golt1bb_1	-6,06
ENSOMYG00000048272	9,11	fam135a_1	-3,39	ENSOMYG00000045128	2,46			lrrc14b	16,99	ENSOMYG00000001435	-6,05	ucp3	62,77	ENSOMYG00000004017	-6,01
susd5	9,09	ENSOMYG00000068604	-3,35	ENSOMYG00000073073	2,46			ENSOMYG00000000666	15,91	mcm2_1	-6,05	ENSOMYG00000014690	62,52	ENSOMYG00000061226	-6,00
snap25a	9,08	ENSOMYG00000010634	-3,34	ENSOMYG00000044946	2,46			calcoco1b	15,31	ENSOMYG00000021413	-6,04	ENSOMYG00000061488	61,92	srebf1_2	-5,95
ENSOMYG00000012142	8,66	cebpb_2	-3,31	ENSOMYG00000017659	2,45			gabrr1_1	15,29	cdr2a_1	-5,98	ENSOMYG00000059824	60,89	gadd45aa_1	-5,86
ENSOMYG00000014360	8,61	ska3	-3,27	TRIP10_1	2,45			ENSOMYG00000023411	15,28	ENSOMYG00000013694	-5,96	ENSOMYG00000030199	59,42	mcm2_1	-5,83
CNNM1_2	8,39	ENSOMYG00000008987	-3,23	f5	2,44			ENSOMYG00000036810	15,28	ENSOMYG00000046069	-5,94	ENSOMYG00000067114	58,98	ENSOMYG00000008987	-5,73
ENSOMYG00000058513	8,34	pou2f3_2	-3,07	ENSOMYG00000061661	2,35			ENSOMYG00000000274	15,26	ENSOMYG00000027126	-5,94	ENSOMYG00000014414	51,88	ENSOMYG00000027149	-5,63
map1b_1	8,28	CCNA2_1	-3,04	c7b	2,34			clic5a	15,17	CDC23	-5,85	ENSOMYG00000000143	51,80	ENSOMYG00000010634	-5,63
ENSOMYG00000070624	7,97	ptgs2a	-2,99	ENSOMYG00000005327	2,34			ENSOMYG00000010546	15,14	ENSOMYG00000047558	-5,85	ENSOMYG00000026596	50,93	cdt1_1	-5,60
ENSOMYG00000031846	7,91	g2e3_1	-2,87	ENSOMYG00000005322	2,25			nr1d1_2	14,71	ENSOMYG00000060374	-5,84	ENSOMYG00000043598	48,76	cdca7a_1	-5,49
loxl5a	7,52	kpna2_1	-2,86	pvalb8	2,20			ENSOMYG00000002390	13,79	ENSOMYG00000002736	-5,82	ENSOMYG00000029078	48,72	acsl3a_2	-5,48
notum2_2	7,49	ENSOMYG00000033897	-2,82	slc25a4_1	2,16			ENSOMYG00000049099	13,65	gins4_2	-5,80	ifit8	47,34	nt5dc2_1	-5,45
ENSOMYG00000051274	7,34	slc7a11_1	-2,77	pfkma	2,12			ENSOMYG00000054775	13,58	slc25a15b	-5,67	ankrd1b_1	46,84	endog	-5,43
ENSOMYG00000038811	7,22	ENSOMYG00000007454	-2,76	ENSOMYG00000006890	2,04			ENSOMYG00000071189	13,51	ENSOMYG00000002626	-5,62	ENSOMYG00000013520	44,46	ENSOMYG00000029253	-5,40
ENSOMYG00000014414	6,94	socs3_2	-2,73	ENSOMYG00000074965	2,01			ENSOMYG00000015297	13,43	zgc:153115_1	-5,61	ENSOMYG00000018382	44,43	ENSOMYG00000017961	-5,39
ENSOMYG00000001878	6,81	rhcg1-b	-2,72					ENSOMYG00000004065	13,12	ENSOMYG00000038194	-5,58	ENSOMYG00000013192	43,24	ENSOMYG00000064550	-5,38
ENSOMYG00000054775	6,75	dusp5_1	-2,71					ENSOMYG00000004472	12,77	ENSOMYG00000000457	-5,57	ENSOMYG00000025616	42,99	orc1	-5,38
ENSOMYG00000054545	6,74	ENSOMYG00000009639	-2,69					zbtb16b_2	12,54	ltc4s	-5,54	ssh1a_2	42,43	ptgs2b	-5,36
ENSOMYG00000032727	6,57	ENSOMYG00000071803	-2,67					ENSOMYG00000031015	12,34	ENSOMYG00000008987	-5,53	ENSOMYG00000063942	42,18	egr1_1	-5,29
ENSOMYG00000047929	6,53	ENSOMYG00000027642	-2,67					si:dkey-40g16.6_2	12,15	ENSOMYG00000069996	-5,52	ENSOMYG00000040599	41,61	si:dkey-260j18.2_1	-5,21
acanb_2	6,51	ENSOMYG00000053307	-2,65					c1r_2	12,10	ENSOMYG00000045500	-5,49	ENSOMYG00000014521	41,36	ENSOMYG00000049563	-5,21
ccn5_1	6,49	lepr_2	-2,63					ENSOMYG00000034941	11,94	ENSOMYG00000032698	-5,49	ENSOMYG00000000569	41,22	pdia8	-5,19
sh2d1ab	6,41	rhbg2a	-2,63					ENSOMYG00000045774	11,93	kcnk1b_2	-5,37	ENSOMYG00000075543	41,22	ENSOMYG00000025948	-5,19
ENSOMYG00000013192	6,35	pim1_1	-2,61					ENSOMYG00000007430	11,84	uck2a	-5,37	si:ch73-252p3.1	39,64	ENSOMYG00000069996	-5,18
crf-bp	6,32	ENSOMYG00000063389	-2,60					cd209	11,84	hspa4b_2	-5,35	ENSOMYG00000073814	38,57	ENSOMYG00000022016	-5,17
ENSOMYG00000052838	6,19	CC2D1A	-2,58					cpt1b	11,78	si:ch73-335l21.4_1	-5,35	ENSOMYG00000033836	38,46	ENSOMYG00000019936	-5,12
ankrd1b_1	6,02	ENSOMYG00000021413	-2,57					ENSOMYG00000048272	11,65	ENSOMYG00000070996	-5,35	ENSOMYG00000065699	38,05	hnrnpua	-5,06
matn3b	5,89	ENSOMYG00000048976	-2,56					ENSOMYG00000009869	11,10	ENSOMYG00000037477	-5,33	ENSOMYG00000070429	37,40	ENSOMYG00000003932	-5,05
igfn1.3	5,86	ENSOMYG00000006967	-2,48					TCAP_1	10,85	aldh1l2_1	-5,31	ENSOMYG00000061657	36,29	mcm5_1	-5,05
cfh	5,86	ENSOMYG00000072331	-2,46					ENSOMYG00000026416	10,84	saal1	-5,29	ankrd9_2	36,09	ENSOMYG00000070795	-5,04
ENSOMYG00000061488	5,86	jund_2	-2,46					ENSOMYG00000028197	10,68	ENSOMYG00000008885	-5,28	ENSOMYG00000036148	36,04	E2F3	-5,01
ENSOMYG00000042384	5,82	wdhd1	-2,42					bada_2	10,46	ENSOMYG00000050373	-5,24	ENSOMYG00000039125	35,90	ENSOMYG00000025582	-4,97
ENSOMYG00000012657	5,82	ENSOMYG00000010277	-2,41					ENSOMYG00000030968	10,37	ENSOMYG00000003175	-5,23	ENSOMYG00000006058	35,02	baiap2b_2	-4,95
ENSOMYG00000018185	5,80	ENSOMYG00000035344	-2,41					cmklr1_2	10,33	DNAAF5_1	-5,22	ENSOMYG00000022894	34,97	ENSOMYG00000035638	-4,91
ENSOMYG00000038960	5,76	nusap1_1	-2,39					ENSOMYG00000008005	10,18	agr2_2	-5,21	ENSOMYG00000003845	34,89	ENSOMYG00000023175	-4,90
itih6_2	5,74	ENSOMYG00000051509	-2,37					eif4ebp3l_2	10,01	fosl1a_2	-5,20	ENSOMYG00000021069	34,88	ENSOMYG00000032033	-4,88
ENSOMYG00000062903	5,66	si:ch211-69g19.2_1	-2,35					ENSOMYG00000038929	9,98	SLC16A7_1	-5,20	ENSOMYG00000055911	34,16	ENSOMYG00000064972	-4,84
ENSOMYG00000008219	5,62	rhgb	-2,33					lonrf1_2	9,81	ENSOMYG00000004714	-5,16	ENSOMYG00000028882	32,71	prmt1_1	-4,83
ENSOMYG00000009869	5,53	acsl2_1	-2,32					ccn5_1	9,78	ENSOMYG00000005330	-5,13	ENSOMYG00000039547	32,51	slc25a15b	-4,80
ENSOMYG00000062907	5,48	ENSOMYG00000001782	-2,31					ccn5_2	9,77	ENSOMYG00000010912	-5,12	ENSOMYG00000038900	32,32	ENSOMYG00000050823	-4,79
saa	5,47	jund_1	-2,27					ENSOMYG00000028856	9,75	ENSOMYG00000077742	-5,01	ENSOMYG00000053221	32,12	fkbp11_1	-4,79
ENSOMYG00000045127	5,41	mtf2_2	-2,26					CDHR1_1	9,73	tubb2b	-4,99	ENSOMYG00000012657	32,07	chek2_1	-4,79
ENSOMYG00000031559	5,38	cps1	-2,25					asb16_1	9,70	ENSOMYG00000023175	-4,97	ENSOMYG00000039517	31,94	ENSOMYG00000071803	-4,77
ENSOMYG00000007901	5,37	CDC23	-2,25					ENSOMYG00000001019	9,67	ENSOMYG00000065281	-4,96	ENSOMYG00000038978	31,39	e2f7	-4,77
ENSOMYG00000055911	5,33	ANLN_1	-2,22					ampd3a_2	9,50	fkbp11_1	-4,94	ENSOMYG00000059745	31,35	mcm2_2	-4,73
ENSOMYG00000009104	5,30	NCAPD3	-2,21					ENSOMYG00000070624	9,48	MEX3D_1	-4,93	ENSOMYG00000061867	31,25	pold1_1	-4,71
zic1_1	5,21	myef2_2	-2,21					ENSOMYG00000054757	9,37	ENSOMYG00000020226	-4,92	ENSOMYG00000003343	30,99	DNAAF5_2	-4,70
ENSOMYG00000017196	5,19	ENSOMYG00000026333	-2,16					notum2_2	9,36	hspa1b	-4,92	ENSOMYG00000032861	30,83	camkva_2	-4,70
ENSOMYG00000044946	5,17	ENSOMYG00000016713	-2,16					ENSOMYG00000024872	9,21	ENSOMYG00000054472	-4,88	ENSOMYG00000068320	29,80	zgc:153352	-4,69
nudt4a_1	5,11	ENSOMYG00000072324	-2,16					ENSOMYG00000022429	9,19	ENSOMYG00000023630	-4,81	asb5b_2	29,69	ENSOMYG00000040246	-4,66
ENSOMYG00000006492	5,08	ENSOMYG00000012418	-2,15					ENSOMYG00000075638	9,17	egr3_1	-4,80	irf7_1	29,65	ENSOMYG00000001435	-4,65
ENSOMYG00000011488	5,03	chaf1a_2	-2,14					ENSOMYG00000018344	9,13	tdg.1	-4,77	ENSOMYG00000059213	29,63	dhfr	-4,64
ENSOMYG00000018483	4,98	ENSOMYG00000004181	-2,14					ENSOMYG00000031818	9,03	ruvbl1_2	-4,76	si:ch211-1a19.3_1	29,58	ENSOMYG00000027126	-4,62
ENSOMYG00000047020	4,97	ENSOMYG00000014741	-2,14					ENSOMYG00000000235	9,03	ENSOMYG00000003477	-4,74	ENSOMYG00000027472	28,55	NUP85_2	-4,62
ENSOMYG00000031175	4,93	pole	-2,14					txlnba_1	9,02	si:dkey-260j18.2_2	-4,73	ENSOMYG00000039024	28,50	ENSOMYG00000009973	-4,57
ENSOMYG00000070907	4,91	pbk_2	-2,13					c7b	8,92	prmt1_1	-4,70	ENSOMYG00000017794	27,74	ENSOMYG00000067427	-4,56
ENSOMYG00000065833	4,86	foxq1b_1	-2,13					ENSOMYG00000029175	8,82	ENSOMYG00000017613	-4,67	ENSOMYG00000063817	27,73	asf1bb_2	-4,54
ENSOMYG00000042197	4,84	her9	-2,12					zbtb16b_1	8,76	chek2_2	-4,67	irf1a_2	27,63	ENSOMYG00000001753	-4,51
ntl	4,84	ENSOMYG00000006333	-2,12					tpcn2_1	8,73	ENSOMYG00000069884	-4,67	ENSOMYG00000032343	27,46	ENSOMYG00000046644	-4,51
ryr3_2	4,83	ENSOMYG00000063893	-2,11					txlnba_2	8,67	ENSOMYG00000046644	-4,66	ENSOMYG00000058815	27,38	and1_2	-4,51
ENSOMYG00000044636	4,81	ENSOMYG00000005961	-2,11					LMOD3_2	8,51	ENSOMYG00000009973	-4,62	ENSOMYG00000014384	27,38	ENSOMYG00000006859	-4,50
zic1_2	4,79	TRIP10_2	-2,10					ENSOMYG00000077032	8,50	ENSOMYG00000070795	-4,61	ENSOMYG00000068169	26,75	ENSOMYG00000003477	-4,48
ENSOMYG00000052323	4,76	kif11_1	-2,10					ENSOMYG00000002479	8,48	hnrnpua	-4,61	si:dkey-40g16.6_2	25,93	mms22l	-4,47
xirp2b_2	4,76	ENSOMYG00000004288	-2,08					nudt4a_1	8,43	ENSOMYG00000052902	-4,60	cmpk2	25,38	ENSOMYG00000069454	-4,47
igfn1.4	4,74	ENSOMYG00000046314	-2,08					ENSOMYG00000044946	8,30	etf1b_2	-4,57	ENSOMYG00000033501	25,35	cdca7a_2	-4,46
ENSOMYG00000008278	4,67	pla2g12a_1	-2,07					prodhb	8,29	ENSOMYG00000072631	-4,48	ENSOMYG00000005254	25,09	dnmt3ba_2	-4,44
trim35-13_2	4,63	KNTC1	-2,06					ENSOMYG00000009839	8,18	hspa4b_1	-4,48	ENSOMYG00000054562	25,08	ADAMTS19	-4,40
prf1.3	4,62	nsdhl	-2,06					ENSOMYG00000054823	8,14	ENSOMYG00000009079	-4,47	si:ch211-152f22.4	24,85	snrpa	-4,40
ENSOMYG00000055441	4,60	klf17_2	-2,05					ENSOMYG00000006147	8,13	suz12a_1	-4,44	ENSOMYG00000055475	24,74	npm1a	-4,39
C17orf58_1	4,57	ENSOMYG00000043586	-2,04					ENSOMYG00000028190	8,12	DTL_1	-4,40	ENSOMYG00000001374	24,66	ENSOMYG00000054472	-4,39
mpx_1	4,55	nsl1	-2,02					asb15b_2	8,08	rrs1_2	-4,39	ENSOMYG00000062005	24,28	tubb2b	-4,39
ENSOMYG00000005815	4,51	ENSOMYG00000045363	-2,02					ENSOMYG00000045127	7,93	dctpp1_1	-4,38	dhrs13a.1	24,23	mcm3	-4,37
ENSOMYG00000021931	4,51	ENSOMYG00000027307	-2,02					ENSOMYG00000042384	7,93	kdelr2a_1	-4,37	ENSOMYG00000075428	24,14	ENSOMYG00000009688	-4,37
ENSOMYG00000031871	4,45	ENSOMYG00000073125	-2,00					ENSOMYG00000008596	7,87	cdc6_2	-4,36	kbtbd12	23,91	hmgcs1	-4,34
ENSOMYG00000016603	4,37							ENSOMYG00000062269	7,86	ENSOMYG00000001753	-4,35	ENSOMYG00000049515	23,53	zmynd19_2	-4,31
s100b_1	4,37							ENSOMYG00000052387	7,79	ENSOMYG00000003960	-4,35	ENSOMYG00000070624	23,53	ENSOMYG00000072519	-4,30
ampd1_1	4,33							ENSOMYG00000005701	7,58	snrka_1	-4,35	ENSOMYG00000013489	23,39	tbl3_2	-4,29
tbx21_1	4,30							ENSOMYG00000001429	7,58	ENSOMYG00000036468	-4,34	ENSOMYG00000005038	23,29	ENSOMYG00000023117	-4,28
ENSOMYG00000014501	4,28							ENSOMYG00000028365	7,53	ctps1a_2	-4,34	ENSOMYG00000017659	23,24	abhd10a_2	-4,23
ENSOMYG00000029078	4,26							GBP	7,49	ENSOMYG00000033012	-4,34	ENSOMYG00000036158	23,03	ENSOMYG00000015387	-4,18
col11a1a	4,22							itih6_2	7,47	ENSOMYG00000017575	-4,33	ENSOMYG00000031015	22,98	AMD1_1	-4,18
ENSOMYG00000008596	4,19							ENSOMYG00000008368	7,39	timm50_1	-4,31	ENSOMYG00000072782	22,64	mcm4_2	-4,17
ENSOMYG00000004652	4,18							ENSOMYG00000003842	7,32	ino80c_1	-4,30	ENSOMYG00000058513	22,43	ENSOMYG00000010323	-4,17
ENSOMYG00000044527	4,16							si:ch73-86n18.1	7,32	cdt1_1	-4,28	ENSOMYG00000029549	22,30	ENSOMYG00000004714	-4,17
trim66	4,13							arrdc2	7,30	mcm3	-4,27	ENSOMYG00000051674	21,91	mcm5_2	-4,17
ENSOMYG00000008368	4,11							sesn1_1	7,28	uhrf1_2	-4,26	ENSOMYG00000007995	21,90	ENSOMYG00000016713	-4,14
nr4a1_1	4,11							irs2a_1	7,26	gadd45aa_1	-4,26	ENSOMYG00000019736	21,56	nab2_2	-4,14
ENSOMYG00000018382	4,11							ENSOMYG00000018147	7,25	hspd1_2	-4,25	ENSOMYG00000028365	21,53	heatr3_2	-4,12
ENSOMYG00000027544	4,05							zbtb16a_1	7,24	mcm5_2	-4,25	ENSOMYG00000074276	21,50	txndc5	-4,12
stxbp1a_1	4,03							vcam1b_1	7,24	pycr1b_2	-4,24	dhx58_2	21,34	RPF2_1	-4,11
ENSOMYG00000028365	4,03							ENSOMYG00000009806	7,23	snrpa	-4,24	STYXL2_2	21,33	si:dkeyp-120h9.1_2	-4,10
ENSOMYG00000018085	4,03							notum2_1	7,21	col28a2a_1	-4,24	ENSOMYG00000020080	21,08	fbxo5_2	-4,10
ENSOMYG00000059512	4,02							ENSOMYG00000017479	7,14	ENSOMYG00000040040	-4,22	calcoco1b	21,05	PI15	-4,09
pax1b_2	4,02							ENSOMYG00000027982	7,13	ENSOMYG00000045363	-4,21	ENSOMYG00000022084	20,98	chaf1a_2	-4,09
ENSOMYG00000030245	4,00							bnip3_2	7,07	ENSOMYG00000025582	-4,21	tap1_2	20,82	ENSOMYG00000032145	-4,08
ENSOMYG00000066505	3,94							ENSOMYG00000025993	7,05	pold1_2	-4,20	lrrc14b	20,81	myo1hb	-4,07
tgm2a	3,92							ampd3a_1	7,04	acsl3a_2	-4,19	ENSOMYG00000037603	20,79	zwilch	-4,03
meltf	3,92							myoc_2	7,03	ENSOMYG00000056942	-4,19	ENSOMYG00000077815	20,63	ENSOMYG00000036588	-4,03
ENSOMYG00000006147	3,90							ENSOMYG00000000876	7,00	ENSOMYG00000032033	-4,19	irf1b	20,44	dctpp1_1	-4,03
ENSOMYG00000027233	3,86							nr1d1_1	6,74	timm10_2	-4,16	ENSOMYG00000022284	20,32	si:dkey-122a22.2_2	-4,02
cand2	3,86							ENSOMYG00000011561	6,74	umps_2	-4,16	ENSOMYG00000054775	20,08	hspa1b	-4,02
ENSOMYG00000027401	3,85							ENSOMYG00000004238	6,73	hmgxb4a_2	-4,16	ENSOMYG00000028197	20,05	sox11b_2	-4,01
ENSOMYG00000050047	3,84							ENSOMYG00000007001	6,70	ENSOMYG00000064550	-4,15	tap2a_1	19,86	ENSOMYG00000017011	-4,00
mmp9_1	3,83							ENSOMYG00000022905	6,65	mcm2_2	-4,15	ENSOMYG00000077741	19,79	rrs1_2	-3,98
ENSOMYG00000004437	3,82							ENSOMYG00000031846	6,64	prmt1_2	-4,14	ENSOMYG00000014392	19,77	atad5a_2	-3,97
SEZ6L	3,81							ENSOMYG00000001878	6,60	ENSOMYG00000046219	-4,14	tap2a_2	19,76	mettl23	-3,94
comp_1	3,79							ENSOMYG00000055441	6,57	vrk1_1	-4,13	ENSOMYG00000033967	19,71	ENSOMYG00000017502	-3,94
ENSOMYG00000054823	3,79							ENSOMYG00000041335	6,56	ENSOMYG00000047410	-4,13	ENSOMYG00000065184	19,66	ENSOMYG00000035444	-3,93
FSD2_2	3,78							ENSOMYG00000030271	6,55	npm1a	-4,13	IRF10a	19,48	haus3	-3,93
c4_2	3,77							zbtb16a_2	6,53	ENSOMYG00000007551	-4,11	ENSOMYG00000055820	19,43	chchd4b	-3,93
ENSOMYG00000064657	3,77							pfkfb1_2	6,52	agr2_1	-4,11	ENSOMYG00000028847	19,37	ruvbl2	-3,93
[truncated: 2,233 more rows]
