# Supplementary material for: Transcriptomic Analysis of the Rainbow Trout Response to Single and Co-Infections with Myxobolus cerebralis and Tetracapsuloides bryosalmonae at Sites of Parasite Entry
Source: Int J Mol Sci. 2025 Aug 22;26(17):8148. doi: 10.3390/ijms26178148 (PMC12428285; doi:10.3390/ijms26178148)
Supplement: Supplementary file 1 [file ijms-26-08148-s001.zip › Additional file 3.xlsx]

## Sheet: Gills Mc UP
Sr. No	initial_alias	ortholog_name	Description
1	ENSOMYG00000050381	N/A	N/A
2	ENSOMYG00000045900	N/A	N/A
3	ENSOMYG00000032115	N/A	N/A
4	ENSOMYG00000077458	CHIA	chitinase acidic	Source:HGNC Symbol
5	ENSOMYG00000040052	CHIA	chitinase acidic	Source:HGNC Symbol
6	ENSOMYG00000022449	N/A	N/A
7	ENSOMYG00000044586	AFM	afamin	Source:HGNC Symbol
7	ENSOMYG00000044586	AFP	alpha fetoprotein	Source:HGNC Symbol
7	ENSOMYG00000044586	ALB	albumin	Source:HGNC Symbol
8	ANTIPROT1	SERPINA4	serpin family A member 4	Source:HGNC Symbol
9	APOA-I-1	APOA1	apolipoprotein A1	Source:HGNC Symbol
10	ENSOMYG00000032760	N/A	N/A
11	ENSOMYG00000014296	N/A	N/A
12	C4B	C4B	complement C4B (Chido blood group)	Source:HGNC Symbol
12	C4B	C4A	complement C4A (Rodgers blood group)	Source:HGNC Symbol
12	C4B	C4B	complement C4B (Chido blood group)	Source:HGNC Symbol
12	C4B	C4A	complement C4A (Rodgers blood group)	Source:HGNC Symbol
13	ENSOMYG00000009806	IFI44L	interferon induced protein 44 like	Source:HGNC Symbol
13	ENSOMYG00000009806	IFI44	interferon induced protein 44	Source:HGNC Symbol
14	ENSOMYG00000024872	N/A	N/A
15	ENSOMYG00000070730	N/A	N/A
16	ENSOMYG00000073889	N/A	N/A
17	ENSOMYG00000026596	CBLN3	cerebellin 3 precursor	Source:HGNC Symbol
18	ENSOMYG00000054757	N/A	N/A
19	ENSOMYG00000070429	N/A	N/A
20	TNFRSF6B	TNFRSF6B	TNF receptor superfamily member 6b	Source:HGNC Symbol
21	ENSOMYG00000022707	TDRD9	tudor domain containing 9	Source:HGNC Symbol
22	ENSOMYG00000006443	N/A	N/A
23	CPT1B	CPT1B	carnitine palmitoyltransferase 1B	Source:HGNC Symbol
24	ENSOMYG00000001847	N/A	N/A
25	ENSOMYG00000010894	C4B	complement C4B (Chido blood group)	Source:HGNC Symbol
25	ENSOMYG00000010894	C4A	complement C4A (Rodgers blood group)	Source:HGNC Symbol
26	ENSOMYG00000056737	N/A	N/A
27	ENSOMYG00000052323	CX3CL1	C-X3-C motif chemokine ligand 1	Source:HGNC Symbol
28	ENSOMYG00000053529	DHH	desert hedgehog signaling molecule	Source:HGNC Symbol
29	IHHB	DHH	desert hedgehog signaling molecule	Source:HGNC Symbol
29	IHHB	DHH	desert hedgehog signaling molecule	Source:HGNC Symbol
30	ENSOMYG00000002731	N/A	N/A
31	LOXL5A	N/A	N/A
32	APODA.1	APOD	apolipoprotein D	Source:HGNC Symbol
33	GDA_1	N/A	N/A
34	ENSOMYG00000011488	EOMES	eomesodermin	Source:HGNC Symbol
35	ENSOMYG00000031846	N/A	N/A
36	ENSOMYG00000049185	COPS9	COP9 signalosome subunit 9	Source:HGNC Symbol
37	ENSOMYG00000040666	N/A	N/A
38	ENSOMYG00000014414	GBP1	guanylate binding protein 1	Source:HGNC Symbol
39	ENSOMYG00000032288	AQP1	aquaporin 1 (Colton blood group)	Source:HGNC Symbol
40	ENSOMYG00000000143	RTP5	receptor transporter protein 5 (putative)	Source:HGNC Symbol
40	ENSOMYG00000000143	RTP2	receptor transporter protein 2	Source:HGNC Symbol
41	COL11A1A	COL11A1	collagen type XI alpha 1 chain	Source:HGNC Symbol
42	ENSOMYG00000055911	N/A	N/A
43	PRF1.3	N/A	N/A
44	ENSOMYG00000000666	N/A	N/A
45	ENSOMYG00000014360	PRF1	perforin 1	Source:HGNC Symbol
46	ENSOMYG00000022240	MRC1	mannose receptor C-type 1	Source:HGNC Symbol
47	ENSOMYG00000075428	N/A	N/A
48	ENSOMYG00000058513	CD1D	CD1d molecule	Source:HGNC Symbol
48	ENSOMYG00000058513	CD1A	CD1a molecule	Source:HGNC Symbol
48	ENSOMYG00000058513	CD1C	CD1c molecule	Source:HGNC Symbol
48	ENSOMYG00000058513	CD1B	CD1b molecule	Source:HGNC Symbol
48	ENSOMYG00000058513	CD1E	CD1e molecule	Source:HGNC Symbol
49	ENSOMYG00000013192	N/A	N/A
50	SMPD3_1	N/A	N/A
51	ENSOMYG00000008278	N/A	N/A
52	CATH-1A	N/A	N/A
53	ENSOMYG00000018382	N/A	N/A
54	ENSOMYG00000059512	TNXB	tenascin XB	Source:HGNC Symbol
55	ENSOMYG00000065833	ENDOD1	endonuclease domain containing 1	Source:HGNC Symbol
56	ENSOMYG00000054545	TNXB	tenascin XB	Source:HGNC Symbol
57	FGFBP2A_2	N/A	N/A
58	ENSOMYG00000010318	N/A	N/A
59	SCRG1_1	N/A	N/A
60	ENSOMYG00000026545	N/A	N/A
61	TBX21_1	N/A	N/A
62	ENSOMYG00000020688	N/A	N/A
63	COL2A1A_2	N/A	N/A
64	ACANB_2	N/A	N/A
65	EPYC_2	N/A	N/A
66	MATN1	MATN1	matrilin 1	Source:HGNC Symbol
67	ACANB_1	N/A	N/A
68	STAT1B	N/A	N/A
69	ENSOMYG00000049358		novel protein
70	ENSOMYG00000038139	COL10A1	collagen type X alpha 1 chain	Source:HGNC Symbol
71	ENSOMYG00000025809	N/A	N/A
72	EPYC_1	N/A	N/A
73	ENSOMYG00000030245	CLEC3A	C-type lectin domain family 3 member A	Source:HGNC Symbol
74	ENSOMYG00000065699	N/A	N/A
75	ENSOMYG00000055587	N/A	N/A
76	SI:DKEY-31G6.6_1	N/A	N/A
77	ENSOMYG00000029124	CTHRC1	collagen triple helix repeat containing 1	Source:HGNC Symbol
78	SGMS2A_2	N/A	N/A
79	ENSOMYG00000012657	IFI44L	interferon induced protein 44 like	Source:HGNC Symbol
79	ENSOMYG00000012657	IFI44	interferon induced protein 44	Source:HGNC Symbol
80	SI:DKEY-31G6.6_2	N/A	N/A
81	IFITM5	IFITM5	interferon induced transmembrane protein 5	Source:HGNC Symbol
82	ENSOMYG00000036158	N/A	N/A
83	COL9A1A_1	N/A	N/A
84	COL2A1A_1	N/A	N/A
85	ENSOMYG00000052838	N/A	N/A
86	ENSOMYG00000013859	PDCD1LG2	programmed cell death 1 ligand 2	Source:HGNC Symbol
87	ENSOMYG00000036148	N/A	N/A
88	COL9A2	COL9A2	collagen type IX alpha 2 chain	Source:HGNC Symbol
89	ENSOMYG00000015117	COL5A1	collagen type V alpha 1 chain	Source:HGNC Symbol
90	ENSOMYG00000004472	IGHM	immunoglobulin heavy constant mu	Source:HGNC Symbol
91	ENSOMYG00000059332	N/A	N/A
92	ENSOMYG00000041862	CNMD	chondromodulin	Source:HGNC Symbol
93	ENSOMYG00000071787	COL2A1	collagen type II alpha 1 chain	Source:HGNC Symbol
94	CHADLB	N/A	N/A
95	COL9A3	COL9A3	collagen type IX alpha 3 chain	Source:HGNC Symbol
96	ENSOMYG00000026709	N/A	N/A
97	ENSOMYG00000016675	N/A	N/A
98	ENSOMYG00000050357	COL2A1	collagen type II alpha 1 chain	Source:HGNC Symbol
99	ENTPD5A_2	N/A	N/A
100	ENSOMYG00000022254	N/A	N/A
101	ENSOMYG00000011775	PCOLCE2	procollagen C-endopeptidase enhancer 2	Source:HGNC Symbol
102	MMP9_1	N/A	N/A
103	SI:DKEY-6N6.1	N/A	N/A
103	SI:DKEY-6N6.1	N/A	N/A
104	SOCS1B	SOCS5	suppressor of cytokine signaling 5	Source:HGNC Symbol
104	SOCS1B	SOCS4	suppressor of cytokine signaling 4	Source:HGNC Symbol
105	ENSOMYG00000067081	N/A	N/A
106	COL11A2_2	N/A	N/A
107	ENSOMYG00000033782	STAT1	signal transducer and activator of transcription 1	Source:HGNC Symbol
108	COL11A2_1	N/A	N/A
109	ENSOMYG00000058069	COL5A2	collagen type V alpha 2 chain	Source:HGNC Symbol
110	ENSOMYG00000055426	N/A	N/A
111	ID2B_1	N/A	N/A
112	MELTF	MELTF	melanotransferrin	Source:HGNC Symbol
113	ENSOMYG00000067246	CX3CL1	C-X3-C motif chemokine ligand 1	Source:HGNC Symbol
114	ENSOMYG00000009104	N/A	N/A
115	TAPBPL	TAPBPL	TAP binding protein like	Source:HGNC Symbol
116	ENSOMYG00000043747	CD1D	CD1d molecule	Source:HGNC Symbol
116	ENSOMYG00000043747	CD1A	CD1a molecule	Source:HGNC Symbol
116	ENSOMYG00000043747	CD1C	CD1c molecule	Source:HGNC Symbol
116	ENSOMYG00000043747	CD1B	CD1b molecule	Source:HGNC Symbol
116	ENSOMYG00000043747	CD1E	CD1e molecule	Source:HGNC Symbol
117	ENSOMYG00000016079	ITGB2	integrin subunit beta 2	Source:HGNC Symbol
118	GYG1B	GYG1	glycogenin 1	Source:HGNC Symbol
118	GYG1B	GYG1	glycogenin 1	Source:HGNC Symbol

## Sheet: Gills Mc+Up
Sr. No	initial_alias	ortholog_name	Description
1	ENSOMYG00000037552	PABPC1L	poly(A) binding protein cytoplasmic 1 like	Source:HGNC Symbol
2	ENSOMYG00000014569	N/A	N/A
3	ENSOMYG00000012309	N/A	N/A
4	ENSOMYG00000037888	N/A	N/A
5	C4B	C4B	complement C4B (Chido blood group)	Source:HGNC Symbol
5	C4B	C4A	complement C4A (Rodgers blood group)	Source:HGNC Symbol
5	C4B	C4B	complement C4B (Chido blood group)	Source:HGNC Symbol
5	C4B	C4A	complement C4A (Rodgers blood group)	Source:HGNC Symbol
6	ENSOMYG00000022894	N/A	N/A
7	LOXL5A	N/A	N/A
8	TNFRSF6B	TNFRSF6B	TNF receptor superfamily member 6b	Source:HGNC Symbol
9	ENSOMYG00000068169	N/A	N/A
10	ENSOMYG00000053529	DHH	desert hedgehog signaling molecule	Source:HGNC Symbol
11	ENSOMYG00000074461	FBXO32	F-box protein 32	Source:HGNC Symbol
12	CATH-1A	N/A	N/A
13	ENSOMYG00000040119	N/A	N/A
14	ZGC:162608_1	N/A	N/A
15	ENSOMYG00000067114	PARP11	poly(ADP-ribose) polymerase family member 11	Source:HGNC Symbol
16	ENSOMYG00000024872	N/A	N/A
17	ENSOMYG00000070429	N/A	N/A
18	ENSOMYG00000059213	KIF24	kinesin family member 24	Source:HGNC Symbol
19	PFKFB1_2	N/A	N/A
20	ENSOMYG00000054775	N/A	N/A
21	SLC43A2A_1	N/A	N/A
22	ENSOMYG00000009806	IFI44L	interferon induced protein 44 like	Source:HGNC Symbol
22	ENSOMYG00000009806	IFI44	interferon induced protein 44	Source:HGNC Symbol
23	ENSOMYG00000052323	CX3CL1	C-X3-C motif chemokine ligand 1	Source:HGNC Symbol
24	ENSOMYG00000013591	N/A	N/A
25	ENSOMYG00000049185	COPS9	COP9 signalosome subunit 9	Source:HGNC Symbol
26	GDA_1	N/A	N/A
27	ENSOMYG00000010894	C4B	complement C4B (Chido blood group)	Source:HGNC Symbol
27	ENSOMYG00000010894	C4A	complement C4A (Rodgers blood group)	Source:HGNC Symbol
28	ENSOMYG00000041335	PDK2	pyruvate dehydrogenase kinase 2	Source:HGNC Symbol
29	ENSOMYG00000055911	N/A	N/A
30	COL11A1A	COL11A1	collagen type XI alpha 1 chain	Source:HGNC Symbol
31	ENSOMYG00000028365	N/A	N/A
32	IHHB	DHH	desert hedgehog signaling molecule	Source:HGNC Symbol
32	IHHB	DHH	desert hedgehog signaling molecule	Source:HGNC Symbol
33	ENSOMYG00000048928	N/A	N/A
34	ENSOMYG00000002731	N/A	N/A
35	ENSOMYG00000050373	N/A	N/A
36	CCN5_2	N/A	N/A
37	ENSOMYG00000054545	TNXB	tenascin XB	Source:HGNC Symbol
38	EIF4EBP3	EIF4EBP3	eukaryotic translation initiation factor 4E binding protein 3	Source:HGNC Symbol
39	ENSOMYG00000024798	N/A	N/A
40	ENSOMYG00000045774	MLIP	muscular LMNA interacting protein	Source:HGNC Symbol
41	CCN5_1	N/A	N/A
42	ENSOMYG00000031846	N/A	N/A
43	APODA.1	APOD	apolipoprotein D	Source:HGNC Symbol
44	ENSOMYG00000059512	TNXB	tenascin XB	Source:HGNC Symbol
45	ENSOMYG00000004065	N/A	N/A
46	ENSOMYG00000052953	N/A	N/A
47	ENSOMYG00000026416	ALPK3	alpha kinase 3	Source:HGNC Symbol
48	ENSOMYG00000015297	LPIN1	lipin 1	Source:HGNC Symbol
49	ENSOMYG00000069655	HSPG2	heparan sulfate proteoglycan 2	Source:HGNC Symbol
50	ENSOMYG00000011488	EOMES	eomesodermin	Source:HGNC Symbol
51	CCN6	CCN6	cellular communication network factor 6	Source:HGNC Symbol
52	ENSOMYG00000022240	MRC1	mannose receptor C-type 1	Source:HGNC Symbol
53	ACANB_2	N/A	N/A
54	KLF9	KLF9	KLF transcription factor 9	Source:HGNC Symbol
55	EGR3_1	N/A	N/A
56	ENSOMYG00000040666	N/A	N/A
57	CREG2_2	N/A	N/A
58	ST3GAL1_2	N/A	N/A
59	ENSOMYG00000061488	SEPTIN14	septin 14	Source:HGNC Symbol
60	FGFBP2A_2	N/A	N/A
61	ENSOMYG00000021069	PDK2	pyruvate dehydrogenase kinase 2	Source:HGNC Symbol
62	AQP1A.1_2	N/A	N/A
63	ENSOMYG00000045127	N/A	N/A
64	ZBTB16A_1	N/A	N/A
65	ENSOMYG00000030245	CLEC3A	C-type lectin domain family 3 member A	Source:HGNC Symbol
66	SCRG1_1	N/A	N/A
67	FKBP5_2	N/A	N/A
68	ENSOMYG00000028245	ANKRD1	ankyrin repeat domain 1	Source:HGNC Symbol
69	TCAP_1	N/A	N/A
70	FKBP5_1	N/A	N/A
71	ENSOMYG00000026545	N/A	N/A
72	ENSOMYG00000013079	IL1B	interleukin 1 beta	Source:HGNC Symbol
72	ENSOMYG00000013079	IL37	interleukin 37	Source:HGNC Symbol
72	ENSOMYG00000013079	IL36G	interleukin 36 gamma	Source:HGNC Symbol
72	ENSOMYG00000013079	IL1RN	interleukin 1 receptor antagonist	Source:HGNC Symbol
72	ENSOMYG00000013079	IL36A	interleukin 36 alpha	Source:HGNC Symbol
72	ENSOMYG00000013079	IL36RN	interleukin 36 receptor antagonist	Source:HGNC Symbol
72	ENSOMYG00000013079	IL36B	interleukin 36 beta	Source:HGNC Symbol
72	ENSOMYG00000013079	IL1F10	interleukin 1 family member 10	Source:HGNC Symbol
73	ACANB_1	N/A	N/A
74	MATN1	MATN1	matrilin 1	Source:HGNC Symbol
75	SI:CH211-106H11.3_1	N/A	N/A
76	LAMC2_2	N/A	N/A
77	COL2A1A_2	N/A	N/A
78	ENSOMYG00000018468	IFI44L	interferon induced protein 44 like	Source:HGNC Symbol
78	ENSOMYG00000018468	IFI44	interferon induced protein 44	Source:HGNC Symbol
79	ENSOMYG00000000876	N/A	N/A
80	BNIP3_3	N/A	N/A
81	ENSOMYG00000065870	N/A	N/A
82	ENSOMYG00000010670	ACY3	aminoacylase 3	Source:HGNC Symbol
83	ENSOMYG00000014363	MSLNL	mesothelin like	Source:HGNC Symbol
84	C17ORF58_2	N/A	N/A
85	ENSOMYG00000027982	KANK4	KN motif and ankyrin repeat domains 4	Source:HGNC Symbol
86	ENSOMYG00000067941	NINJ2	ninjurin 2	Source:HGNC Symbol
87	EPYC_2	N/A	N/A
88	F13A1B_1	N/A	N/A
89	OCA2	OCA2	OCA2 melanosomal transmembrane protein	Source:HGNC Symbol
90	ENSOMYG00000013192	N/A	N/A
91	ANGPTL4_2	N/A	N/A
92	RASD1_2	N/A	N/A
93	EPYC_1	N/A	N/A
94	ENSOMYG00000025809	N/A	N/A
95	EPOR_2	N/A	N/A
96	IIP	N/A	N/A
97	ENSOMYG00000011149	N/A	N/A
98	ENSOMYG00000042751	N/A	N/A
99	COL2A1A_1	N/A	N/A
100	ENSOMYG00000014360	PRF1	perforin 1	Source:HGNC Symbol
101	ENSOMYG00000008368	PRG4	proteoglycan 4	Source:HGNC Symbol
102	ENSOMYG00000020695	N/A	N/A
103	ENSOMYG00000046849	N/A	N/A
104	SEMA4G_3	N/A	N/A
105	PLEK2	PLEK2	pleckstrin 2	Source:HGNC Symbol
106	NR1D1_2	N/A	N/A
107	ENSOMYG00000054475	N/A	N/A
108	TPPP3	TPPP3	tubulin polymerization promoting protein family member 3	Source:HGNC Symbol
108	TPPP3	TPPP3	tubulin polymerization promoting protein family member 3	Source:HGNC Symbol
109	ENSOMYG00000015117	COL5A1	collagen type V alpha 1 chain	Source:HGNC Symbol
110	SI:CH73-86N18.1	N/A	N/A
111	SI:CH211-260E23.9_1	N/A	N/A
112	ENSOMYG00000068366	N/A	N/A
113	ENSOMYG00000070171	NINJ2	ninjurin 2	Source:HGNC Symbol
114	PRF1.3	N/A	N/A
115	ENSOMYG00000068990	N/A	N/A
116	PTGS2B	PTGS2	prostaglandin-endoperoxide synthase 2	Source:HGNC Symbol
117	PAMR1_2	N/A	N/A
118	ENSOMYG00000026970	N/A	N/A
119	LOXL2A_2	N/A	N/A
120	TEFA_1	N/A	N/A
121	COL9A1A_1	N/A	N/A
122	ENSOMYG00000014414	GBP1	guanylate binding protein 1	Source:HGNC Symbol
123	ENSOMYG00000002156	BCL3	BCL3 transcription coactivator	Source:HGNC Symbol
124	CCN2_2	N/A	N/A
125	ENSOMYG00000059903	N/A	N/A
126	ENSOMYG00000011775	PCOLCE2	procollagen C-endopeptidase enhancer 2	Source:HGNC Symbol
127	NFASCA_2	N/A	N/A
128	TBX21_1	N/A	N/A
129	ENSOMYG00000050047	N/A	N/A
130	ENSOMYG00000059345	N/A	N/A
131	EZH1_2	N/A	N/A
132	CSGALNACT1A_2	N/A	N/A
133	ENSOMYG00000031033	YPEL5	yippee like 5	Source:HGNC Symbol
134	ENSOMYG00000014769	GCNT4	glucosaminyl (N-acetyl) transferase 4	Source:HGNC Symbol
135	MELTF	MELTF	melanotransferrin	Source:HGNC Symbol
136	CTSL.1	CTSL	cathepsin L	Source:HGNC Symbol
136	CTSL.1	CTSV	cathepsin V	Source:HGNC Symbol
136	CTSL.1	CTSW	cathepsin W	Source:HGNC Symbol
136	CTSL.1	CTSF	cathepsin F	Source:HGNC Symbol
137	SI:DKEY-31G6.6_1	N/A	N/A
138	ENSOMYG00000053221	N/A	N/A
139	SGMS2A_2	N/A	N/A
140	ENSOMYG00000008241	CCL26	C-C motif chemokine ligand 26	Source:HGNC Symbol
140	ENSOMYG00000008241	CCL22	C-C motif chemokine ligand 22	Source:HGNC Symbol
140	ENSOMYG00000008241	CCL24	C-C motif chemokine ligand 24	Source:HGNC Symbol
140	ENSOMYG00000008241	CCL7	C-C motif chemokine ligand 7	Source:HGNC Symbol
140	ENSOMYG00000008241	CCL2	C-C motif chemokine ligand 2	Source:HGNC Symbol
140	ENSOMYG00000008241	CCL8	C-C motif chemokine ligand 8	Source:HGNC Symbol
140	ENSOMYG00000008241	CCL1	C-C motif chemokine ligand 1	Source:HGNC Symbol
140	ENSOMYG00000008241	CCL11	C-C motif chemokine ligand 11	Source:HGNC Symbol
140	ENSOMYG00000008241	CCL13	C-C motif chemokine ligand 13	Source:HGNC Symbol
140	ENSOMYG00000008241	CCL5	C-C motif chemokine ligand 5	Source:HGNC Symbol
140	ENSOMYG00000008241	CCL23	C-C motif chemokine ligand 23	Source:HGNC Symbol
140	ENSOMYG00000008241	CCL4	C-C motif chemokine ligand 4	Source:HGNC Symbol
140	ENSOMYG00000008241	CCL18	C-C motif chemokine ligand 18	Source:HGNC Symbol
140	ENSOMYG00000008241	CCL15	C-C motif chemokine ligand 15	Source:HGNC Symbol
140	ENSOMYG00000008241	CCL4L2	C-C motif chemokine ligand 4 like 2	Source:HGNC Symbol
140	ENSOMYG00000008241	CCL3L3	C-C motif chemokine ligand 3 like 3	Source:HGNC Symbol
140	ENSOMYG00000008241	CCL14	C-C motif chemokine ligand 14	Source:HGNC Symbol
140	ENSOMYG00000008241	CCL3	C-C motif chemokine ligand 3	Source:HGNC Symbol
141	LONRF1L_1	N/A	N/A
142	ENSOMYG00000074690	N/A	N/A
143	CXCD2	N/A	N/A
144	ENSOMYG00000068993	MKRN1	makorin ring finger protein 1	Source:HGNC Symbol
144	ENSOMYG00000068993	MKRN3	makorin ring finger protein 3	Source:HGNC Symbol
145	ENSOMYG00000055587	N/A	N/A
146	RNASET2_2	N/A	N/A
147	SI:DKEY-31G6.6_2	N/A	N/A
148	ENSOMYG00000071787	COL2A1	collagen type II alpha 1 chain	Source:HGNC Symbol
149	ENSOMYG00000005426	SOX8	SRY-box transcription factor 8	Source:HGNC Symbol
150	ENSOMYG00000004472	IGHM	immunoglobulin heavy constant mu	Source:HGNC Symbol
151	ITIH6_2	N/A	N/A
152	TEFB_2	N/A	N/A
153	ENSOMYG00000029762	PLIN2	perilipin 2	Source:HGNC Symbol
154	ENSOMYG00000041862	CNMD	chondromodulin	Source:HGNC Symbol
155	ENSOMYG00000059332	N/A	N/A
156	MMP9_1	N/A	N/A
157	NR1D2A_2	N/A	N/A
158	ZGC:174904_1	N/A	N/A
159	CCN2_1	N/A	N/A
160	ENSOMYG00000029124	CTHRC1	collagen triple helix repeat containing 1	Source:HGNC Symbol
161	CD209	CLEC4F	C-type lectin domain family 4 member F	Source:HGNC Symbol
162	ENSOMYG00000061400	N/A	N/A
163	GHR1	IL12RB1	interleukin 12 receptor subunit beta 1	Source:HGNC Symbol
163	GHR1	IL27RA	interleukin 27 receptor subunit alpha	Source:HGNC Symbol
163	GHR1	GHR	growth hormone receptor	Source:HGNC Symbol
163	GHR1	IL13RA1	interleukin 13 receptor subunit alpha 1	Source:HGNC Symbol
163	GHR1	IL11RA	interleukin 11 receptor subunit alpha	Source:HGNC Symbol
163	GHR1	OSMR	oncostatin M receptor	Source:HGNC Symbol
163	GHR1	IL2RG	interleukin 2 receptor subunit gamma	Source:HGNC Symbol
163	GHR1	IL6R	interleukin 6 receptor	Source:HGNC Symbol
163	GHR1	IL23R	interleukin 23 receptor	Source:HGNC Symbol
163	GHR1	IL3RA	interleukin 3 receptor subunit alpha	Source:HGNC Symbol
163	GHR1	CRLF2	cytokine receptor like factor 2	Source:HGNC Symbol
164	ENSOMYG00000036668	LGMN	legumain	Source:HGNC Symbol
165	ENSOMYG00000013859	PDCD1LG2	programmed cell death 1 ligand 2	Source:HGNC Symbol
166	LPIN1	N/A	N/A
167	IIP2	N/A	N/A
168	ANO1_2	N/A	N/A
169	IRF8_2	N/A	N/A
170	EIF4EBP3L_1	N/A	N/A
171	ENSOMYG00000048352	IL17RA	interleukin 17 receptor A	Source:HGNC Symbol
172	ENSOMYG00000061715	N/A	N/A
173	ANO8A_2	N/A	N/A
174	IFM3	N/A	N/A
175	ENSOMYG00000020688	N/A	N/A
176	GCDHA_1	N/A	N/A
177	ENSOMYG00000036158	N/A	N/A
178	LOXA_1	N/A	N/A
179	DDR2B	N/A	N/A
180	RBP7B	RBP7	retinol binding protein 7	Source:HGNC Symbol
181	ENSOMYG00000016675	N/A	N/A
182	ENSOMYG00000033694	GGA2	golgi associated, gamma adaptin ear containing, ARF binding protein 2	Source:HGNC Symbol
183	COL9A2	COL9A2	collagen type IX alpha 2 chain	Source:HGNC Symbol
184	GS01	GLUL	glutamate-ammonia ligase	Source:HGNC Symbol
185	RGCC	RGCC	regulator of cell cycle	Source:HGNC Symbol
186	SI:CH211-106H11.3_2	N/A	N/A
187	ENSOMYG00000003774	KCNC4	potassium voltage-gated channel subfamily C member 4	Source:HGNC Symbol
188	ENSOMYG00000026119	TGM5	transglutaminase 5	Source:HGNC Symbol
188	ENSOMYG00000026119	TGM3	transglutaminase 3	Source:HGNC Symbol
188	ENSOMYG00000026119	TGM7	transglutaminase 7	Source:HGNC Symbol
188	ENSOMYG00000026119	TGM6	transglutaminase 6	Source:HGNC Symbol
189	ERICH2	N/A	N/A
190	COL11A2_1	N/A	N/A
191	COL11A2_2	N/A	N/A
192	CHADLB	N/A	N/A
193	ENSOMYG00000050357	COL2A1	collagen type II alpha 1 chain	Source:HGNC Symbol
194	ENTPD5A_2	N/A	N/A
195	RBP4_2	N/A	N/A
196	ENSOMYG00000029175	CYP1A1	cytochrome P450 family 1 subfamily A member 1	Source:HGNC Symbol
196	ENSOMYG00000029175	CYP1A2	cytochrome P450 family 1 subfamily A member 2	Source:HGNC Symbol
197	ENSOMYG00000007515	LOXL3	lysyl oxidase like 3	Source:HGNC Symbol
198	ENSOMYG00000071975	HMOX1	heme oxygenase 1	Source:HGNC Symbol
199	ENSOMYG00000006086	SDHA	succinate dehydrogenase complex flavoprotein subunit A	Source:HGNC Symbol
200	COL9A3	COL9A3	collagen type IX alpha 3 chain	Source:HGNC Symbol
201	PTGS2A	PTGS2	prostaglandin-endoperoxide synthase 2	Source:HGNC Symbol
202	CHI	N/A	N/A
203	ENSOMYG00000045218	LONRF3	LON peptidase N-terminal domain and ring finger 3	Source:HGNC Symbol
204	ENSOMYG00000057567	N/A	N/A
205	ENSOMYG00000044275	TGM5	transglutaminase 5	Source:HGNC Symbol
205	ENSOMYG00000044275	TGM3	transglutaminase 3	Source:HGNC Symbol
205	ENSOMYG00000044275	TGM7	transglutaminase 7	Source:HGNC Symbol
205	ENSOMYG00000044275	TGM6	transglutaminase 6	Source:HGNC Symbol
206	TIAL1_2	N/A	N/A
207	SI:CH211-194M7.5	N/A	N/A
208	ENSOMYG00000022254	N/A	N/A
209	CREBRF_1	N/A	N/A
210	CRY3B_2	N/A	N/A
211	ENSOMYG00000025074	N/A	N/A
212	ZGC:175214_2	N/A	N/A
213	ENSOMYG00000047191	ALAS1	5'-aminolevulinate synthase 1	Source:HGNC Symbol
214	ZGC:92606_2	N/A	N/A
215	STAT1B	N/A	N/A
216	ENSOMYG00000062145	N/A	N/A
217	GYG1B	GYG1	glycogenin 1	Source:HGNC Symbol
217	GYG1B	GYG1	glycogenin 1	Source:HGNC Symbol
218	MAN2A1_2	N/A	N/A
219	ENSOMYG00000012252	SLC6A13	solute carrier family 6 member 13	Source:HGNC Symbol
220	ENSOMYG00000022457	N/A	N/A
221	ENSOMYG00000010329	N/A	N/A
222	CEBPB_2	N/A	N/A
223	IL17RC_2	N/A	N/A
224	SI:CH211-260E23.9_2	N/A	N/A
225	DUSP22B_2	N/A	N/A
226	ENSOMYG00000029474	IL12RB1	interleukin 12 receptor subunit beta 1	Source:HGNC Symbol
226	ENSOMYG00000029474	IL27RA	interleukin 27 receptor subunit alpha	Source:HGNC Symbol
226	ENSOMYG00000029474	OSMR	oncostatin M receptor	Source:HGNC Symbol
226	ENSOMYG00000029474	IL2RG	interleukin 2 receptor subunit gamma	Source:HGNC Symbol
226	ENSOMYG00000029474	IL6R	interleukin 6 receptor	Source:HGNC Symbol
226	ENSOMYG00000029474	IL23R	interleukin 23 receptor	Source:HGNC Symbol
226	ENSOMYG00000029474	IL3RA	interleukin 3 receptor subunit alpha	Source:HGNC Symbol
226	ENSOMYG00000029474	CRLF2	cytokine receptor like factor 2	Source:HGNC Symbol
227	FBLN7_1	N/A	N/A
228	SOSTDC1A_1	N/A	N/A
229	ENSOMYG00000062564	OXLD1	oxidoreductase like domain containing 1	Source:HGNC Symbol
230	GRB7	N/A	N/A
231	ENSOMYG00000036176	N/A	N/A
232	LRRC58B_1	N/A	N/A
233	CCN2B_2	N/A	N/A
234	CCNG2_2	N/A	N/A
235	SOCS1B	SOCS5	suppressor of cytokine signaling 5	Source:HGNC Symbol
235	SOCS1B	SOCS4	suppressor of cytokine signaling 4	Source:HGNC Symbol
236	FGL2A_1	N/A	N/A
237	ENSOMYG00000034489	SERPINB1	serpin family B member 1	Source:HGNC Symbol
238	HAPLN1B	N/A	N/A
239	LONRF1_1	N/A	N/A
240	C1QA	C1QA	complement C1q A chain	Source:HGNC Symbol
241	KAT2B_1	N/A	N/A
242	NFIL3	NFIL3	nuclear factor, interleukin 3 regulated	Source:HGNC Symbol
243	TUFT1A_2	N/A	N/A
244	CPT1	CPT1B	carnitine palmitoyltransferase 1B	Source:HGNC Symbol
245	YPEL3_2	N/A	N/A
246	ENSOMYG00000017863	ETV4	ETS variant transcription factor 4	Source:HGNC Symbol
247	ENSOMYG00000038139	COL10A1	collagen type X alpha 1 chain	Source:HGNC Symbol
248	EZH1_1	N/A	N/A
249	HSP47	SERPINH1	serpin family H member 1	Source:HGNC Symbol
250	IRS2B_2	N/A	N/A
251	ENSOMYG00000005038	N/A	N/A
252	ENSOMYG00000040535	ATAD3A	ATPase family AAA domain containing 3A	Source:HGNC Symbol
253	SI:DKEY-6N6.1	N/A	N/A
253	SI:DKEY-6N6.1	N/A	N/A
254	ZFYVE1	ZFYVE1	zinc finger FYVE-type containing 1	Source:HGNC Symbol
254	ZFYVE1	ZFYVE1	zinc finger FYVE-type containing 1	Source:HGNC Symbol
255	ENSOMYG00000022638	N/A	N/A
256	ZGC:92335_2	N/A	N/A
257	PLEKHN1	N/A	N/A
258	DGAT1B_2	N/A	N/A
259	TNFRSF1B_1	N/A	N/A
260	ENSOMYG00000039893	N/A	N/A
261	CLCA1_4	N/A	N/A
262	AQP1A.1_1	N/A	N/A
263	CHAD	N/A	N/A
264	SLC7A8A_1	N/A	N/A
265	C4_2	N/A	N/A
266	FGFR4_2	N/A	N/A
267	ENSOMYG00000051087	N/A	N/A
268	ENSOMYG00000033025	TNFAIP2	TNF alpha induced protein 2	Source:HGNC Symbol
269	CROT_2	N/A	N/A
270	STC2_2	N/A	N/A
271	PAPSS2A	PAPSS2	3'-phosphoadenosine 5'-phosphosulfate synthase 2	Source:HGNC Symbol
272	ENSOMYG00000010057	FOXK2	forkhead box K2	Source:HGNC Symbol
273	BHLHE40_1	N/A	N/A
274	BCKDK	BCKDK	branched chain keto acid dehydrogenase kinase	Source:HGNC Symbol
275	SI:DKEY-228D14.5	N/A	N/A
276	ENSOMYG00000002451	EMP3	epithelial membrane protein 3	Source:HGNC Symbol
277	ENSOMYG00000005005	MYLIP	myosin regulatory light chain interacting protein	Source:HGNC Symbol
278	PLEKHB2	PLEKHB2	pleckstrin homology domain containing B2	Source:HGNC Symbol
279	BHLHE40	BHLHE40	basic helix-loop-helix family member e40	Source:HGNC Symbol
279	BHLHE40	BHLHE40	basic helix-loop-helix family member e40	Source:HGNC Symbol
279	BHLHE40	BHLHE40	basic helix-loop-helix family member e40	Source:HGNC Symbol
280	ZGC:85777_1	N/A	N/A
281	CETP	CETP	cholesteryl ester transfer protein	Source:HGNC Symbol
281	CETP	BPIFC	BPI fold containing family C	Source:HGNC Symbol
282	ATP7A_2	N/A	N/A
283	ENSOMYG00000047439	UPK1B	uroplakin 1B	Source:HGNC Symbol
284	ENSOMYG00000029834	PLA2G4D	phospholipase A2 group IVD	Source:HGNC Symbol
284	ENSOMYG00000029834	PLA2G4F	phospholipase A2 group IVF	Source:HGNC Symbol
284	ENSOMYG00000029834	PLA2G4E	phospholipase A2 group IVE	Source:HGNC Symbol
284	ENSOMYG00000029834	PLA2G4B	phospholipase A2 group IVB	Source:HGNC Symbol
285	ENSOMYG00000005320	ARG2	arginase 2	Source:HGNC Symbol
286	NBR1A_2	N/A	N/A
287	ENSOMYG00000029330	ZNRF4	zinc and ring finger 4	Source:HGNC Symbol
288	ENSOMYG00000011334	N/A	N/A
289	ENSOMYG00000022429	N/A	N/A
290	CSF3R	CSF3R	colony stimulating factor 3 receptor	Source:HGNC Symbol
291	IFITM5	IFITM5	interferon induced transmembrane protein 5	Source:HGNC Symbol
292	PRKAB1A_1	N/A	N/A
293	CTSLA	N/A	N/A
294	DDIT3_1	N/A	N/A
295	MKNK2B_2	N/A	N/A
296	ENSOMYG00000026973	N/A	N/A
297	CYLDB_2	N/A	N/A
298	CPVL	CPVL	carboxypeptidase vitellogenic like	Source:HGNC Symbol
299	UCP2B	UCP2	uncoupling protein 2	Source:HGNC Symbol
300	LIMA1A_1	N/A	N/A

## Sheet: Gills Tb Up
Sr. No	initial_alias	ortholog_name	Description
1	ENSOMYG00000036159	N/A	N/A
2	ENSOMYG00000021931	N/A	N/A
3	ENSOMYG00000056018	N/A	N/A
4	ENSOMYG00000009806	IFI44L	interferon induced protein 44 like	Source:HGNC Symbol
4	ENSOMYG00000009806	IFI44	interferon induced protein 44	Source:HGNC Symbol
5	ENSOMYG00000026596	CBLN3	cerebellin 3 precursor	Source:HGNC Symbol
6	ENSOMYG00000070429	N/A	N/A
7	ENSOMYG00000000167	RTP5	receptor transporter protein 5 (putative)	Source:HGNC Symbol
7	ENSOMYG00000000167	RTP2	receptor transporter protein 2	Source:HGNC Symbol
8	ENSOMYG00000024872	N/A	N/A
9	ENSOMYG00000006443	N/A	N/A
10	ENSOMYG00000011488	EOMES	eomesodermin	Source:HGNC Symbol
11	ENSOMYG00000054757	N/A	N/A
12	ENSOMYG00000014414	GBP1	guanylate binding protein 1	Source:HGNC Symbol
13	ENSOMYG00000056737	N/A	N/A
14	ENSOMYG00000061209	N/A	N/A
15	ENSOMYG00000000143	RTP5	receptor transporter protein 5 (putative)	Source:HGNC Symbol
15	ENSOMYG00000000143	RTP2	receptor transporter protein 2	Source:HGNC Symbol
16	ENSOMYG00000052323	CX3CL1	C-X3-C motif chemokine ligand 1	Source:HGNC Symbol
17	ENSOMYG00000018382	N/A	N/A
18	ENSOMYG00000013192	N/A	N/A
19	ENSOMYG00000006995	LRIG3	leucine rich repeats and immunoglobulin like domains 3	Source:HGNC Symbol
20	ENSOMYG00000018185	FYB1	FYN binding protein 1	Source:HGNC Symbol
21	PRF1.3	N/A	N/A
22	ENSOMYG00000012657	IFI44L	interferon induced protein 44 like	Source:HGNC Symbol
22	ENSOMYG00000012657	IFI44	interferon induced protein 44	Source:HGNC Symbol
23	ENSOMYG00000014360	PRF1	perforin 1	Source:HGNC Symbol
24	ENSOMYG00000015500	ITGA4	integrin subunit alpha 4	Source:HGNC Symbol
25	ENSOMYG00000014690	N/A	N/A
26	ENSOMYG00000059332	N/A	N/A
27	STAT1B	N/A	N/A
28	ENSOMYG00000009645	N/A	N/A
29	ENSOMYG00000038900	N/A	N/A
30	ENSOMYG00000036158	N/A	N/A
31	ENSOMYG00000009104	N/A	N/A
32	ENSOMYG00000045180	CD9	CD9 molecule	Source:HGNC Symbol
33	ENSOMYG00000004472	IGHM	immunoglobulin heavy constant mu	Source:HGNC Symbol
34	ENSOMYG00000038811	PARP14	poly(ADP-ribose) polymerase family member 14	Source:HGNC Symbol
35	ENSOMYG00000052838	N/A	N/A
36	ENSOMYG00000067081	N/A	N/A
37	ENSOMYG00000063813	N/A	N/A
38	ENSOMYG00000033782	STAT1	signal transducer and activator of transcription 1	Source:HGNC Symbol
39	ENSOMYG00000048404	N/A	N/A
40	SFTPBA_2	N/A	N/A
41	EZH1_2	N/A	N/A
42	ENSOMYG00000016079	ITGB2	integrin subunit beta 2	Source:HGNC Symbol
43	TAPBPL	TAPBPL	TAP binding protein like	Source:HGNC Symbol
44	ENSOMYG00000000442	RNF213	ring finger protein 213	Source:HGNC Symbol
45	ENSOMYG00000010563	N/A	N/A
46	ENSOMYG00000026709	N/A	N/A
47	ENSOMYG00000040801	DHRS13	dehydrogenase/reductase 13	Source:HGNC Symbol
48	CD53	CD53	CD53 molecule	Source:HGNC Symbol
49	SI:CH211-194M7.5	N/A	N/A

## Sheet: Gills Tb+ up
Sr. No	initial_alias	ortholog_name	Description
1	FGB_1	N/A	N/A
2	ENSOMYG00000023399	C3	complement C3	Source:HGNC Symbol
3	ENSOMYG00000064619	CRP	C-reactive protein	Source:HGNC Symbol
3	ENSOMYG00000064619	APCS	amyloid P component, serum	Source:HGNC Symbol
4	ENSOMYG00000053733	N/A	N/A
5	ENSOMYG00000032875	CBLN3	cerebellin 3 precursor	Source:HGNC Symbol
6	ENSOMYG00000038885	CBLN3	cerebellin 3 precursor	Source:HGNC Symbol
7	TDO2	TDO2	tryptophan 2,3-dioxygenase	Source:HGNC Symbol
8	ENSOMYG00000044586	AFM	afamin	Source:HGNC Symbol
8	ENSOMYG00000044586	AFP	alpha fetoprotein	Source:HGNC Symbol
8	ENSOMYG00000044586	ALB	albumin	Source:HGNC Symbol
9	ENSOMYG00000066260	N/A	N/A
10	CFBL	CFB	complement factor B	Source:HGNC Symbol
11	ENSOMYG00000049577	RNASE4	ribonuclease A family member 4	Source:HGNC Symbol
12	ENSOMYG00000011814	N/A	N/A
13	ANTIPROT1	SERPINA4	serpin family A member 4	Source:HGNC Symbol
14	HPXA	MMP20	matrix metallopeptidase 20	Source:HGNC Symbol
14	HPXA	MMP27	matrix metallopeptidase 27	Source:HGNC Symbol
14	HPXA	MMP3	matrix metallopeptidase 3	Source:HGNC Symbol
14	HPXA	MMP10	matrix metallopeptidase 10	Source:HGNC Symbol
14	HPXA	MMP26	matrix metallopeptidase 26	Source:HGNC Symbol
14	HPXA	MMP12	matrix metallopeptidase 12	Source:HGNC Symbol
15	ENSOMYG00000036729	PZP	PZP alpha-2-macroglobulin like	Source:HGNC Symbol
15	ENSOMYG00000036729	A2ML1	alpha-2-macroglobulin like 1	Source:HGNC Symbol
16	ENSOMYG00000036802	N/A	N/A
17	F10_2	N/A	N/A
18	TDO2A	TDO2	tryptophan 2,3-dioxygenase	Source:HGNC Symbol
19	ENSOMYG00000023447	CFB	complement factor B	Source:HGNC Symbol
20	ABCB11B	ABCB11	ATP binding cassette subfamily B member 11	Source:HGNC Symbol
21	ENSOMYG00000033213	KNG1	kininogen 1	Source:HGNC Symbol
22	APOA-I-1	APOA1	apolipoprotein A1	Source:HGNC Symbol
23	C6ORF58	C6orf58	chromosome 6 open reading frame 58	Source:HGNC Symbol
24	ENSOMYG00000009627	APOB	apolipoprotein B	Source:HGNC Symbol
25	FGB_2	N/A	N/A
26	SERPING1_2	N/A	N/A
27	ZGC:162608_2	N/A	N/A
28	UBLP	ISG15	ISG15 ubiquitin like modifier	Source:HGNC Symbol
29	ENSOMYG00000033385	HPX	hemopexin	Source:HGNC Symbol
30	SPP2	SPP2	secreted phosphoprotein 2	Source:HGNC Symbol
31	ENSOMYG00000037763	PZP	PZP alpha-2-macroglobulin like	Source:HGNC Symbol
31	ENSOMYG00000037763	A2ML1	alpha-2-macroglobulin like 1	Source:HGNC Symbol
32	PLG_1	N/A	N/A
33	ENSOMYG00000033407	N/A	N/A
34	APOBA	APOB	apolipoprotein B	Source:HGNC Symbol
35	ENSOMYG00000011408	CCDC141	coiled-coil domain containing 141	Source:HGNC Symbol
36	ENSOMYG00000045580	N/A	N/A
37	AMBP_1	N/A	N/A
38	FGA	N/A	N/A
38	FGA	N/A	N/A
38	FGA	N/A	N/A
39	SI:CH211-215K15.4_2	N/A	N/A
40	APOA2_1	N/A	N/A
41	ENSOMYG00000030982	CCDC141	coiled-coil domain containing 141	Source:HGNC Symbol
42	ITIH2_1	N/A	N/A
43	ENSOMYG00000050381	N/A	N/A
44	ENSOMYG00000019558	N/A	N/A
45	DEFB3	N/A	N/A
46	LEG1	C6orf58	chromosome 6 open reading frame 58	Source:HGNC Symbol
47	TTR	TTR	transthyretin	Source:HGNC Symbol
48	ENSOMYG00000046105	N/A	N/A
49	ENSOMYG00000017133	SERPINF2	serpin family F member 2	Source:HGNC Symbol
50	FGG_1	N/A	N/A
51	DGAT2_1	N/A	N/A
52	ENSOMYG00000022018	CBLN3	cerebellin 3 precursor	Source:HGNC Symbol
53	ENSOMYG00000017627	C5	complement C5	Source:HGNC Symbol
54	MIOX	MIOX	myo-inositol oxygenase	Source:HGNC Symbol
55	ENSOMYG00000042061	N/A	N/A
56	AGXTA	AGXT	alanine--glyoxylate aminotransferase	Source:HGNC Symbol
57	ENSOMYG00000069103	N/A	N/A
58	ENSOMYG00000000401	PKLR	pyruvate kinase L/R	Source:HGNC Symbol
59	UROC1	UROC1	urocanate hydratase 1	Source:HGNC Symbol
60	VTNB	VTN	vitronectin	Source:HGNC Symbol
61	ENSOMYG00000010101	CFHR4	complement factor H related 4	Source:HGNC Symbol
61	ENSOMYG00000010101	CFHR5	complement factor H related 5	Source:HGNC Symbol
62	ENSOMYG00000012999	G6PC1	glucose-6-phosphatase catalytic subunit 1	Source:HGNC Symbol
63	SOAT2	SOAT2	sterol O-acyltransferase 2	Source:HGNC Symbol
64	SERPINC1_2	N/A	N/A
65	LCN15	PTGDS	prostaglandin D2 synthase	Source:HGNC Symbol
66	UOX	N/A	N/A
67	ENSOMYG00000026493	N/A	N/A
68	PTGDSA	PTGDS	prostaglandin D2 synthase	Source:HGNC Symbol
69	ENSOMYG00000042079	SERPINA10	serpin family A member 10	Source:HGNC Symbol
70	APOA2_2	N/A	N/A
71	ENSOMYG00000035682	N/A	N/A
72	ENSOMYG00000006693	N/A	N/A
73	ENSOMYG00000018923	N/A	N/A
74	SERPING1_3	N/A	N/A
75	RSAD2	RSAD2	radical S-adenosyl methionine domain containing 2	Source:HGNC Symbol
75	RSAD2	RSAD2	radical S-adenosyl methionine domain containing 2	Source:HGNC Symbol
76	ENSOMYG00000007007	N/A	N/A
77	APOC2	N/A	N/A
78	ENSOMYG00000032727	N/A	N/A
79	ENSOMYG00000025396	AHSG	alpha 2-HS glycoprotein	Source:HGNC Symbol
80	ENSOMYG00000025584	N/A	N/A
81	AMBP_2	N/A	N/A
82	ENSOMYG00000001904	HABP2	hyaluronan binding protein 2	Source:HGNC Symbol
83	HPDA	N/A	N/A
84	SERPINA10	SERPINA10	serpin family A member 10	Source:HGNC Symbol
85	ENSOMYG00000010145	APOB	apolipoprotein B	Source:HGNC Symbol
86	ENSOMYG00000038040	C3	complement C3	Source:HGNC Symbol
87	ENSOMYG00000075543	N/A	N/A
88	ENSOMYG00000001821	N/A	N/A
89	ENSOMYG00000051259	N/A	N/A
90	ENSOMYG00000065998	CBLN3	cerebellin 3 precursor	Source:HGNC Symbol
91	PLG_2	N/A	N/A
92	ENSOMYG00000022070	N/A	N/A
93	ENSOMYG00000054608	AFM	afamin	Source:HGNC Symbol
93	ENSOMYG00000054608	AFP	alpha fetoprotein	Source:HGNC Symbol
93	ENSOMYG00000054608	ALB	albumin	Source:HGNC Symbol
94	F2_1	N/A	N/A
95	ENSOMYG00000052993	PZP	PZP alpha-2-macroglobulin like	Source:HGNC Symbol
95	ENSOMYG00000052993	A2ML1	alpha-2-macroglobulin like 1	Source:HGNC Symbol
96	APOC4_1	N/A	N/A
97	ENSOMYG00000013525	IFI44L	interferon induced protein 44 like	Source:HGNC Symbol
97	ENSOMYG00000013525	IFI44	interferon induced protein 44	Source:HGNC Symbol
98	ENSOMYG00000046327	PZP	PZP alpha-2-macroglobulin like	Source:HGNC Symbol
98	ENSOMYG00000046327	A2ML1	alpha-2-macroglobulin like 1	Source:HGNC Symbol
99	ENSOMYG00000045900	N/A	N/A
100	ENSOMYG00000032115	N/A	N/A
101	F10_1	N/A	N/A
102	ENSOMYG00000047261	N/A	N/A
103	F2_2	N/A	N/A
104	ENSOMYG00000035997	N/A	N/A
105	CFH	F13B	coagulation factor XIII B chain	Source:HGNC Symbol
106	ENSOMYG00000040052	CHIA	chitinase acidic	Source:HGNC Symbol
107	ENSOMYG00000061205	CD209	CD209 molecule	Source:HGNC Symbol
107	ENSOMYG00000061205	FCER2	Fc epsilon receptor II	Source:HGNC Symbol
107	ENSOMYG00000061205	CLEC4M	C-type lectin domain family 4 member M	Source:HGNC Symbol
107	ENSOMYG00000061205	CLEC4A	C-type lectin domain family 4 member A	Source:HGNC Symbol
107	ENSOMYG00000061205	CD207	CD207 molecule	Source:HGNC Symbol
107	ENSOMYG00000061205	CLEC4D	C-type lectin domain family 4 member D	Source:HGNC Symbol
107	ENSOMYG00000061205	CLEC4G	C-type lectin domain family 4 member G	Source:HGNC Symbol
107	ENSOMYG00000061205	CLEC4C	C-type lectin domain family 4 member C	Source:HGNC Symbol
107	ENSOMYG00000061205	CLEC6A	C-type lectin domain containing 6A	Source:HGNC Symbol
108	ENSOMYG00000011270	N/A	N/A
109	ENSOMYG00000029424	N/A	N/A
110	C8A	C8A	complement C8 alpha chain	Source:HGNC Symbol
111	HAL	HAL	histidine ammonia-lyase	Source:HGNC Symbol
112	ENSOMYG00000077458	CHIA	chitinase acidic	Source:HGNC Symbol
113	ENSOMYG00000021042	N/A	N/A
114	ENSOMYG00000063763	C3	complement C3	Source:HGNC Symbol
115	TAT_2	N/A	N/A
116	ENSOMYG00000029192	C1S	complement C1s	Source:HGNC Symbol
117	ENSOMYG00000052953	N/A	N/A
118	ENSOMYG00000009806	IFI44L	interferon induced protein 44 like	Source:HGNC Symbol
118	ENSOMYG00000009806	IFI44	interferon induced protein 44	Source:HGNC Symbol
119	SI:CH1073-280E3.1	N/A	N/A
120	SI:CH1073-126C3.2	N/A	N/A
121	ENSOMYG00000056693	N/A	N/A
122	ENSOMYG00000064493	C3	complement C3	Source:HGNC Symbol
123	ENSOMYG00000022449	N/A	N/A
124	ENSOMYG00000000167	RTP5	receptor transporter protein 5 (putative)	Source:HGNC Symbol
124	ENSOMYG00000000167	RTP2	receptor transporter protein 2	Source:HGNC Symbol
125	ENSOMYG00000008265	N/A	N/A
126	ENSOMYG00000053221	N/A	N/A
127	CP	CP	ceruloplasmin	Source:HGNC Symbol
128	COMTD1_1	N/A	N/A
129	ENSOMYG00000037907	N/A	N/A
130	CYP4V8	N/A	N/A
131	ENSOMYG00000050387	N/A	N/A
132	ENSOMYG00000039975	CHIA	chitinase acidic	Source:HGNC Symbol
133	ENSOMYG00000059824	ISG15	ISG15 ubiquitin like modifier	Source:HGNC Symbol
134	VTNA	VTN	vitronectin	Source:HGNC Symbol
135	APOH_2	N/A	N/A
136	ENSOMYG00000009890	C3	complement C3	Source:HGNC Symbol
137	ENSOMYG00000008724	SHBG	sex hormone binding globulin	Source:HGNC Symbol
138	ENSOMYG00000026641	CFB	complement factor B	Source:HGNC Symbol
139	APOH_3	N/A	N/A
140	FABP10B	N/A	N/A
141	C9	C9	complement C9	Source:HGNC Symbol
142	ENSOMYG00000004956	N/A	N/A
143	ENSOMYG00000067877	N/A	N/A
144	ENSOMYG00000020527	AKR1D1	aldo-keto reductase family 1 member D1	Source:HGNC Symbol
145	PAH_2	N/A	N/A
146	ENSOMYG00000006058	N/A	N/A
147	SELENOP2_1	N/A	N/A
148	ENSOMYG00000006626	N/A	N/A
149	ENSOMYG00000000143	RTP5	receptor transporter protein 5 (putative)	Source:HGNC Symbol
149	ENSOMYG00000000143	RTP2	receptor transporter protein 2	Source:HGNC Symbol
150	ENSOMYG00000073334	ISG15	ISG15 ubiquitin like modifier	Source:HGNC Symbol
151	ENSOMYG00000035994	N/A	N/A
152	ENSOMYG00000018859	N/A	N/A
153	VIG1	RSAD2	radical S-adenosyl methionine domain containing 2	Source:HGNC Symbol
154	ENSOMYG00000040571	SERPINF2	serpin family F member 2	Source:HGNC Symbol
155	ENSOMYG00000075428	N/A	N/A
156	ENSOMYG00000061657	N/A	N/A
157	ENSOMYG00000040599	N/A	N/A
158	ENSOMYG00000057899	ITLN1	intelectin 1	Source:HGNC Symbol
159	ENSOMYG00000036828	PFKFB1	6-phosphofructo-2-kinase/fructose-2,6-biphosphatase 1	Source:HGNC Symbol
160	ENSOMYG00000034176	CPB2	carboxypeptidase B2	Source:HGNC Symbol
161	PROZB	PROZ	protein Z, vitamin K dependent plasma glycoprotein	Source:HGNC Symbol
162	ENSOMYG00000006043	ISG15	ISG15 ubiquitin like modifier	Source:HGNC Symbol
163	G6PC1	G6PC1	glucose-6-phosphatase catalytic subunit 1	Source:HGNC Symbol
163	G6PC1	G6PC1	glucose-6-phosphatase catalytic subunit 1	Source:HGNC Symbol
163	G6PC1	G6PC1	glucose-6-phosphatase catalytic subunit 1	Source:HGNC Symbol
164	ENSOMYG00000067114	PARP11	poly(ADP-ribose) polymerase family member 11	Source:HGNC Symbol
165	ENSOMYG00000027472	TREX2	three prime repair exonuclease 2	Source:HGNC Symbol
165	ENSOMYG00000027472	TREX1	three prime repair exonuclease 1	Source:HGNC Symbol
166	SSH1A_2	N/A	N/A
167	ENSOMYG00000023875	N/A	N/A
168	ENSOMYG00000005891	CES3	carboxylesterase 3	Source:HGNC Symbol
169	C4B	C4B	complement C4B (Chido blood group)	Source:HGNC Symbol
169	C4B	C4A	complement C4A (Rodgers blood group)	Source:HGNC Symbol
169	C4B	C4B	complement C4B (Chido blood group)	Source:HGNC Symbol
169	C4B	C4A	complement C4A (Rodgers blood group)	Source:HGNC Symbol
170	ENSOMYG00000017794	N/A	N/A
171	ENSOMYG00000065449	N/A	N/A
172	F9B	F9	coagulation factor IX	Source:HGNC Symbol
173	PNP4B_1	N/A	N/A
174	ENSOMYG00000048246	N/A	N/A
175	C8G	C8G	complement C8 gamma chain	Source:HGNC Symbol
176	ENSOMYG00000032623	N/A	N/A
177	ENSOMYG00000025074	N/A	N/A
178	ENSOMYG00000070429	N/A	N/A
179	SI:DKEY-40G16.6_1	N/A	N/A
180	ENSOMYG00000007166	ENPP7	ectonucleotide pyrophosphatase/phosphodiesterase 7	Source:HGNC Symbol
181	ENSOMYG00000077211	TMPRSS6	transmembrane serine protease 6	Source:HGNC Symbol
182	ENSOMYG00000028882	N/A	N/A
183	ENSOMYG00000025616	N/A	N/A
184	ENSOMYG00000059745	RTP5	receptor transporter protein 5 (putative)	Source:HGNC Symbol
184	ENSOMYG00000059745	RTP2	receptor transporter protein 2	Source:HGNC Symbol
185	ENSOMYG00000062005	N/A	N/A
186	ENSOMYG00000033967	N/A	N/A
187	ENSOMYG00000063942	N/A	N/A
188	ENSOMYG00000022894	N/A	N/A
189	ENSOMYG00000074436	N/A	N/A
190	ENSOMYG00000002413	N/A	N/A
191	C1R_2	N/A	N/A
192	ENSOMYG00000051674	N/A	N/A
193	ENSOMYG00000002355	N/A	N/A
194	ENSOMYG00000030443	N/A	N/A
195	ENSOMYG00000037787	N/A	N/A
196	ITIH2_2	N/A	N/A
197	ENSOMYG00000020146	N/A	N/A
198	ENSOMYG00000074461	FBXO32	F-box protein 32	Source:HGNC Symbol
199	ENSOMYG00000039513	C3	complement C3	Source:HGNC Symbol
200	ENSOMYG00000001847	N/A	N/A
201	ENSOMYG00000014887	N/A	N/A
202	BTD_1	N/A	N/A
203	ENSOMYG00000054499	RANBP2	RAN binding protein 2	Source:HGNC Symbol
204	ENSOMYG00000010894	C4B	complement C4B (Chido blood group)	Source:HGNC Symbol
204	ENSOMYG00000010894	C4A	complement C4A (Rodgers blood group)	Source:HGNC Symbol
205	ENSOMYG00000039547	N/A	N/A
206	ENSOMYG00000054562	N/A	N/A
207	ENSOMYG00000038978	N/A	N/A
208	ENSOMYG00000033836	N/A	N/A
209	ENSOMYG00000046849	N/A	N/A
210	ENSOMYG00000014414	GBP1	guanylate binding protein 1	Source:HGNC Symbol
211	ENSOMYG00000049809	IFI44L	interferon induced protein 44 like	Source:HGNC Symbol
211	ENSOMYG00000049809	IFI44	interferon induced protein 44	Source:HGNC Symbol
212	ENSOMYG00000031698	N/A	N/A
213	AQP10A	AQP6	aquaporin 6	Source:HGNC Symbol
213	AQP10A	AQP9	aquaporin 9	Source:HGNC Symbol
213	AQP10A	AQP10	aquaporin 10	Source:HGNC Symbol
213	AQP10A	AQP5	aquaporin 5	Source:HGNC Symbol
214	ENSOMYG00000008931	N/A	N/A
215	ENSOMYG00000070247	N/A	N/A
216	ENSOMYG00000055820	IFI44L	interferon induced protein 44 like	Source:HGNC Symbol
216	ENSOMYG00000055820	IFI44	interferon induced protein 44	Source:HGNC Symbol
217	ENSOMYG00000045180	CD9	CD9 molecule	Source:HGNC Symbol
218	ENSOMYG00000073889	N/A	N/A
219	ENSOMYG00000060008	N/A	N/A
220	ENSOMYG00000068169	N/A	N/A
221	ENSOMYG00000014690	N/A	N/A
222	APOH_1	N/A	N/A
223	SI:CH211-152F22.4	N/A	N/A
224	ENSOMYG00000005254	N/A	N/A
225	ENSOMYG00000014521	HELZ2	helicase with zinc finger 2	Source:HGNC Symbol
226	ENSOMYG00000005879	IFIT3	interferon induced protein with tetratricopeptide repeats 3	Source:HGNC Symbol
226	ENSOMYG00000005879	IFIT2	interferon induced protein with tetratricopeptide repeats 2	Source:HGNC Symbol
226	ENSOMYG00000005879	IFIT5	interferon induced protein with tetratricopeptide repeats 5	Source:HGNC Symbol
226	ENSOMYG00000005879	IFIT1	interferon induced protein with tetratricopeptide repeats 1	Source:HGNC Symbol
226	ENSOMYG00000005879	IFIT1B	interferon induced protein with tetratricopeptide repeats 1B	Source:HGNC Symbol
227	SI:DKEY-40G16.6_2	N/A	N/A
228	ENSOMYG00000030264	UGT1A1	UDP glucuronosyltransferase family 1 member A1	Source:HGNC Symbol
229	ENSOMYG00000066276	N/A	N/A
230	ENSOMYG00000018801	C3	complement C3	Source:HGNC Symbol
231	ENSOMYG00000038394	CARD18	caspase recruitment domain family member 18	Source:HGNC Symbol
232	ENSOMYG00000041648	NOS2	nitric oxide synthase 2	Source:HGNC Symbol
233	MAT1A_1	N/A	N/A
234	SI:CH211-262H13.5	N/A	N/A
235	ENSOMYG00000036158	N/A	N/A
236	JUNE_1	N/A	N/A
237	ENSOMYG00000018382	N/A	N/A
238	DHX58_1	N/A	N/A
239	ENSOMYG00000003733	N/A	N/A
240	AGMO_2	N/A	N/A
241	AGT	AGT	angiotensinogen	Source:HGNC Symbol
242	UCP3	N/A	N/A
243	AGXTB	AGXT	alanine--glyoxylate aminotransferase	Source:HGNC Symbol
244	ENSOMYG00000044151	N/A	N/A
245	ENSOMYG00000009645	N/A	N/A
246	ENSOMYG00000013192	N/A	N/A
247	SERPINC1_1	N/A	N/A
248	ENSOMYG00000057659	N/A	N/A
249	ENSOMYG00000000569	N/A	N/A
250	MX	N/A	N/A
251	CYP2AD2	N/A	N/A
252	F7I_4	N/A	N/A
253	ENSOMYG00000012970	N/A	N/A
254	ENSOMYG00000012657	IFI44L	interferon induced protein 44 like	Source:HGNC Symbol
254	ENSOMYG00000012657	IFI44	interferon induced protein 44	Source:HGNC Symbol
255	ENSOMYG00000053146	N/A	N/A
256	ENSOMYG00000028365	N/A	N/A
257	ENSOMYG00000045951	LRRC72	leucine rich repeat containing 72	Source:HGNC Symbol
258	ENSOMYG00000034819	N/A	N/A
259	IFIT9_4	N/A	N/A
260	ENSOMYG00000043975	N/A	N/A
261	ENSOMYG00000071095	N/A	N/A
262	ENSOMYG00000052761	N/A	N/A
263	ENSOMYG00000003343	N/A	N/A
264	ENSOMYG00000000200	N/A	N/A
265	ENSOMYG00000014421	N/A	N/A
266	ENSOMYG00000040666	N/A	N/A
267	ENSOMYG00000065699	N/A	N/A
268	ENSOMYG00000041533	ITIH3	inter-alpha-trypsin inhibitor heavy chain 3	Source:HGNC Symbol
269	IGFALS_2	N/A	N/A
270	ENSOMYG00000007171	KL	klotho	Source:HGNC Symbol
271	SLC43A2A_1	N/A	N/A
272	ENSOMYG00000063817	N/A	N/A
273	ENSOMYG00000036176	N/A	N/A
274	ENSOMYG00000030199	N/A	N/A
275	IRF7_1	N/A	N/A
276	CMPK2	CMPK2	cytidine/uridine monophosphate kinase 2	Source:HGNC Symbol
277	ELOVL2_1	N/A	N/A
278	ENSOMYG00000074276	N/A	N/A
279	ENSOMYG00000014569	N/A	N/A
280	ENSOMYG00000036148	N/A	N/A
281	ENSOMYG00000034213	UGT2B10	UDP glucuronosyltransferase family 2 member B10	Source:HGNC Symbol
281	ENSOMYG00000034213	UGT2A3	UDP glucuronosyltransferase family 2 member A3	Source:HGNC Symbol
281	ENSOMYG00000034213	UGT2B28	UDP glucuronosyltransferase family 2 member B28	Source:HGNC Symbol
281	ENSOMYG00000034213	UGT3A1	UDP glycosyltransferase family 3 member A1	Source:HGNC Symbol
281	ENSOMYG00000034213	UGT2B4	UDP glucuronosyltransferase family 2 member B4	Source:HGNC Symbol
281	ENSOMYG00000034213	UGT1A6	UDP glucuronosyltransferase family 1 member A6	Source:HGNC Symbol
281	ENSOMYG00000034213	UGT2B7	UDP glucuronosyltransferase family 2 member B7	Source:HGNC Symbol
281	ENSOMYG00000034213	UGT2A1	UDP glucuronosyltransferase family 2 member A1 complex locus	Source:HGNC Symbol
281	ENSOMYG00000034213	UGT2B15	UDP glucuronosyltransferase family 2 member B15	Source:HGNC Symbol
281	ENSOMYG00000034213	UGT2B17	UDP glucuronosyltransferase family 2 member B17	Source:HGNC Symbol
281	ENSOMYG00000034213	UGT2B11	UDP glucuronosyltransferase family 2 member B11	Source:HGNC Symbol
281	ENSOMYG00000034213	UGT1A9	UDP glucuronosyltransferase family 1 member A9	Source:HGNC Symbol
281	ENSOMYG00000034213	UGT1A8	UDP glucuronosyltransferase family 1 member A8	Source:HGNC Symbol
281	ENSOMYG00000034213	UGT1A10	UDP glucuronosyltransferase family 1 member A10	Source:HGNC Symbol
281	ENSOMYG00000034213	UGT1A7	UDP glucuronosyltransferase family 1 member A7	Source:HGNC Symbol
281	ENSOMYG00000034213	UGT1A4	UDP glucuronosyltransferase family 1 member A4	Source:HGNC Symbol
281	ENSOMYG00000034213	UGT2A2	UDP glucuronosyltransferase family 2 member A2	Source:HGNC Symbol
281	ENSOMYG00000034213	UGT1A3	UDP glucuronosyltransferase family 1 member A3	Source:HGNC Symbol
281	ENSOMYG00000034213	UGT1A5	UDP glucuronosyltransferase family 1 member A5	Source:HGNC Symbol
282	KLHL38B	N/A	N/A
283	ENSOMYG00000054605	N/A	N/A
284	ENSOMYG00000066902	CD200	CD200 molecule	Source:HGNC Symbol
285	ENSOMYG00000007995	N/A	N/A
286	TFA	LTF	lactotransferrin	Source:HGNC Symbol
287	STAT1B	N/A	N/A
288	M17_2	N/A	N/A
289	ENSOMYG00000055911	N/A	N/A
290	ENSOMYG00000054775	N/A	N/A
291	ENSOMYG00000023303	CARD18	caspase recruitment domain family member 18	Source:HGNC Symbol
292	ENSOMYG00000056018	N/A	N/A
293	IRF1B	IRF1	interferon regulatory factor 1	Source:HGNC Symbol
294	ENSOMYG00000019736	PARP11	poly(ADP-ribose) polymerase family member 11	Source:HGNC Symbol
295	C8B	C8B	complement C8 beta chain	Source:HGNC Symbol
296	F5	F5	coagulation factor V	Source:HGNC Symbol
297	ENSOMYG00000053739	N/A	N/A
298	ENSOMYG00000015725	N/A	N/A
299	ENSOMYG00000038900	N/A	N/A
300	ENSOMYG00000048423	PVR	PVR cell adhesion molecule	Source:HGNC Symbol
300	ENSOMYG00000048423	NECTIN2	nectin cell adhesion molecule 2	Source:HGNC Symbol
300	ENSOMYG00000048423	TIGIT	T cell immunoreceptor with Ig and ITIM domains	Source:HGNC Symbol
300	ENSOMYG00000048423	NCR3	natural cytotoxicity triggering receptor 3	Source:HGNC Symbol
301	ENSOMYG00000022284	BATF3	basic leucine zipper ATF-like transcription factor 3	Source:HGNC Symbol
302	SOCS1B	SOCS5	suppressor of cytokine signaling 5	Source:HGNC Symbol
302	SOCS1B	SOCS4	suppressor of cytokine signaling 4	Source:HGNC Symbol
303	CES3	CES5A	carboxylesterase 5A	Source:HGNC Symbol
303	CES3	CES4A	carboxylesterase 4A	Source:HGNC Symbol
303	CES3	CES2	carboxylesterase 2	Source:HGNC Symbol
303	CES3	CES1	carboxylesterase 1	Source:HGNC Symbol
304	ENSOMYG00000011441	PRG4	proteoglycan 4	Source:HGNC Symbol
305	ENSOMYG00000039024	N/A	N/A
306	ENSOMYG00000018468	IFI44L	interferon induced protein 44 like	Source:HGNC Symbol
306	ENSOMYG00000018468	IFI44	interferon induced protein 44	Source:HGNC Symbol
307	ENSOMYG00000026596	CBLN3	cerebellin 3 precursor	Source:HGNC Symbol
308	ENSOMYG00000041335	PDK2	pyruvate dehydrogenase kinase 2	Source:HGNC Symbol
309	ENSOMYG00000014384	N/A	N/A
310	UGT5F1	UGT2B10	UDP glucuronosyltransferase family 2 member B10	Source:HGNC Symbol
310	UGT5F1	UGT2A3	UDP glucuronosyltransferase family 2 member A3	Source:HGNC Symbol
310	UGT5F1	UGT2B28	UDP glucuronosyltransferase family 2 member B28	Source:HGNC Symbol
310	UGT5F1	UGT3A1	UDP glycosyltransferase family 3 member A1	Source:HGNC Symbol
310	UGT5F1	UGT2B4	UDP glucuronosyltransferase family 2 member B4	Source:HGNC Symbol
310	UGT5F1	UGT1A6	UDP glucuronosyltransferase family 1 member A6	Source:HGNC Symbol
310	UGT5F1	UGT2B7	UDP glucuronosyltransferase family 2 member B7	Source:HGNC Symbol
310	UGT5F1	UGT2A1	UDP glucuronosyltransferase family 2 member A1 complex locus	Source:HGNC Symbol
310	UGT5F1	UGT2B15	UDP glucuronosyltransferase family 2 member B15	Source:HGNC Symbol
310	UGT5F1	UGT2B17	UDP glucuronosyltransferase family 2 member B17	Source:HGNC Symbol
310	UGT5F1	UGT2B11	UDP glucuronosyltransferase family 2 member B11	Source:HGNC Symbol
310	UGT5F1	UGT1A9	UDP glucuronosyltransferase family 1 member A9	Source:HGNC Symbol
310	UGT5F1	UGT1A8	UDP glucuronosyltransferase family 1 member A8	Source:HGNC Symbol
310	UGT5F1	UGT1A10	UDP glucuronosyltransferase family 1 member A10	Source:HGNC Symbol
310	UGT5F1	UGT1A7	UDP glucuronosyltransferase family 1 member A7	Source:HGNC Symbol
310	UGT5F1	UGT1A4	UDP glucuronosyltransferase family 1 member A4	Source:HGNC Symbol
310	UGT5F1	UGT2A2	UDP glucuronosyltransferase family 2 member A2	Source:HGNC Symbol
310	UGT5F1	UGT1A3	UDP glucuronosyltransferase family 1 member A3	Source:HGNC Symbol
310	UGT5F1	UGT1A5	UDP glucuronosyltransferase family 1 member A5	Source:HGNC Symbol
311	ENSOMYG00000044527	N/A	N/A
312	ENSOMYG00000059213	KIF24	kinesin family member 24	Source:HGNC Symbol
313	DIABLOA_2	N/A	N/A
314	ENSOMYG00000056033	N/A	N/A
315	ZNFX1_1	N/A	N/A
316	ENSOMYG00000016699	SERPIND1	serpin family D member 1	Source:HGNC Symbol
317	ENSOMYG00000045173	ATP8B2	ATPase phospholipid transporting 8B2	Source:HGNC Symbol
318	ENSOMYG00000058513	CD1D	CD1d molecule	Source:HGNC Symbol
318	ENSOMYG00000058513	CD1A	CD1a molecule	Source:HGNC Symbol
318	ENSOMYG00000058513	CD1C	CD1c molecule	Source:HGNC Symbol
318	ENSOMYG00000058513	CD1B	CD1b molecule	Source:HGNC Symbol
318	ENSOMYG00000058513	CD1E	CD1e molecule	Source:HGNC Symbol
319	ENSOMYG00000070420	PINLYP	phospholipase A2 inhibitor and LY6/PLAUR domain containing	Source:HGNC Symbol
319	ENSOMYG00000070420	LYPD8	LY6/PLAUR domain containing 8	Source:HGNC Symbol
320	SERPINF2	SERPINF2	serpin family F member 2	Source:HGNC Symbol
321	ENSOMYG00000006379	N/A	N/A
322	ENSOMYG00000034368	RNF213	ring finger protein 213	Source:HGNC Symbol
323	F7I_1	N/A	N/A
324	FOXN4	FOXN4	forkhead box N4	Source:HGNC Symbol
324	FOXN4	FOXN4	forkhead box N4	Source:HGNC Symbol
324	FOXN4	FOXN4	forkhead box N4	Source:HGNC Symbol
325	ENSOMYG00000007122	IRGC	immunity related GTPase cinema	Source:HGNC Symbol
325	ENSOMYG00000007122	IRGM	immunity related GTPase M	Source:HGNC Symbol
326	ENSOMYG00000000830	N/A	N/A
327	ENSOMYG00000015846	N/A	N/A
328	ENSOMYG00000002156	BCL3	BCL3 transcription coactivator	Source:HGNC Symbol
329	C1R_1	N/A	N/A
330	ENSOMYG00000052323	CX3CL1	C-X3-C motif chemokine ligand 1	Source:HGNC Symbol
331	UPP2_1	N/A	N/A
332	ENSOMYG00000027776	CYP3A43	cytochrome P450 family 3 subfamily A member 43	Source:HGNC Symbol
332	ENSOMYG00000027776	CYP3A5	cytochrome P450 family 3 subfamily A member 5	Source:HGNC Symbol
332	ENSOMYG00000027776	CYP3A4	cytochrome P450 family 3 subfamily A member 4	Source:HGNC Symbol
332	ENSOMYG00000027776	CYP3A7	cytochrome P450 family 3 subfamily A member 7	Source:HGNC Symbol
333	ENSOMYG00000003845	N/A	N/A
334	ENSOMYG00000017678	N/A	N/A
335	SI:CH73-252P3.1	N/A	N/A
336	ENSOMYG00000067209	N/A	N/A
337	ENSOMYG00000005038	N/A	N/A
338	GDA_1	N/A	N/A
339	SERPINF2A	N/A	N/A
340	ENSOMYG00000017659	N/A	N/A
341	ENSOMYG00000033782	STAT1	signal transducer and activator of transcription 1	Source:HGNC Symbol
342	IFIT10	IFIT3	interferon induced protein with tetratricopeptide repeats 3	Source:HGNC Symbol
342	IFIT10	IFIT2	interferon induced protein with tetratricopeptide repeats 2	Source:HGNC Symbol
342	IFIT10	IFIT5	interferon induced protein with tetratricopeptide repeats 5	Source:HGNC Symbol
342	IFIT10	IFIT1	interferon induced protein with tetratricopeptide repeats 1	Source:HGNC Symbol
342	IFIT10	IFIT1B	interferon induced protein with tetratricopeptide repeats 1B	Source:HGNC Symbol
343	ENSOMYG00000004065	N/A	N/A
344	ENSOMYG00000065184	N/A	N/A
345	VIG-2	N/A	N/A
346	ENSOMYG00000017068	N/A	N/A
347	ENSOMYG00000051920	N/A	N/A
348	ENSOMYG00000035602	N/A	N/A
349	ENSOMYG00000076398	N/A	N/A
350	IRF8_2	N/A	N/A
351	ENSOMYG00000077393	N/A	N/A
352	ENSOMYG00000023348	N/A	N/A
353	ENSOMYG00000028847	C3orf38	chromosome 3 open reading frame 38	Source:HGNC Symbol
354	ENSOMYG00000000876	N/A	N/A
355	IRF7_2	N/A	N/A
356	ENSOMYG00000013732	N/A	N/A
357	ENSOMYG00000017735	N/A	N/A
358	ECM1B_2	N/A	N/A
359	TDP2A	N/A	N/A
360	ENSOMYG00000046642	LRRN4CL	LRRN4 C-terminal like	Source:HGNC Symbol
361	BATF	BATF	basic leucine zipper ATF-like transcription factor	Source:HGNC Symbol
362	ENSOMYG00000070730	N/A	N/A
363	ENSOMYG00000070070	N/A	N/A
364	ENSOMYG00000068508	N/A	N/A
365	KLF9	KLF9	KLF transcription factor 9	Source:HGNC Symbol
366	ENSOMYG00000021069	PDK2	pyruvate dehydrogenase kinase 2	Source:HGNC Symbol
367	ENSOMYG00000013520	N/A	N/A
368	ENSOMYG00000003747	N/A	N/A
369	ENSOMYG00000013489	N/A	N/A
370	ENSOMYG00000040119	N/A	N/A
371	ENSOMYG00000060891	N/A	N/A
372	ZGC:56622	AKR7A2	aldo-keto reductase family 7 member A2	Source:HGNC Symbol
372	ZGC:56622	AKR1C2	aldo-keto reductase family 1 member C2	Source:HGNC Symbol
372	ZGC:56622	AKR7A3	aldo-keto reductase family 7 member A3	Source:HGNC Symbol
372	ZGC:56622	AKR1C1	aldo-keto reductase family 1 member C1	Source:HGNC Symbol
372	ZGC:56622	AKR1C3	aldo-keto reductase family 1 member C3	Source:HGNC Symbol
372	ZGC:56622	AKR1B10	aldo-keto reductase family 1 member B10	Source:HGNC Symbol
372	ZGC:56622	AKR1C4	aldo-keto reductase family 1 member C4	Source:HGNC Symbol
372	ZGC:56622	AKR1B15	aldo-keto reductase family 1 member B15	Source:HGNC Symbol
372	ZGC:56622	AKR1C8	aldo-keto reductase family 1 member C8	Source:HGNC Symbol
373	ENSOMYG00000060308	N/A	N/A
374	DHRS13A.1	DHRS13	dehydrogenase/reductase 13	Source:HGNC Symbol
375	IFIT8	IFIT3	interferon induced protein with tetratricopeptide repeats 3	Source:HGNC Symbol
375	IFIT8	IFIT2	interferon induced protein with tetratricopeptide repeats 2	Source:HGNC Symbol
375	IFIT8	IFIT5	interferon induced protein with tetratricopeptide repeats 5	Source:HGNC Symbol
375	IFIT8	IFIT1	interferon induced protein with tetratricopeptide repeats 1	Source:HGNC Symbol
375	IFIT8	IFIT1B	interferon induced protein with tetratricopeptide repeats 1B	Source:HGNC Symbol
376	ENSOMYG00000054757	N/A	N/A
377	MARCKSL1B_2	N/A	N/A
378	ENSOMYG00000020342	N/A	N/A
379	WU:FJ16A03	N/A	N/A
380	ENSOMYG00000012474	IRF9	interferon regulatory factor 9	Source:HGNC Symbol
381	ENSOMYG00000013196	N/A	N/A
382	ENSOMYG00000007291	N/A	N/A
383	ENSOMYG00000031238	N/A	N/A
384	NAMPTB	N/A	N/A
385	ENSOMYG00000054358	CYP46A1	cytochrome P450 family 46 subfamily A member 1	Source:HGNC Symbol
386	ENSOMYG00000052644	N/A	N/A
387	ENSOMYG00000052865	N/A	N/A
388	ENSOMYG00000018767	IFI44L	interferon induced protein 44 like	Source:HGNC Symbol
388	ENSOMYG00000018767	IFI44	interferon induced protein 44	Source:HGNC Symbol
389	MLKL_2	N/A	N/A
390	ENSOMYG00000024798	N/A	N/A
391	ENSOMYG00000026416	ALPK3	alpha kinase 3	Source:HGNC Symbol
392	ENSOMYG00000011152	FETUB	fetuin B	Source:HGNC Symbol
392	ENSOMYG00000011152	HRG	histidine rich glycoprotein	Source:HGNC Symbol
393	ENSOMYG00000021227	IFI44L	interferon induced protein 44 like	Source:HGNC Symbol
393	ENSOMYG00000021227	IFI44	interferon induced protein 44	Source:HGNC Symbol
394	PFKFB1_2	N/A	N/A
395	ENSOMYG00000033501	GBP1	guanylate binding protein 1	Source:HGNC Symbol
396	ENSOMYG00000008219	N/A	N/A
397	ENSOMYG00000020878	N/A	N/A
398	ENSOMYG00000028274	N/A	N/A
399	ENSOMYG00000075646	CYP3A43	cytochrome P450 family 3 subfamily A member 43	Source:HGNC Symbol
399	ENSOMYG00000075646	CYP3A5	cytochrome P450 family 3 subfamily A member 5	Source:HGNC Symbol
399	ENSOMYG00000075646	CYP3A4	cytochrome P450 family 3 subfamily A member 4	Source:HGNC Symbol
399	ENSOMYG00000075646	CYP3A7	cytochrome P450 family 3 subfamily A member 7	Source:HGNC Symbol
400	ENSOMYG00000049515	URGCP	upregulator of cell proliferation	Source:HGNC Symbol
401	ENSOMYG00000002390	CYP46A1	cytochrome P450 family 46 subfamily A member 1	Source:HGNC Symbol
402	LRRC14B	LRRC14B	leucine rich repeat containing 14B	Source:HGNC Symbol
403	ENSOMYG00000026709	N/A	N/A
404	ENSOMYG00000022556	RNF213	ring finger protein 213	Source:HGNC Symbol
405	CATH-1A	N/A	N/A
406	ENSOMYG00000048969	N/A	N/A
407	CPT1B	CPT1B	carnitine palmitoyltransferase 1B	Source:HGNC Symbol
408	XAF1	N/A	N/A
409	ENSOMYG00000072782	N/A	N/A
410	ENSOMYG00000018483	IFI44L	interferon induced protein 44 like	Source:HGNC Symbol
410	ENSOMYG00000018483	IFI44	interferon induced protein 44	Source:HGNC Symbol
411	ENSOMYG00000058733	N/A	N/A
412	TAP2A_1	N/A	N/A
413	SLC27A2A_2	N/A	N/A
414	TDH2_1	N/A	N/A
415	ENSOMYG00000039125	CBLN3	cerebellin 3 precursor	Source:HGNC Symbol
416	PARP12A_2	N/A	N/A
417	SLC25A34_1	N/A	N/A
418	ENSOMYG00000029549	CDO1	cysteine dioxygenase type 1	Source:HGNC Symbol
419	ENSOMYG00000067081	N/A	N/A
420	ENSOMYG00000018549	ZP4	zona pellucida glycoprotein 4	Source:HGNC Symbol
421	ENSOMYG00000051813	CARD18	caspase recruitment domain family member 18	Source:HGNC Symbol
422	EPSTI1	N/A	N/A
423	CCN5_2	N/A	N/A
424	ENSOMYG00000011163	SDS	serine dehydratase	Source:HGNC Symbol
425	ENSOMYG00000006147	SLC43A2	solute carrier family 43 member 2	Source:HGNC Symbol
426	ENSOMYG00000013859	PDCD1LG2	programmed cell death 1 ligand 2	Source:HGNC Symbol
427	ENSOMYG00000032861	GZMA	granzyme A	Source:HGNC Symbol
428	ENSOMYG00000024872	N/A	N/A
429	ENSOMYG00000026561	PINLYP	phospholipase A2 inhibitor and LY6/PLAUR domain containing	Source:HGNC Symbol
429	ENSOMYG00000026561	LYPD8	LY6/PLAUR domain containing 8	Source:HGNC Symbol
430	ENSOMYG00000041773	NPSR1	neuropeptide S receptor 1	Source:HGNC Symbol
431	ENSOMYG00000053271	SEPTIN14	septin 14	Source:HGNC Symbol
432	TNFRSF9A_1	N/A	N/A
433	ENSOMYG00000046936	N/A	N/A
434	ENSOMYG00000036897	PZP	PZP alpha-2-macroglobulin like	Source:HGNC Symbol
434	ENSOMYG00000036897	A2ML1	alpha-2-macroglobulin like 1	Source:HGNC Symbol
435	ZGC:162608_1	N/A	N/A
436	ENSOMYG00000013079	IL1B	interleukin 1 beta	Source:HGNC Symbol
436	ENSOMYG00000013079	IL37	interleukin 37	Source:HGNC Symbol
436	ENSOMYG00000013079	IL36G	interleukin 36 gamma	Source:HGNC Symbol
436	ENSOMYG00000013079	IL1RN	interleukin 1 receptor antagonist	Source:HGNC Symbol
436	ENSOMYG00000013079	IL36A	interleukin 36 alpha	Source:HGNC Symbol
436	ENSOMYG00000013079	IL36RN	interleukin 36 receptor antagonist	Source:HGNC Symbol
436	ENSOMYG00000013079	IL36B	interleukin 36 beta	Source:HGNC Symbol
436	ENSOMYG00000013079	IL1F10	interleukin 1 family member 10	Source:HGNC Symbol
437	ENSOMYG00000017874	N/A	N/A
438	ENSOMYG00000002731	N/A	N/A
439	ENSOMYG00000010962	N/A	N/A
440	ENSOMYG00000048928	N/A	N/A
441	ENSOMYG00000031200	N/A	N/A
442	GCH2	N/A	N/A
443	ENSOMYG00000000666	N/A	N/A
444	PAH_1	N/A	N/A
445	ENSOMYG00000035292	N/A	N/A
446	ENSOMYG00000047929	N/A	N/A
447	ENSOMYG00000028817	XAF1	XIAP associated factor 1	Source:HGNC Symbol
448	CARD14_2	N/A	N/A
449	ZBTB16A_2	N/A	N/A
450	ENSOMYG00000037058	N/A	N/A
451	ENSOMYG00000013543	N/A	N/A
452	IRS2A_1	N/A	N/A
453	ENSOMYG00000030271	ATG9A	autophagy related 9A	Source:HGNC Symbol
454	ENSOMYG00000045127	N/A	N/A
455	ENSOMYG00000004133	RNF138	ring finger protein 138	Source:HGNC Symbol
456	WU:FJ29H11	N/A	N/A
457	ENSOMYG00000036218	FRK	fyn related Src family tyrosine kinase	Source:HGNC Symbol
458	ENSOMYG00000039041	FCGR2B	Fc gamma receptor IIb	Source:HGNC Symbol
458	ENSOMYG00000039041	FCRLA	Fc receptor like A	Source:HGNC Symbol
458	ENSOMYG00000039041	FCRL2	Fc receptor like 2	Source:HGNC Symbol
458	ENSOMYG00000039041	FCGR2A	Fc gamma receptor IIa	Source:HGNC Symbol
458	ENSOMYG00000039041	FCRL5	Fc receptor like 5	Source:HGNC Symbol
458	ENSOMYG00000039041	FCGR1A	Fc gamma receptor Ia	Source:HGNC Symbol
458	ENSOMYG00000039041	FCRL3	Fc receptor like 3	Source:HGNC Symbol
458	ENSOMYG00000039041	FCRLB	Fc receptor like B	Source:HGNC Symbol
458	ENSOMYG00000039041	FCGR3B	Fc gamma receptor IIIb	Source:HGNC Symbol
458	ENSOMYG00000039041	FCRL4	Fc receptor like 4	Source:HGNC Symbol
458	ENSOMYG00000039041	FCRL1	Fc receptor like 1	Source:HGNC Symbol
458	ENSOMYG00000039041	FCER1A	Fc epsilon receptor Ia	Source:HGNC Symbol
458	ENSOMYG00000039041	FCRL6	Fc receptor like 6	Source:HGNC Symbol
458	ENSOMYG00000039041	FCGR3A	Fc gamma receptor IIIa	Source:HGNC Symbol
458	ENSOMYG00000039041	FCGR2C	Fc gamma receptor IIc (gene/pseudogene)	Source:HGNC Symbol
459	ENSOMYG00000045774	MLIP	muscular LMNA interacting protein	Source:HGNC Symbol
460	ENSOMYG00000006353	N/A	N/A
461	GUCY1B1_2	N/A	N/A
462	BCL3	N/A	N/A
463	OXER1	OXER1	oxoeicosanoid receptor 1	Source:HGNC Symbol
464	SI:CH211-1A19.3_1	N/A	N/A
465	ENSOMYG00000015297	LPIN1	lipin 1	Source:HGNC Symbol
466	NOXO1B_2	N/A	N/A
467	NFASCA_2	N/A	N/A
468	SERPINE1_1	N/A	N/A
469	ENSOMYG00000042751	N/A	N/A
470	YPEL3_1	N/A	N/A
471	BNIP3_3	N/A	N/A
472	ENSOMYG00000047241	PARP15	poly(ADP-ribose) polymerase family member 15	Source:HGNC Symbol
473	ENSOMYG00000033514	GBP6	guanylate binding protein family member 6	Source:HGNC Symbol
474	PAMR1_2	N/A	N/A
475	ENSOMYG00000005980	ETV7	ETS variant transcription factor 7	Source:HGNC Symbol
476	ENSOMYG00000020695	N/A	N/A
477	ENSOMYG00000054898	N/A	N/A
478	ENSOMYG00000025809	N/A	N/A
479	CD209	CLEC4F	C-type lectin domain family 4 member F	Source:HGNC Symbol
480	ENSOMYG00000010642	APOB	apolipoprotein B	Source:HGNC Symbol
481	ENSOMYG00000075479	N/A	N/A
482	ENSOMYG00000068366	N/A	N/A
483	ZBTB16A_1	N/A	N/A
484	ENSOMYG00000058815	N/A	N/A
485	ENSOMYG00000014392	N/A	N/A
486	EIF4EBP3	EIF4EBP3	eukaryotic translation initiation factor 4E binding protein 3	Source:HGNC Symbol
487	ENSOMYG00000022254	N/A	N/A
488	ENSOMYG00000046742	IRF1	interferon regulatory factor 1	Source:HGNC Symbol
489	ENSOMYG00000000442	RNF213	ring finger protein 213	Source:HGNC Symbol
490	PLA1A_3	N/A	N/A
491	ENSOMYG00000005094	IL1B	interleukin 1 beta	Source:HGNC Symbol
491	ENSOMYG00000005094	IL37	interleukin 37	Source:HGNC Symbol
491	ENSOMYG00000005094	IL36G	interleukin 36 gamma	Source:HGNC Symbol
491	ENSOMYG00000005094	IL1RN	interleukin 1 receptor antagonist	Source:HGNC Symbol
491	ENSOMYG00000005094	IL36A	interleukin 36 alpha	Source:HGNC Symbol
491	ENSOMYG00000005094	IL36RN	interleukin 36 receptor antagonist	Source:HGNC Symbol
491	ENSOMYG00000005094	IL36B	interleukin 36 beta	Source:HGNC Symbol
491	ENSOMYG00000005094	IL1F10	interleukin 1 family member 10	Source:HGNC Symbol
492	IRS2B_1	N/A	N/A
493	ENSOMYG00000075088	GBP2	guanylate binding protein 2	Source:HGNC Symbol
494	ENSOMYG00000004969	N/A	N/A
495	ENSOMYG00000061648	APOLD1	apolipoprotein L domain containing 1	Source:HGNC Symbol
496	ENSOMYG00000013591	N/A	N/A
497	RNF213B	N/A	N/A
498	NFE2L1A_1	N/A	N/A
499	ENSOMYG00000022240	MRC1	mannose receptor C-type 1	Source:HGNC Symbol
500	SI:DKEY-10C21.1	N/A	N/A
501	ENSOMYG00000008032	N/A	N/A
502	ENSOMYG00000016378	ADAMTS13	ADAM metallopeptidase with thrombospondin type 1 motif 13	Source:HGNC Symbol
503	ENSOMYG00000011488	EOMES	eomesodermin	Source:HGNC Symbol
504	ENSOMYG00000017268	DDX17	DEAD-box helicase 17	Source:HGNC Symbol
505	CALCOCO1B	CALCOCO1	calcium binding and coiled-coil domain 1	Source:HGNC Symbol
506	ENSOMYG00000006412	PARP15	poly(ADP-ribose) polymerase family member 15	Source:HGNC Symbol
507	ENSOMYG00000049760	N/A	N/A
508	CCL4	CCL26	C-C motif chemokine ligand 26	Source:HGNC Symbol
508	CCL4	CCL22	C-C motif chemokine ligand 22	Source:HGNC Symbol
508	CCL4	CCL24	C-C motif chemokine ligand 24	Source:HGNC Symbol
508	CCL4	CCL7	C-C motif chemokine ligand 7	Source:HGNC Symbol
508	CCL4	CCL2	C-C motif chemokine ligand 2	Source:HGNC Symbol
508	CCL4	CCL8	C-C motif chemokine ligand 8	Source:HGNC Symbol
508	CCL4	CCL1	C-C motif chemokine ligand 1	Source:HGNC Symbol
508	CCL4	CCL11	C-C motif chemokine ligand 11	Source:HGNC Symbol
508	CCL4	CCL13	C-C motif chemokine ligand 13	Source:HGNC Symbol
508	CCL4	CCL5	C-C motif chemokine ligand 5	Source:HGNC Symbol
508	CCL4	CCL23	C-C motif chemokine ligand 23	Source:HGNC Symbol
508	CCL4	CCL4	C-C motif chemokine ligand 4	Source:HGNC Symbol
508	CCL4	CCL18	C-C motif chemokine ligand 18	Source:HGNC Symbol
508	CCL4	CCL15	C-C motif chemokine ligand 15	Source:HGNC Symbol
508	CCL4	CCL4L2	C-C motif chemokine ligand 4 like 2	Source:HGNC Symbol
508	CCL4	CCL3L3	C-C motif chemokine ligand 3 like 3	Source:HGNC Symbol
508	CCL4	CCL14	C-C motif chemokine ligand 14	Source:HGNC Symbol
508	CCL4	CCL3	C-C motif chemokine ligand 3	Source:HGNC Symbol
509	PDE9A_2	N/A	N/A
510	ST3GAL-I	ST3GAL1	ST3 beta-galactoside alpha-2,3-sialyltransferase 1	Source:HGNC Symbol
511	SLC27A6	SLC27A6	solute carrier family 27 member 6	Source:HGNC Symbol
512	ENSOMYG00000055340	N/A	N/A
513	ENSOMYG00000018790	IFI44L	interferon induced protein 44 like	Source:HGNC Symbol
513	ENSOMYG00000018790	IFI44	interferon induced protein 44	Source:HGNC Symbol
514	IRF8_1	N/A	N/A
515	ENSOMYG00000048922	SEPTIN14	septin 14	Source:HGNC Symbol
516	LCAT	LCAT	lecithin-cholesterol acyltransferase	Source:HGNC Symbol
517	SI:CH211-244B2.4	PARP15	poly(ADP-ribose) polymerase family member 15	Source:HGNC Symbol
518	ENSOMYG00000022084	LRRC2	leucine rich repeat containing 2	Source:HGNC Symbol
519	ENSOMYG00000011212	N/A	N/A
520	ENSOMYG00000029302	CD209	CD209 molecule	Source:HGNC Symbol
520	ENSOMYG00000029302	FCER2	Fc epsilon receptor II	Source:HGNC Symbol
520	ENSOMYG00000029302	CLEC4M	C-type lectin domain family 4 member M	Source:HGNC Symbol
520	ENSOMYG00000029302	CLEC4A	C-type lectin domain family 4 member A	Source:HGNC Symbol
520	ENSOMYG00000029302	CD207	CD207 molecule	Source:HGNC Symbol
520	ENSOMYG00000029302	CLEC4D	C-type lectin domain family 4 member D	Source:HGNC Symbol
520	ENSOMYG00000029302	CLEC4G	C-type lectin domain family 4 member G	Source:HGNC Symbol
520	ENSOMYG00000029302	CLEC4C	C-type lectin domain family 4 member C	Source:HGNC Symbol
520	ENSOMYG00000029302	CLEC6A	C-type lectin domain containing 6A	Source:HGNC Symbol
521	FKBP5_2	N/A	N/A
522	ANTXR1_2	N/A	N/A
523	XDH	XDH	xanthine dehydrogenase	Source:HGNC Symbol
524	FKBP5_1	N/A	N/A
525	ENSOMYG00000006430	IFI44L	interferon induced protein 44 like	Source:HGNC Symbol
525	ENSOMYG00000006430	IFI44	interferon induced protein 44	Source:HGNC Symbol
526	ENSOMYG00000006443	N/A	N/A
527	ENSOMYG00000013495	CD9	CD9 molecule	Source:HGNC Symbol
528	ENSOMYG00000062058	N/A	N/A
529	ENSOMYG00000011166	N/A	N/A
530	ENSOMYG00000033953	N/A	N/A
531	EXO5	EXO5	exonuclease 5	Source:HGNC Symbol
532	ENSOMYG00000049099	PCMTD2	protein-L-isoaspartate (D-aspartate) O-methyltransferase domain containing 2	Source:HGNC Symbol
533	NR1D1_2	N/A	N/A
534	ENSOMYG00000014973	SAMD9L	sterile alpha motif domain containing 9 like	Source:HGNC Symbol
534	ENSOMYG00000014973	SAMD9	sterile alpha motif domain containing 9	Source:HGNC Symbol
535	ENSOMYG00000009654	N/A	N/A
536	ENSOMYG00000014981	SAMD9L	sterile alpha motif domain containing 9 like	Source:HGNC Symbol
536	ENSOMYG00000014981	SAMD9	sterile alpha motif domain containing 9	Source:HGNC Symbol
537	ENSOMYG00000040027	DHRS9	dehydrogenase/reductase 9	Source:HGNC Symbol
538	NLRC5	NLRC5	NLR family CARD domain containing 5	Source:HGNC Symbol
539	ENSOMYG00000010670	ACY3	aminoacylase 3	Source:HGNC Symbol
540	TAP2A_2	N/A	N/A
541	ENSOMYG00000000385	IL10RB	interleukin 10 receptor subunit beta	Source:HGNC Symbol
542	SI:CH73-233K15.2_1	N/A	N/A
543	ENSOMYG00000033258	ENPEP	glutamyl aminopeptidase	Source:HGNC Symbol
544	ENSOMYG00000060200	N/A	N/A
545	CTSL.1	CTSL	cathepsin L	Source:HGNC Symbol
545	CTSL.1	CTSV	cathepsin V	Source:HGNC Symbol
545	CTSL.1	CTSW	cathepsin W	Source:HGNC Symbol
545	CTSL.1	CTSF	cathepsin F	Source:HGNC Symbol
546	ENSOMYG00000016038	N/A	N/A
547	ENSOMYG00000062145	N/A	N/A
548	ENSOMYG00000011453	IRF3	interferon regulatory factor 3	Source:HGNC Symbol
549	WIPI1_2	N/A	N/A
550	PRP14	PARP15	poly(ADP-ribose) polymerase family member 15	Source:HGNC Symbol
551	ENSOMYG00000004170	CBLN3	cerebellin 3 precursor	Source:HGNC Symbol
552	ENSOMYG00000077852	N/A	N/A
553	ENSOMYG00000026970	N/A	N/A
554	ENSOMYG00000036699	N/A	N/A
555	CREG2_2	N/A	N/A
556	TNFAIP2A	TNFAIP2	TNF alpha induced protein 2	Source:HGNC Symbol
557	LDLRAP1A_1	N/A	N/A
558	VCAM1B_1	N/A	N/A
559	ENSOMYG00000057428	N/A	N/A
560	C7B	C7	complement C7	Source:HGNC Symbol
561	IRF10A	N/A	N/A
562	ENSOMYG00000010293	N/A	N/A
563	ENSOMYG00000075544	LRRC24	leucine rich repeat containing 24	Source:HGNC Symbol
564	ENSOMYG00000004644	N/A	N/A
565	ENSOMYG00000055587	N/A	N/A
566	GIMA7_2	N/A	N/A
567	SLC43A2A_2	N/A	N/A
568	ENSOMYG00000002714	CFAP44	cilia and flagella associated protein 44	Source:HGNC Symbol
569	IFIH1	IFIH1	interferon induced with helicase C domain 1	Source:HGNC Symbol
570	ENSOMYG00000056219	N/A	N/A
571	ENSOMYG00000072572	N/A	N/A
572	RBP4_1	N/A	N/A
573	ENSOMYG00000047007	ARID5A	AT-rich interaction domain 5A	Source:HGNC Symbol
574	ENSOMYG00000022429	N/A	N/A
575	MITF_2	N/A	N/A
576	RND3_2	N/A	N/A
577	ENSOMYG00000038811	PARP14	poly(ADP-ribose) polymerase family member 14	Source:HGNC Symbol
578	ENSOMYG00000010548	DTX3L	deltex E3 ubiquitin ligase 3L	Source:HGNC Symbol
579	ENSOMYG00000067219	N/A	N/A
580	ENSOMYG00000046395	BLNK	B cell linker	Source:HGNC Symbol
581	ENSOMYG00000056737	N/A	N/A
582	VDRB_2	N/A	N/A
583	ENSOMYG00000046085	PZP	PZP alpha-2-macroglobulin like	Source:HGNC Symbol
583	ENSOMYG00000046085	A2ML1	alpha-2-macroglobulin like 1	Source:HGNC Symbol
584	SLC35D2_1	N/A	N/A
585	CLDN11A_2	N/A	N/A
586	NR1D2A_2	N/A	N/A
587	ENSOMYG00000006560	N/A	N/A
588	ENSOMYG00000029474	IL12RB1	interleukin 12 receptor subunit beta 1	Source:HGNC Symbol
588	ENSOMYG00000029474	IL27RA	interleukin 27 receptor subunit alpha	Source:HGNC Symbol
588	ENSOMYG00000029474	OSMR	oncostatin M receptor	Source:HGNC Symbol
588	ENSOMYG00000029474	IL2RG	interleukin 2 receptor subunit gamma	Source:HGNC Symbol
588	ENSOMYG00000029474	IL6R	interleukin 6 receptor	Source:HGNC Symbol
588	ENSOMYG00000029474	IL23R	interleukin 23 receptor	Source:HGNC Symbol
588	ENSOMYG00000029474	IL3RA	interleukin 3 receptor subunit alpha	Source:HGNC Symbol
588	ENSOMYG00000029474	CRLF2	cytokine receptor like factor 2	Source:HGNC Symbol
589	ENSOMYG00000017741	N/A	N/A
590	ENSOMYG00000049322	N/A	N/A
591	ENSOMYG00000055973	N/A	N/A
592	ABHD2_1	N/A	N/A
593	ENSOMYG00000022161	N/A	N/A
594	ENSOMYG00000003441	N/A	N/A
595	SI:CH211-260E23.9_1	N/A	N/A
596	LIMA1A_1	N/A	N/A
597	ENSOMYG00000003119	N/A	N/A
598	CBX7B_1	N/A	N/A
599	ENSOMYG00000055622	N/A	N/A
600	ENSOMYG00000014564	N/A	N/A
601	ENSOMYG00000056779	N/A	N/A
602	ENSOMYG00000074690	N/A	N/A
603	SI:CH73-86N18.1	N/A	N/A
604	ENSOMYG00000027982	KANK4	KN motif and ankyrin repeat domains 4	Source:HGNC Symbol
605	IRS2B_2	N/A	N/A
606	ENSOMYG00000060497	N/A	N/A
607	NAMPT_1	N/A	N/A
608	ENSOMYG00000042401	N/A	N/A
609	TLR7_1	N/A	N/A
610	ENSOMYG00000048724	N/A	N/A
611	ENSOMYG00000043637	N/A	N/A
612	CD40_1	N/A	N/A
613	NUPR1B_1	N/A	N/A
614	ENSOMYG00000026690	JAK1	Janus kinase 1	Source:HGNC Symbol
615	ENSOMYG00000033865	OGFR	opioid growth factor receptor	Source:HGNC Symbol
616	ENSOMYG00000020688	N/A	N/A
617	EPOR_2	N/A	N/A
618	ENSOMYG00000029376	N/A	N/A
619	ENSOMYG00000016675	N/A	N/A
620	CNNM1_1	N/A	N/A
621	ENSOMYG00000006543	N/A	N/A
622	ENSOMYG00000008248	N/A	N/A
623	ENSOMYG00000004835	RIPK3	receptor interacting serine/threonine kinase 3	Source:HGNC Symbol
624	ENSOMYG00000040218	CD1D	CD1d molecule	Source:HGNC Symbol
624	ENSOMYG00000040218	CD1A	CD1a molecule	Source:HGNC Symbol
624	ENSOMYG00000040218	CD1C	CD1c molecule	Source:HGNC Symbol
624	ENSOMYG00000040218	CD1B	CD1b molecule	Source:HGNC Symbol
624	ENSOMYG00000040218	CD1E	CD1e molecule	Source:HGNC Symbol
625	ENSOMYG00000057240	N/A	N/A
626	ENSOMYG00000021059	N/A	N/A
627	ENSOMYG00000017581	N/A	N/A
628	ENSOMYG00000046150	N/A	N/A
629	LPIN1	N/A	N/A
630	EIF2AK2	N/A	N/A
631	ZGC:174904_1	N/A	N/A
632	ENSOMYG00000035314	OGFR	opioid growth factor receptor	Source:HGNC Symbol
633	ENSOMYG00000024372	SLAMF8	SLAM family member 8	Source:HGNC Symbol
634	ENSOMYG00000068314	N/A	N/A
635	ENSOMYG00000035027	CXCR4	C-X-C motif chemokine receptor 4	Source:HGNC Symbol
636	ENSOMYG00000063482	N/A	N/A
637	STAT2	STAT2	signal transducer and activator of transcription 2	Source:HGNC Symbol
638	IIP2	N/A	N/A
639	ENSOMYG00000032540	N/A	N/A
640	CYP2X9	N/A	N/A
641	ENSOMYG00000047953	N/A	N/A
642	MKNK2B_1	N/A	N/A
643	LYVE1A_2	N/A	N/A
644	RASGEF1BB	RASGEF1B	RasGEF domain family member 1B	Source:HGNC Symbol
645	ENSOMYG00000000857	N/A	N/A
646	ENSOMYG00000058878	N/A	N/A
647	RBP4_2	N/A	N/A
648	ENSOMYG00000077815	CD200	CD200 molecule	Source:HGNC Symbol
649	ENSOMYG00000054289	N/A	N/A
650	ENSOMYG00000073499	N/A	N/A
651	ZNF395A_2	N/A	N/A
652	TLR8	TLR8	toll like receptor 8	Source:HGNC Symbol
653	ENSOMYG00000019757	PARP11	poly(ADP-ribose) polymerase family member 11	Source:HGNC Symbol
654	UBA7	UBA1	ubiquitin like modifier activating enzyme 1	Source:HGNC Symbol
654	UBA7	UBA7	ubiquitin like modifier activating enzyme 7	Source:HGNC Symbol
655	ENSOMYG00000071162	N/A	N/A
656	ANO8A_2	N/A	N/A
657	STING1_2	N/A	N/A
658	ENSOMYG00000004196	N/A	N/A
659	ENSOMYG00000034621	N/A	N/A
660	ENSOMYG00000065227	N/A	N/A
661	ENSOMYG00000005704	N/A	N/A
662	ENSOMYG00000022027	N/A	N/A
663	CREBRF_2	N/A	N/A
664	FGL2A_1	N/A	N/A
665	CDKL1	CDKL1	cyclin dependent kinase like 1	Source:HGNC Symbol
666	RILP_1	N/A	N/A
667	CRY1B_1	N/A	N/A
668	ENSOMYG00000055426	N/A	N/A
669	CHI	N/A	N/A
670	RFXANK	RFXANK	regulatory factor X associated ankyrin containing protein	Source:HGNC Symbol
671	ENSOMYG00000016702	N/A	N/A
672	ENSOMYG00000037133	N/A	N/A
673	GS01	GLUL	glutamate-ammonia ligase	Source:HGNC Symbol
674	ENSOMYG00000056488	N/A	N/A
675	ENSOMYG00000008834	N/A	N/A
676	ENSOMYG00000064319	N/A	N/A
677	ENSOMYG00000027358	N/A	N/A
678	PRDM1B_2	N/A	N/A
679	ENSOMYG00000007431	N/A	N/A
680	HBP1_1	N/A	N/A
681	SLC25A44B_2	N/A	N/A
682	NMI	NMI	N-myc and STAT interactor	Source:HGNC Symbol
683	ENSOMYG00000031929	N/A	N/A
684	FGL2A_2	N/A	N/A
685	GHR1	IL12RB1	interleukin 12 receptor subunit beta 1	Source:HGNC Symbol
685	GHR1	IL27RA	interleukin 27 receptor subunit alpha	Source:HGNC Symbol
685	GHR1	GHR	growth hormone receptor	Source:HGNC Symbol
685	GHR1	IL13RA1	interleukin 13 receptor subunit alpha 1	Source:HGNC Symbol
685	GHR1	IL11RA	interleukin 11 receptor subunit alpha	Source:HGNC Symbol
685	GHR1	OSMR	oncostatin M receptor	Source:HGNC Symbol
685	GHR1	IL2RG	interleukin 2 receptor subunit gamma	Source:HGNC Symbol
685	GHR1	IL6R	interleukin 6 receptor	Source:HGNC Symbol
685	GHR1	IL23R	interleukin 23 receptor	Source:HGNC Symbol
685	GHR1	IL3RA	interleukin 3 receptor subunit alpha	Source:HGNC Symbol
685	GHR1	CRLF2	cytokine receptor like factor 2	Source:HGNC Symbol
686	ENSOMYG00000037027	N/A	N/A
687	TLR3	N/A	N/A
688	URAD	N/A	N/A
689	ENSOMYG00000026173	ALPK3	alpha kinase 3	Source:HGNC Symbol
690	ENSOMYG00000038375	N/A	N/A
691	IIP	N/A	N/A
692	SI:DKEY-118K5.3_2	N/A	N/A
693	C16ORF89	N/A	N/A
694	ENSOMYG00000017750	N/A	N/A
695	ENSOMYG00000074084	MGAM2	maltase-glucoamylase 2 (putative)	Source:HGNC Symbol
696	ENSOMYG00000029410	N/A	N/A
697	TNFRSF1B_1	N/A	N/A
698	REL_1	N/A	N/A
699	ENSOMYG00000048976	ATF3	activating transcription factor 3	Source:HGNC Symbol
700	IRF1A_2	N/A	N/A
701	ENSOMYG00000075855	N/A	N/A
702	ENSOMYG00000060458	N/A	N/A
703	ENSOMYG00000033381	N/A	N/A
704	CD22	N/A	N/A
705	ENSOMYG00000000683	IFI44L	interferon induced protein 44 like	Source:HGNC Symbol
705	ENSOMYG00000000683	IFI44	interferon induced protein 44	Source:HGNC Symbol
706	ENSOMYG00000041080	RALGDS	ral guanine nucleotide dissociation stimulator	Source:HGNC Symbol
707	ENSOMYG00000035625	N/A	N/A
708	ENSOMYG00000067667	N/A	N/A
709	ENSOMYG00000037957	N/A	N/A
710	ENSOMYG00000036400	GBP6	guanylate binding protein family member 6	Source:HGNC Symbol
711	SPAM1	SPAM1	sperm adhesion molecule 1	Source:HGNC Symbol
712	ENSOMYG00000031033	YPEL5	yippee like 5	Source:HGNC Symbol
713	CCN2B_2	N/A	N/A
714	PNPLA2_1	N/A	N/A
715	TEFB_1	N/A	N/A
716	ENSOMYG00000044783	OGFR	opioid growth factor receptor	Source:HGNC Symbol
717	IL21R.1_2	N/A	N/A
718	ENSOMYG00000037240	N/A	N/A
719	PNPLA2_2	N/A	N/A
720	ENSOMYG00000028199	FCAMR	Fc alpha and mu receptor	Source:HGNC Symbol
721	ENSOMYG00000009288	N/A	N/A
722	CGRRF1_1	N/A	N/A
723	ENSOMYG00000038960	PARP14	poly(ADP-ribose) polymerase family member 14	Source:HGNC Symbol
724	LONRF1_1	N/A	N/A
725	SLC7A8A_1	N/A	N/A
726	EIF4EBP3L_2	N/A	N/A
727	ENSOMYG00000018344	N/A	N/A
728	TAPBPL	TAPBPL	TAP binding protein like	Source:HGNC Symbol
729	ZGC:92606_2	N/A	N/A
730	TAP1_1	N/A	N/A
731	ENSOMYG00000037369	DTX3L	deltex E3 ubiquitin ligase 3L	Source:HGNC Symbol
732	ENSOMYG00000076232	N/A	N/A
733	ENSOMYG00000000414	N/A	N/A
734	TAPBP.1	TAPBP	TAP binding protein	Source:HGNC Symbol
735	ENSOMYG00000076938	N/A	N/A
736	UNC79_1	N/A	N/A
737	ENSOMYG00000061809	N/A	N/A
738	ENSOMYG00000033091	PPHLN1	periphilin 1	Source:HGNC Symbol
739	ENSOMYG00000057767	CD1D	CD1d molecule	Source:HGNC Symbol
739	ENSOMYG00000057767	CD1A	CD1a molecule	Source:HGNC Symbol
739	ENSOMYG00000057767	CD1C	CD1c molecule	Source:HGNC Symbol
739	ENSOMYG00000057767	CD1B	CD1b molecule	Source:HGNC Symbol
739	ENSOMYG00000057767	CD1E	CD1e molecule	Source:HGNC Symbol
740	ENSOMYG00000061488	SEPTIN14	septin 14	Source:HGNC Symbol
741	ENSOMYG00000014360	PRF1	perforin 1	Source:HGNC Symbol
742	ENSOMYG00000024473	N/A	N/A
743	ENSOMYG00000008746	N/A	N/A
744	ENSOMYG00000011149	N/A	N/A
745	IFIT9_1	N/A	N/A
746	ENSOMYG00000006630	UGT2B10	UDP glucuronosyltransferase family 2 member B10	Source:HGNC Symbol
746	ENSOMYG00000006630	UGT2A3	UDP glucuronosyltransferase family 2 member A3	Source:HGNC Symbol
746	ENSOMYG00000006630	UGT2B28	UDP glucuronosyltransferase family 2 member B28	Source:HGNC Symbol
746	ENSOMYG00000006630	UGT3A1	UDP glycosyltransferase family 3 member A1	Source:HGNC Symbol
746	ENSOMYG00000006630	UGT2B4	UDP glucuronosyltransferase family 2 member B4	Source:HGNC Symbol
746	ENSOMYG00000006630	UGT1A6	UDP glucuronosyltransferase family 1 member A6	Source:HGNC Symbol
746	ENSOMYG00000006630	UGT2B7	UDP glucuronosyltransferase family 2 member B7	Source:HGNC Symbol
746	ENSOMYG00000006630	UGT2A1	UDP glucuronosyltransferase family 2 member A1 complex locus	Source:HGNC Symbol
746	ENSOMYG00000006630	UGT2B15	UDP glucuronosyltransferase family 2 member B15	Source:HGNC Symbol
746	ENSOMYG00000006630	UGT2B17	UDP glucuronosyltransferase family 2 member B17	Source:HGNC Symbol
746	ENSOMYG00000006630	UGT2B11	UDP glucuronosyltransferase family 2 member B11	Source:HGNC Symbol
746	ENSOMYG00000006630	UGT1A9	UDP glucuronosyltransferase family 1 member A9	Source:HGNC Symbol
746	ENSOMYG00000006630	UGT1A8	UDP glucuronosyltransferase family 1 member A8	Source:HGNC Symbol
746	ENSOMYG00000006630	UGT1A10	UDP glucuronosyltransferase family 1 member A10	Source:HGNC Symbol
746	ENSOMYG00000006630	UGT1A7	UDP glucuronosyltransferase family 1 member A7	Source:HGNC Symbol
746	ENSOMYG00000006630	UGT1A4	UDP glucuronosyltransferase family 1 member A4	Source:HGNC Symbol
746	ENSOMYG00000006630	UGT2A2	UDP glucuronosyltransferase family 2 member A2	Source:HGNC Symbol
746	ENSOMYG00000006630	UGT1A3	UDP glucuronosyltransferase family 1 member A3	Source:HGNC Symbol
746	ENSOMYG00000006630	UGT1A5	UDP glucuronosyltransferase family 1 member A5	Source:HGNC Symbol
747	ENSOMYG00000037087	RNF213	ring finger protein 213	Source:HGNC Symbol
748	SOCS3_2	N/A	N/A
749	LY75_1	N/A	N/A
750	ENSOMYG00000074299	N/A	N/A
751	TIAL1_2	N/A	N/A
752	ENSOMYG00000066285	N/A	N/A
753	ENSOMYG00000065870	N/A	N/A
754	ENSOMYG00000065961	GBP2	guanylate binding protein 2	Source:HGNC Symbol
755	LOXL2A_2	N/A	N/A
756	ENSOMYG00000042072	N/A	N/A
757	PLA2G6_1	N/A	N/A
758	ENSOMYG00000005825	FAS	Fas cell surface death receptor	Source:HGNC Symbol
759	ENSOMYG00000024282	PARP15	poly(ADP-ribose) polymerase family member 15	Source:HGNC Symbol
760	BNIP3LB_2	N/A	N/A
761	TXLNBA_1	N/A	N/A
762	ENSOMYG00000021980	ADH6	alcohol dehydrogenase 6 (class V)	Source:HGNC Symbol
762	ENSOMYG00000021980	ADH1A	alcohol dehydrogenase 1A (class I), alpha polypeptide	Source:HGNC Symbol
762	ENSOMYG00000021980	ADH7	alcohol dehydrogenase 7 (class IV), mu or sigma polypeptide	Source:HGNC Symbol
762	ENSOMYG00000021980	ADH1B	alcohol dehydrogenase 1B (class I), beta polypeptide	Source:HGNC Symbol
762	ENSOMYG00000021980	ADH5	alcohol dehydrogenase 5 (class III), chi polypeptide	Source:HGNC Symbol
762	ENSOMYG00000021980	ADH4	alcohol dehydrogenase 4 (class II), pi polypeptide	Source:HGNC Symbol
762	ENSOMYG00000021980	ADH1C	alcohol dehydrogenase 1C (class I), gamma polypeptide	Source:HGNC Symbol
763	EHD1B_1	N/A	N/A
764	ACVR1C_2	N/A	N/A
765	ENSOMYG00000010650	N/A	N/A
766	WDR45	WDR45	WD repeat domain 45	Source:HGNC Symbol
767	CD40_2	N/A	N/A
768	ENSOMYG00000057355	N/A	N/A
769	ENSOMYG00000015801	SLC25A42	solute carrier family 25 member 42	Source:HGNC Symbol
770	PAPPA2_1	N/A	N/A
771	ENSOMYG00000013945	N/A	N/A
772	ENSOMYG00000043194	N/A	N/A
773	RHCG	RHCG	Rh family C glycoprotein	Source:HGNC Symbol
774	ENSOMYG00000005086	TCIRG1	T cell immune regulator 1, ATPase H+ transporting V0 subunit a3	Source:HGNC Symbol
775	ENSOMYG00000038599	N/A	N/A
776	EZH1_2	N/A	N/A
777	SEMA4G_3	N/A	N/A
778	RNASET2_2	N/A	N/A
779	ENSOMYG00000057438	N/A	N/A
780	PLA2G6_2	N/A	N/A
781	CXCF1A	N/A	N/A
782	USP2B	N/A	N/A
783	SOCS3_1	N/A	N/A
784	SI:CH211-11N16.2_1	N/A	N/A
785	ENSOMYG00000047209	PARP15	poly(ADP-ribose) polymerase family member 15	Source:HGNC Symbol
786	ENSOMYG00000074961	N/A	N/A
787	ENSOMYG00000033144	RASGEF1B	RasGEF domain family member 1B	Source:HGNC Symbol
788	ENSOMYG00000059332	N/A	N/A
789	ENSOMYG00000032074	ATG9A	autophagy related 9A	Source:HGNC Symbol
790	ENSOMYG00000035109	N/A	N/A
791	NFE2L1A_2	N/A	N/A
792	ENSOMYG00000029812	GLTPD2	glycolipid transfer protein domain containing 2	Source:HGNC Symbol
792	ENSOMYG00000029812	CPTP	ceramide-1-phosphate transfer protein	Source:HGNC Symbol
793	ENSOMYG00000004614	NUGGC	nuclear GTPase, germinal center associated	Source:HGNC Symbol
794	ENSOMYG00000075877	N/A	N/A
795	ENSOMYG00000008732	N/A	N/A
796	HDAC4_1	N/A	N/A
797	ENSOMYG00000040203	CRLF1	cytokine receptor like factor 1	Source:HGNC Symbol
798	ENSOMYG00000020320	STAT1	signal transducer and activator of transcription 1	Source:HGNC Symbol
799	ENSOMYG00000018856	MTSS1	MTSS I-BAR domain containing 1	Source:HGNC Symbol
800	ENSOMYG00000068510	N/A	N/A
801	ENSOMYG00000012186	N/A	N/A
802	ENSOMYG00000005894	N/A	N/A
803	ENSOMYG00000005005	MYLIP	myosin regulatory light chain interacting protein	Source:HGNC Symbol
804	ENSOMYG00000033025	TNFAIP2	TNF alpha induced protein 2	Source:HGNC Symbol
805	IFM3	N/A	N/A
806	ENSOMYG00000016133	N/A	N/A
807	ENSOMYG00000038340	N/A	N/A
808	DLC_1	N/A	N/A
809	ENSOMYG00000008241	CCL26	C-C motif chemokine ligand 26	Source:HGNC Symbol
809	ENSOMYG00000008241	CCL22	C-C motif chemokine ligand 22	Source:HGNC Symbol
809	ENSOMYG00000008241	CCL24	C-C motif chemokine ligand 24	Source:HGNC Symbol
809	ENSOMYG00000008241	CCL7	C-C motif chemokine ligand 7	Source:HGNC Symbol
809	ENSOMYG00000008241	CCL2	C-C motif chemokine ligand 2	Source:HGNC Symbol
809	ENSOMYG00000008241	CCL8	C-C motif chemokine ligand 8	Source:HGNC Symbol
809	ENSOMYG00000008241	CCL1	C-C motif chemokine ligand 1	Source:HGNC Symbol
809	ENSOMYG00000008241	CCL11	C-C motif chemokine ligand 11	Source:HGNC Symbol
809	ENSOMYG00000008241	CCL13	C-C motif chemokine ligand 13	Source:HGNC Symbol
809	ENSOMYG00000008241	CCL5	C-C motif chemokine ligand 5	Source:HGNC Symbol
809	ENSOMYG00000008241	CCL23	C-C motif chemokine ligand 23	Source:HGNC Symbol
809	ENSOMYG00000008241	CCL4	C-C motif chemokine ligand 4	Source:HGNC Symbol
809	ENSOMYG00000008241	CCL18	C-C motif chemokine ligand 18	Source:HGNC Symbol
809	ENSOMYG00000008241	CCL15	C-C motif chemokine ligand 15	Source:HGNC Symbol
809	ENSOMYG00000008241	CCL4L2	C-C motif chemokine ligand 4 like 2	Source:HGNC Symbol
809	ENSOMYG00000008241	CCL3L3	C-C motif chemokine ligand 3 like 3	Source:HGNC Symbol
809	ENSOMYG00000008241	CCL14	C-C motif chemokine ligand 14	Source:HGNC Symbol
809	ENSOMYG00000008241	CCL3	C-C motif chemokine ligand 3	Source:HGNC Symbol
810	ENSOMYG00000003559	N/A	N/A
811	MKNK2B_2	N/A	N/A
812	ENSOMYG00000062743	PANX1	pannexin 1	Source:HGNC Symbol
813	ENSOMYG00000040706	KCNQ2	potassium voltage-gated channel subfamily Q member 2	Source:HGNC Symbol
814	ENSOMYG00000039693	CLEC4F	C-type lectin domain family 4 member F	Source:HGNC Symbol
815	TXLNBA_2	N/A	N/A
816	NUB1_2	N/A	N/A
817	ENSOMYG00000044912	CRP	C-reactive protein	Source:HGNC Symbol
817	ENSOMYG00000044912	APCS	amyloid P component, serum	Source:HGNC Symbol
818	ENSOMYG00000014179	SPI1	Spi-1 proto-oncogene	Source:HGNC Symbol
819	ENSOMYG00000059345	N/A	N/A
820	ENSOMYG00000055903	N/A	N/A
821	CCN2_2	N/A	N/A
822	ZC3H12A_1	N/A	N/A
823	RCL1	RCL1	RNA terminal phosphate cyclase like 1	Source:HGNC Symbol
824	ENSOMYG00000017845	N/A	N/A
825	ENSOMYG00000071212	N/A	N/A
826	ENSOMYG00000028476	TMEM255B	transmembrane protein 255B	Source:HGNC Symbol
827	ENSOMYG00000009982	PSMB8	proteasome 20S subunit beta 8	Source:HGNC Symbol
828	ENSOMYG00000050707	N/A	N/A
829	ENSOMYG00000010585	CLXN	calaxin	Source:HGNC Symbol
830	ZC3H12A_2	N/A	N/A
831	ENSOMYG00000031141	N/A	N/A
832	NFKBIAB_1	N/A	N/A
833	TRIM107_1	N/A	N/A
834	ENSOMYG00000014363	MSLNL	mesothelin like	Source:HGNC Symbol
835	ENSOMYG00000001005	CYP4B1	cytochrome P450 family 4 subfamily B member 1	Source:HGNC Symbol
835	ENSOMYG00000001005	CYP4A22	cytochrome P450 family 4 subfamily A member 22	Source:HGNC Symbol
835	ENSOMYG00000001005	CYP4F11	cytochrome P450 family 4 subfamily F member 11	Source:HGNC Symbol
835	ENSOMYG00000001005	CYP4F2	cytochrome P450 family 4 subfamily F member 2	Source:HGNC Symbol
835	ENSOMYG00000001005	CYP4Z1	cytochrome P450 family 4 subfamily Z member 1	Source:HGNC Symbol
835	ENSOMYG00000001005	CYP4F12	cytochrome P450 family 4 subfamily F member 12	Source:HGNC Symbol
835	ENSOMYG00000001005	CYP4X1	cytochrome P450 family 4 subfamily X member 1	Source:HGNC Symbol
835	ENSOMYG00000001005	CYP4F3	cytochrome P450 family 4 subfamily F member 3	Source:HGNC Symbol
835	ENSOMYG00000001005	CYP4A11	cytochrome P450 family 4 subfamily A member 11	Source:HGNC Symbol
836	ENSOMYG00000010318	N/A	N/A
837	ZUFSP_1	N/A	N/A
838	IRF-10	IRF4	interferon regulatory factor 4	Source:HGNC Symbol
838	IRF-10	DUSP22	dual specificity phosphatase 22	Source:HGNC Symbol
839	PRKAB1A_1	N/A	N/A
840	CLK2B	CLK2	CDC like kinase 2	Source:HGNC Symbol
841	ENSOMYG00000060745	N/A	N/A
842	GRAMD1BA_2	N/A	N/A
843	HPSE_1	N/A	N/A
844	ENSOMYG00000043692	CALCOCO2	calcium binding and coiled-coil domain 2	Source:HGNC Symbol
845	ENSOMYG00000008331	N/A	N/A
846	ENSOMYG00000068213	N/A	N/A
847	ENSOMYG00000075427	N/A	N/A
848	ENSOMYG00000003147	N/A	N/A
849	ARHGEF26_2	N/A	N/A
850	ENSOMYG00000013160	DTX3L	deltex E3 ubiquitin ligase 3L	Source:HGNC Symbol
851	ENSOMYG00000057334	N/A	N/A
852	CBX7A_2	N/A	N/A
853	ENSOMYG00000025948	RGS2	regulator of G protein signaling 2	Source:HGNC Symbol
854	ENSOMYG00000006623	ACSL6	acyl-CoA synthetase long chain family member 6	Source:HGNC Symbol
855	ANGPTL4_2	N/A	N/A
856	ENSOMYG00000002678	NCOA7	nuclear receptor coactivator 7	Source:HGNC Symbol
857	ENSOMYG00000068990	N/A	N/A
858	ENSOMYG00000059857	N/A	N/A
859	RASD1_2	N/A	N/A
860	EZH1_1	N/A	N/A
861	ENSOMYG00000023463	N/A	N/A
862	ENSOMYG00000007372	G0S2	G0/G1 switch 2	Source:HGNC Symbol
863	KLHL17	KLHL17	kelch like family member 17	Source:HGNC Symbol
863	KLHL17	KLHL17	kelch like family member 17	Source:HGNC Symbol
864	ENSOMYG00000014651	CT55	cancer/testis antigen 55	Source:HGNC Symbol
865	ENSOMYG00000045876	N/A	N/A
866	CRTC1A_1	N/A	N/A
867	ENSOMYG00000035191	NUGGC	nuclear GTPase, germinal center associated	Source:HGNC Symbol
868	ENSOMYG00000023131	N/A	N/A
869	ENSOMYG00000013964	N/A	N/A
870	ENSOMYG00000017863	ETV4	ETS variant transcription factor 4	Source:HGNC Symbol
871	ENSOMYG00000067231	N/A	N/A
872	HPS3_1	N/A	N/A
873	TEFA_1	N/A	N/A
874	ENSOMYG00000044311	PRSS33	serine protease 33	Source:HGNC Symbol
874	ENSOMYG00000044311	KLK15	kallikrein related peptidase 15	Source:HGNC Symbol
874	ENSOMYG00000044311	PRSS48	serine protease 48	Source:HGNC Symbol
875	CROT_2	N/A	N/A
876	ENSOMYG00000006418	N/A	N/A
877	SI:CH73-233K15.2_3	N/A	N/A
878	ENSOMYG00000052314	TSC2	TSC complex subunit 2	Source:HGNC Symbol
879	ENSOMYG00000064904	N/A	N/A
880	ENSOMYG00000051075	GBGT1	globoside alpha-1,3-N-acetylgalactosaminyltransferase 1 (FORS blood group)	Source:HGNC Symbol
881	ENSOMYG00000075379	N/A	N/A
882	ENSOMYG00000038385	ZC3H12A	zinc finger CCCH-type containing 12A	Source:HGNC Symbol
883	ENSOMYG00000048404	N/A	N/A
884	SI:CH211-194M7.5	N/A	N/A
885	ENSOMYG00000053637	SLC6A12	solute carrier family 6 member 12	Source:HGNC Symbol
886	ENSOMYG00000010329	N/A	N/A
887	ENSOMYG00000020997	N/A	N/A
888	DRAM1_1	N/A	N/A
889	FINTRIM	N/A	N/A
890	ENSOMYG00000044741	CISH	cytokine inducible SH2 containing protein	Source:HGNC Symbol
891	ENSOMYG00000009226	N/A	N/A
892	CREBRF_1	N/A	N/A
893	ENSOMYG00000004485	GLDC	glycine decarboxylase	Source:HGNC Symbol
894	ENSOMYG00000010057	FOXK2	forkhead box K2	Source:HGNC Symbol
895	ENSOMYG00000036832	N/A	N/A
896	IL17RC_2	N/A	N/A
897	ENSOMYG00000072886	N/A	N/A
898	ZNF395A_1	N/A	N/A
899	SI:DKEY-118K5.3_1	N/A	N/A
900	ENSOMYG00000026353	N/A	N/A
901	PIM1_2	N/A	N/A
902	ENSOMYG00000050047	N/A	N/A
903	ENSOMYG00000061164	N/A	N/A
904	ENSOMYG00000054166	C1orf43	chromosome 1 open reading frame 43	Source:HGNC Symbol
905	CTSLA	N/A	N/A
906	ENSOMYG00000008484	N/A	N/A
907	ENSOMYG00000055868	N/A	N/A
908	SI:DKEY-238D18.4	N/A	N/A
909	BCCIP_1	N/A	N/A
910	ENSOMYG00000008148	N/A	N/A
911	TEFB_2	N/A	N/A
912	ENSOMYG00000033347	RNF31	ring finger protein 31	Source:HGNC Symbol
913	REL_2	N/A	N/A
914	ENSOMYG00000059937	N/A	N/A
915	ARRDC2	ARRDC2	arrestin domain containing 2	Source:HGNC Symbol
916	ENSOMYG00000012447	RNF31	ring finger protein 31	Source:HGNC Symbol
917	IL34_2	N/A	N/A
918	ENSOMYG00000007685	N/A	N/A
919	ENSOMYG00000022258	CAT	catalase	Source:HGNC Symbol
920	PCMTD1_2	N/A	N/A
921	ENSOMYG00000054756	ERN2	endoplasmic reticulum to nucleus signaling 2	Source:HGNC Symbol
922	ENSOMYG00000022513	ADCY2	adenylate cyclase 2	Source:HGNC Symbol
923	ENSOMYG00000033210	DCSTAMP	dendrocyte expressed seven transmembrane protein	Source:HGNC Symbol
924	ENSOMYG00000051981	RNF213	ring finger protein 213	Source:HGNC Symbol
925	ENSOMYG00000040630	ULK2	unc-51 like autophagy activating kinase 2	Source:HGNC Symbol
926	ENSOMYG00000015453	N/A	N/A
927	ENSOMYG00000050623	N/A	N/A
928	CARD9_1	N/A	N/A
929	ENSOMYG00000053832	N/A	N/A
930	VPS9D1_2	N/A	N/A
931	NFIL3	NFIL3	nuclear factor, interleukin 3 regulated	Source:HGNC Symbol
932	ATG9B	ATG9B	autophagy related 9B	Source:HGNC Symbol
933	ENSOMYG00000009770	BSCL2	BSCL2 lipid droplet biogenesis associated, seipin	Source:HGNC Symbol
934	ATP7A_2	N/A	N/A
935	ENSOMYG00000011515	N/A	N/A
936	BMAL2_2	N/A	N/A
937	KDF1B_1	N/A	N/A
938	ENSOMYG00000014736	N/A	N/A
939	ENSOMYG00000073948	N/A	N/A
940	ENSOMYG00000034530	N/A	N/A
941	P2RY6_1	N/A	N/A
942	ULK1A	N/A	N/A
943	ENSOMYG00000041417	N/A	N/A
944	ENSOMYG00000051591	N/A	N/A
945	KHNYN	N/A	N/A
946	ENSOMYG00000048352	IL17RA	interleukin 17 receptor A	Source:HGNC Symbol
947	ENSOMYG00000000843	N/A	N/A
948	HLF_2	N/A	N/A
949	ZGC:64051	CD53	CD53 molecule	Source:HGNC Symbol
950	ZNRF2A_2	N/A	N/A
951	SUGCT_2	N/A	N/A
952	ENSOMYG00000002119	CYP46A1	cytochrome P450 family 46 subfamily A member 1	Source:HGNC Symbol
953	TRPM5_1	N/A	N/A
954	ENSOMYG00000074510	MRC1	mannose receptor C-type 1	Source:HGNC Symbol
955	ENSOMYG00000020248	CRISP1	cysteine rich secretory protein 1	Source:HGNC Symbol
955	ENSOMYG00000020248	GLIPR1L1	GLIPR1 like 1	Source:HGNC Symbol
955	ENSOMYG00000020248	GLIPR1L2	GLIPR1 like 2	Source:HGNC Symbol
956	ANO10B_2	N/A	N/A
957	ENSOMYG00000018185	FYB1	FYN binding protein 1	Source:HGNC Symbol
958	CYP2K5	N/A	N/A
959	ENSOMYG00000064672	N/A	N/A
960	ENSOMYG00000019243	N/A	N/A
961	GPR146_2	N/A	N/A
962	ENSOMYG00000000713	ARRDC2	arrestin domain containing 2	Source:HGNC Symbol
963	ENSOMYG00000068993	MKRN1	makorin ring finger protein 1	Source:HGNC Symbol
963	ENSOMYG00000068993	MKRN3	makorin ring finger protein 3	Source:HGNC Symbol
964	ENSOMYG00000024661	RASGEF1B	RasGEF domain family member 1B	Source:HGNC Symbol
965	FSTL3_2	N/A	N/A
966	FBXO48_2	N/A	N/A
967	ENSOMYG00000039893	N/A	N/A
968	CAMK1GB	CAMK1G	calcium/calmodulin dependent protein kinase IG	Source:HGNC Symbol
969	ENSOMYG00000001834	N/A	N/A
970	ENSOMYG00000029834	PLA2G4D	phospholipase A2 group IVD	Source:HGNC Symbol
970	ENSOMYG00000029834	PLA2G4F	phospholipase A2 group IVF	Source:HGNC Symbol
970	ENSOMYG00000029834	PLA2G4E	phospholipase A2 group IVE	Source:HGNC Symbol
970	ENSOMYG00000029834	PLA2G4B	phospholipase A2 group IVB	Source:HGNC Symbol
971	ENSOMYG00000050395	N/A	N/A
972	KLHL24	N/A	N/A
973	SOCS2A2	SOCS2	suppressor of cytokine signaling 2	Source:HGNC Symbol
974	ENSOMYG00000027877	RAB7A	RAB7A, member RAS oncogene family	Source:HGNC Symbol
975	ENSOMYG00000034574	HMOX1	heme oxygenase 1	Source:HGNC Symbol
976	RASSF7B	RASSF7	Ras association domain family member 7	Source:HGNC Symbol
977	CRACR2AB_1	N/A	N/A
978	ENSOMYG00000033275	STX11	syntaxin 11	Source:HGNC Symbol
979	ENSOMYG00000065000	N/A	N/A
980	LIGHT	TNFSF14	TNF superfamily member 14	Source:HGNC Symbol
981	ENSOMYG00000049358		novel protein
982	ENSOMYG00000072512	N/A	N/A
983	ENSOMYG00000003439	ELAPOR2	endosome-lysosome associated apoptosis and autophagy regulator family member 2	Source:HGNC Symbol
984	ENSOMYG00000033694	GGA2	golgi associated, gamma adaptin ear containing, ARF binding protein 2	Source:HGNC Symbol
985	ELF3_1	N/A	N/A
986	HBP1_3	N/A	N/A
987	ENSOMYG00000006086	SDHA	succinate dehydrogenase complex flavoprotein subunit A	Source:HGNC Symbol
988	EPOR_1	N/A	N/A
989	ENSOMYG00000057265	N/A	N/A
990	CPT1	CPT1B	carnitine palmitoyltransferase 1B	Source:HGNC Symbol
991	ZGC:175214_2	N/A	N/A
992	IRF2	IRF2	interferon regulatory factor 2	Source:HGNC Symbol
993	CROT_1	N/A	N/A
994	ARRDC3A_1	N/A	N/A
995	PARP12A_1	N/A	N/A
996	ENSOMYG00000016434	EGFR	epidermal growth factor receptor	Source:HGNC Symbol
997	ENSOMYG00000046829	TLDC2	TBC/LysM-associated domain containing 2	Source:HGNC Symbol
998	CXCL14_2	N/A	N/A
999	FER1L6	N/A	N/A
1000	ENSOMYG00000059118	N/A	N/A
1001	ENSOMYG00000059123	N/A	N/A
1002	ENSOMYG00000045218	LONRF3	LON peptidase N-terminal domain and ring finger 3	Source:HGNC Symbol
1003	CRYZL1_1	N/A	N/A
1004	ENSOMYG00000043543	JAK1	Janus kinase 1	Source:HGNC Symbol
1005	IRF4B_2	N/A	N/A
1006	ENSOMYG00000013958	PARP9	poly(ADP-ribose) polymerase family member 9	Source:HGNC Symbol
1007	PHF11	N/A	N/A
1008	ENSOMYG00000041410	N/A	N/A
1009	ENSOMYG00000026274	N/A	N/A
1010	ENSOMYG00000036668	LGMN	legumain	Source:HGNC Symbol
1011	ENSOMYG00000061208	N/A	N/A
1012	SESN1_1	N/A	N/A
1013	ENSOMYG00000047191	ALAS1	5'-aminolevulinate synthase 1	Source:HGNC Symbol
1014	ENSOMYG00000010707	PPT2	palmitoyl-protein thioesterase 2	Source:HGNC Symbol
1015	ENSOMYG00000035052	N/A	N/A
1016	BBC3_2	N/A	N/A
1017	ENSOMYG00000071072	N/A	N/A
1018	ENSOMYG00000061715	N/A	N/A
1019	PAMR1_1	N/A	N/A
1020	ENSOMYG00000044275	TGM5	transglutaminase 5	Source:HGNC Symbol
1020	ENSOMYG00000044275	TGM3	transglutaminase 3	Source:HGNC Symbol
1020	ENSOMYG00000044275	TGM7	transglutaminase 7	Source:HGNC Symbol
1020	ENSOMYG00000044275	TGM6	transglutaminase 6	Source:HGNC Symbol
1021	ENSOMYG00000030474	CDKN1B	cyclin dependent kinase inhibitor 1B	Source:HGNC Symbol
1022	ENSOMYG00000023318	PARP14	poly(ADP-ribose) polymerase family member 14	Source:HGNC Symbol
1023	ENSOMYG00000037285	N/A	N/A
1024	CEBPB_2	N/A	N/A
1025	ENSOMYG00000071975	HMOX1	heme oxygenase 1	Source:HGNC Symbol
1026	NR1D2A_1	N/A	N/A
1027	ENSOMYG00000015500	ITGA4	integrin subunit alpha 4	Source:HGNC Symbol
1028	ENSOMYG00000003775	N/A	N/A
1029	ENSOMYG00000056708	N/A	N/A
1030	ATG4B	ATG4B	autophagy related 4B cysteine peptidase	Source:HGNC Symbol
1031	LMBRD1_1	N/A	N/A
1032	ENSOMYG00000000901	N/A	N/A
1033	ENSOMYG00000072188	N/A	N/A
1034	ENSOMYG00000011754	N/A	N/A
1035	QPCT	N/A	N/A
1036	ENSOMYG00000041413	SFMBT1	Scm like with four mbt domains 1	Source:HGNC Symbol
1037	ENSOMYG00000077776	N/A	N/A
1038	ENSOMYG00000054922	N/A	N/A
1039	ILDR1A	ILDR1	immunoglobulin like domain containing receptor 1	Source:HGNC Symbol
1040	CCN4B	CCN4	cellular communication network factor 4	Source:HGNC Symbol
1041	ENSOMYG00000034392	N/A	N/A
1042	ENSOMYG00000007202	GAB3	GRB2 associated binding protein 3	Source:HGNC Symbol
1043	ENSOMYG00000006220	N/A	N/A
1044	ENSOMYG00000046154	N/A	N/A
1045	IL13RA1B	N/A	N/A
1046	ENSOMYG00000008848	N/A	N/A
1047	LBP/BPI-2	BPI	bactericidal permeability increasing protein	Source:HGNC Symbol
1047	LBP/BPI-2	LBP	lipopolysaccharide binding protein	Source:HGNC Symbol
1048	SLC31A2_1	N/A	N/A
1049	IL21R.1_1	N/A	N/A
1050	WDFY4	WDFY4	WDFY family member 4	Source:HGNC Symbol
1051	ENSOMYG00000044946	USP2	ubiquitin specific peptidase 2	Source:HGNC Symbol
1052	C4_2	N/A	N/A
1053	ENSOMYG00000072844	N/A	N/A
1054	ANGPTL4_1	N/A	N/A
1055	ENSOMYG00000047840	N/A	N/A
1056	ENSOMYG00000010414	ARID5A	AT-rich interaction domain 5A	Source:HGNC Symbol
1057	ENSOMYG00000074430	CRISPLD1	cysteine rich secretory protein LCCL domain containing 1	Source:HGNC Symbol
1058	ENSOMYG00000046232	PDCL3	phosducin like 3	Source:HGNC Symbol
1059	ENSOMYG00000027712	TXNIP	thioredoxin interacting protein	Source:HGNC Symbol
1060	LPIN2_2	N/A	N/A
1061	PLEKHN1	N/A	N/A
1062	ONMYUAA-OSU	MR1	major histocompatibility complex, class I-related	Source:HGNC Symbol
1062	ONMYUAA-OSU	AZGP1	alpha-2-glycoprotein 1, zinc-binding	Source:HGNC Symbol
1063	ENSOMYG00000053803	SNX10	sorting nexin 10	Source:HGNC Symbol
1064	ENSOMYG00000007757	N/A	N/A
1065	CASP10_2	N/A	N/A
1066	ENSOMYG00000000158	IL12RB1	interleukin 12 receptor subunit beta 1	Source:HGNC Symbol
1066	ENSOMYG00000000158	IL27RA	interleukin 27 receptor subunit alpha	Source:HGNC Symbol
1066	ENSOMYG00000000158	GHR	growth hormone receptor	Source:HGNC Symbol
1066	ENSOMYG00000000158	IL13RA1	interleukin 13 receptor subunit alpha 1	Source:HGNC Symbol
1066	ENSOMYG00000000158	IL11RA	interleukin 11 receptor subunit alpha	Source:HGNC Symbol
1066	ENSOMYG00000000158	OSMR	oncostatin M receptor	Source:HGNC Symbol
1066	ENSOMYG00000000158	IL2RG	interleukin 2 receptor subunit gamma	Source:HGNC Symbol
1066	ENSOMYG00000000158	IL6R	interleukin 6 receptor	Source:HGNC Symbol
1066	ENSOMYG00000000158	IL23R	interleukin 23 receptor	Source:HGNC Symbol
1066	ENSOMYG00000000158	IL3RA	interleukin 3 receptor subunit alpha	Source:HGNC Symbol
1066	ENSOMYG00000000158	CRLF2	cytokine receptor like factor 2	Source:HGNC Symbol
1067	CSF3R	CSF3R	colony stimulating factor 3 receptor	Source:HGNC Symbol
1068	ENSOMYG00000041873	CXorf38	chromosome X open reading frame 38	Source:HGNC Symbol
1069	VDRB_1	N/A	N/A
1070	ENSOMYG00000068932	N/A	N/A
1071	ENSOMYG00000017645	MR1	major histocompatibility complex, class I-related	Source:HGNC Symbol
1071	ENSOMYG00000017645	AZGP1	alpha-2-glycoprotein 1, zinc-binding	Source:HGNC Symbol
1072	EOMESA	EOMES	eomesodermin	Source:HGNC Symbol
1073	ENSOMYG00000003952	ERLIN2	ER lipid raft associated 2	Source:HGNC Symbol
1074	EPG5	EPG5	ectopic P-granules 5 autophagy tethering factor	Source:HGNC Symbol
1075	PLA2G4AA	PLA2G4A	phospholipase A2 group IVA	Source:HGNC Symbol
1076	ENSOMYG00000054767	MGAM2	maltase-glucoamylase 2 (putative)	Source:HGNC Symbol
1077	P2RY1	P2RY1	purinergic receptor P2Y1	Source:HGNC Symbol
1078	NEURL1AA_2	N/A	N/A
1079	ENSOMYG00000039495	N/A	N/A
1080	ENSOMYG00000015950	GLUL	glutamate-ammonia ligase	Source:HGNC Symbol
1081	RELB_2	N/A	N/A
1082	SDR16C5A_1	N/A	N/A
1083	ENSOMYG00000050911	IL2RB	interleukin 2 receptor subunit beta	Source:HGNC Symbol
1084	PIK3IP1_1	N/A	N/A
1085	MMP9_1	N/A	N/A
1086	TBX21_1	N/A	N/A
1087	TOB1A_1	N/A	N/A
1088	TRIM25_1	N/A	N/A
1089	ENSOMYG00000042143	CRTAM	cytotoxic and regulatory T cell molecule	Source:HGNC Symbol
1090	ENSOMYG00000033607	IDNK	IDNK gluconokinase	Source:HGNC Symbol
1091	EIF4EBP3L_1	N/A	N/A
1092	ENSOMYG00000064325	EYS	eyes shut homolog	Source:HGNC Symbol
1093	NR1D1_1	N/A	N/A
1094	ENSOMYG00000073836	N/A	N/A
1095	ENSOMYG00000007328	N/A	N/A
1096	ENSOMYG00000018280	N/A	N/A
1097	LONRF1L_1	N/A	N/A
1098	ENSOMYG00000017111	NYNRIN	NYN domain and retroviral integrase containing	Source:HGNC Symbol
1099	IL17RC_1	N/A	N/A
1100	ENSOMYG00000023453	N/A	N/A
1101	ENSOMYG00000032127	PLA2G7	phospholipase A2 group VII	Source:HGNC Symbol
1102	SLC44A5B_2	N/A	N/A
1103	CARD9_2	N/A	N/A
1104	SI:CH211-247J9.1	N/A	N/A
1105	CRY3B_2	N/A	N/A
1106	ENSOMYG00000032687	N/A	N/A
1107	ENSOMYG00000009147	MYCBP	MYC binding protein	Source:HGNC Symbol
1108	ZAK	MAP3K20	mitogen-activated protein kinase kinase kinase 20	Source:HGNC Symbol
1109	GRB7	N/A	N/A
1110	CK-2.1	N/A	N/A
1111	IL13RA1A	N/A	N/A
1112	ENSOMYG00000043954	ZC3H12A	zinc finger CCCH-type containing 12A	Source:HGNC Symbol
1113	PSMB10	N/A	N/A
1114	ENSOMYG00000009884	N/A	N/A
1115	GBP	N/A	N/A
1115	GBP	N/A	N/A
1116	ENSOMYG00000074434	N/A	N/A
1117	NFE2_2	N/A	N/A
1118	ENSOMYG00000016777	N/A	N/A
1119	ACADS_2	N/A	N/A
1120	ENSOMYG00000008768	RBCK1	RANBP2-type and C3HC4-type zinc finger containing 1	Source:HGNC Symbol
1120	ENSOMYG00000008768	SHARPIN	SHANK associated RH domain interactor	Source:HGNC Symbol
1121	ENSOMYG00000041155	FAS	Fas cell surface death receptor	Source:HGNC Symbol
1122	ENSOMYG00000033620	SULT2A1	sulfotransferase family 2A member 1	Source:HGNC Symbol
1122	ENSOMYG00000033620	SULT1E1	sulfotransferase family 1E member 1	Source:HGNC Symbol
1122	ENSOMYG00000033620	SULT1A1	sulfotransferase family 1A member 1	Source:HGNC Symbol
1122	ENSOMYG00000033620	SULT1A2	sulfotransferase family 1A member 2	Source:HGNC Symbol
1122	ENSOMYG00000033620	SULT1A4	sulfotransferase family 1A member 4	Source:HGNC Symbol
1122	ENSOMYG00000033620	SULT1A3	sulfotransferase family 1A member 3	Source:HGNC Symbol
1123	WIPI1_1	N/A	N/A
1124	CYLDB_2	N/A	N/A
1125	ENSOMYG00000003739	N/A	N/A
1126	JUNBB_2	N/A	N/A
1127	ENSOMYG00000048933	N/A	N/A
1128	ENSOMYG00000019025	N/A	N/A
1129	PARD6A_1	N/A	N/A
1130	ENSOMYG00000033570	PRODH	proline dehydrogenase 1	Source:HGNC Symbol
1131	CYTF	CST7	cystatin F	Source:HGNC Symbol
1132	PSTPIP2_2	N/A	N/A
1133	SLC3A2B_1	N/A	N/A
1134	ZFP313	RNF114	ring finger protein 114	Source:HGNC Symbol
1135	ENSOMYG00000045350	RNF214	ring finger protein 214	Source:HGNC Symbol
1136	IFI35_2	N/A	N/A
1137	ENSOMYG00000076260	N/A	N/A
1138	ENSOMYG00000045146	DNAJC5G	DnaJ heat shock protein family (Hsp40) member C5 gamma	Source:HGNC Symbol
1139	DEDD1_1	N/A	N/A
1140	ENSOMYG00000035968	N/A	N/A
1141	ENSOMYG00000066917	N/A	N/A
1142	ENSOMYG00000012158	N/A	N/A
1143	SI:CH211-1I11.3_2	N/A	N/A
1144	ENSOMYG00000005043	N/A	N/A
1145	YBX2_2	N/A	N/A
1146	ENSOMYG00000063509	N/A	N/A
1147	SI:CH1073-406L10.2_2	N/A	N/A
1148	ENSOMYG00000025607	N/A	N/A
1149	ENSOMYG00000065077	N/A	N/A
1150	ENSOMYG00000017882	MAFB	MAF bZIP transcription factor B	Source:HGNC Symbol
1151	ENSOMYG00000004018	CARS1	cysteinyl-tRNA synthetase 1	Source:HGNC Symbol
1152	DUSP6_2	N/A	N/A
1153	ENSOMYG00000031372	N/A	N/A
1154	ENSOMYG00000075468	FOXK1	forkhead box K1	Source:HGNC Symbol
1155	SI:CH211-260E23.9_2	N/A	N/A
1156	ENSOMYG00000037018	ETV6	ETS variant transcription factor 6	Source:HGNC Symbol
1157	FSTB_2	N/A	N/A
1158	ZGC:153681	N/A	N/A
1159	RGS18_2	N/A	N/A
1160	TSPAN2A_2	N/A	N/A
1161	TTC12	N/A	N/A
1162	PSMB9A	PSMB9	proteasome 20S subunit beta 9	Source:HGNC Symbol
1163	ULK1B_2	N/A	N/A
1164	ENSOMYG00000057604	N/A	N/A
1165	BCL6AB_2	N/A	N/A
1166	ENSOMYG00000013892	PHAF1	phagosome assembly factor 1	Source:HGNC Symbol
1167	NFIL3-6_2	N/A	N/A
1168	ENSOMYG00000036199	N/A	N/A
1169	ENSOMYG00000046050	N/A	N/A
1170	ENSOMYG00000045160	GPRC5A	G protein-coupled receptor class C group 5 member A	Source:HGNC Symbol
1170	ENSOMYG00000045160	GPRC5D	G protein-coupled receptor class C group 5 member D	Source:HGNC Symbol
1171	ENSOMYG00000056395	N/A	N/A
1172	ENSOMYG00000028623	VCAM1	vascular cell adhesion molecule 1	Source:HGNC Symbol
1173	ENSOMYG00000069683	N/A	N/A
1174	NBR1A_2	N/A	N/A
1175	ENSOMYG00000036715	N/A	N/A
1176	ENSOMYG00000019552	PLS1	plastin 1	Source:HGNC Symbol
1177	CCN2_1	N/A	N/A
1178	ADAP2_2	N/A	N/A
1179	HCK_1	N/A	N/A
1180	ENSOMYG00000005320	ARG2	arginase 2	Source:HGNC Symbol
1181	ZGC:175214_1	N/A	N/A
1182	ENSOMYG00000029762	PLIN2	perilipin 2	Source:HGNC Symbol
1183	LAMC2_2	N/A	N/A
1184	ENSOMYG00000009416	ATP1A1	ATPase Na+/K+ transporting subunit alpha 1	Source:HGNC Symbol
1185	ENSOMYG00000053251	N/A	N/A
1186	ARHGAP21B	N/A	N/A
1187	SI:CH211-106H11.3_2	N/A	N/A
1188	STAT4_2	N/A	N/A
1189	ENSOMYG00000025698	CD68	CD68 molecule	Source:HGNC Symbol
1190	ENSOMYG00000008612	SLC22A17	solute carrier family 22 member 17	Source:HGNC Symbol
1191	ENSOMYG00000035953	PAIP2	poly(A) binding protein interacting protein 2	Source:HGNC Symbol
1192	ENSOMYG00000022457	N/A	N/A
1193	SLCO2B1_2	N/A	N/A
1194	ENSOMYG00000019489	ADGRF5	adhesion G protein-coupled receptor F5	Source:HGNC Symbol
1195	KAT2B_1	N/A	N/A
1196	BCKDK	BCKDK	branched chain keto acid dehydrogenase kinase	Source:HGNC Symbol
1197	ENSOMYG00000023094	TMPRSS13	transmembrane serine protease 13	Source:HGNC Symbol
1198	CGAS_2	N/A	N/A
1199	ENSOMYG00000004623	PIK3R4	phosphoinositide-3-kinase regulatory subunit 4	Source:HGNC Symbol
1200	SNAP47_2	N/A	N/A
1201	SLC38A5B_1	N/A	N/A
1202	ENSOMYG00000047152	CSF1R	colony stimulating factor 1 receptor	Source:HGNC Symbol
1203	SI:DKEY-222N6.2	N/A	N/A
1204	LRRC32	N/A	N/A
1205	HLF_1	N/A	N/A
1206	ZFYVE1	ZFYVE1	zinc finger FYVE-type containing 1	Source:HGNC Symbol
1206	ZFYVE1	ZFYVE1	zinc finger FYVE-type containing 1	Source:HGNC Symbol
1207	ENSOMYG00000043894	N/A	N/A
1208	ENSOMYG00000006923	N/A	N/A
1209	USP53_1	N/A	N/A
1210	SI:CH1073-513E17.1_1	N/A	N/A
1211	SOCS3_2	N/A	N/A
1212	ENSOMYG00000033867	PRRT3	proline rich transmembrane protein 3	Source:HGNC Symbol
1213	ENSOMYG00000002562	N/A	N/A
1214	ENSOMYG00000011475	N/A	N/A
1215	ENSOMYG00000029028	EXOC3L4	exocyst complex component 3 like 4	Source:HGNC Symbol
1216	ENSOMYG00000011362	SLC8B1	solute carrier family 8 member B1	Source:HGNC Symbol
1217	ENSOMYG00000029063	TNFAIP2	TNF alpha induced protein 2	Source:HGNC Symbol
1218	ENSOMYG00000072363	N/A	N/A
1219	ERMP1_1	N/A	N/A
1220	ENSOMYG00000063813	N/A	N/A
1221	STK11IP_1	N/A	N/A
1222	CRTAM	CRTAM	cytotoxic and regulatory T cell molecule	Source:HGNC Symbol
1223	NTD5	N/A	N/A
1224	CD53	CD53	CD53 molecule	Source:HGNC Symbol
1225	ERLEC1	ERLEC1	endoplasmic reticulum lectin 1	Source:HGNC Symbol
1226	C4_1	N/A	N/A
1227	PIM1_1	N/A	N/A
1228	IL2RC2	IL27RA	interleukin 27 receptor subunit alpha	Source:HGNC Symbol
1228	IL2RC2	IL2RG	interleukin 2 receptor subunit gamma	Source:HGNC Symbol
1228	IL2RC2	IL3RA	interleukin 3 receptor subunit alpha	Source:HGNC Symbol
1229	ENSOMYG00000005587	TCP11L2	t-complex 11 like 2	Source:HGNC Symbol
1230	ENSOMYG00000009788	EPDR1	ependymin related 1	Source:HGNC Symbol
1231	KCNJ16_1	N/A	N/A
1232	ENSOMYG00000027089	N/A	N/A
1233	CDN2B_2	N/A	N/A
1234	TNFRSF1B_2	N/A	N/A
1235	ACAD11	ACAD11	acyl-CoA dehydrogenase family member 11	Source:HGNC Symbol
1236	ENSOMYG00000017425	PIP5K1B	phosphatidylinositol-4-phosphate 5-kinase type 1 beta	Source:HGNC Symbol
1237	ENSOMYG00000009464	ZACN	zinc activated ion channel	Source:HGNC Symbol
1238	ENSOMYG00000036513	N/A	N/A
1239	ENSOMYG00000032878	UBE2H	ubiquitin conjugating enzyme E2 H	Source:HGNC Symbol
1240	SI:CH211-79K12.1_2	N/A	N/A
1241	ENSOMYG00000010563	N/A	N/A
1242	ENSOMYG00000016121	N/A	N/A
1243	ENSOMYG00000049799	N/A	N/A
1244	BADA_1	N/A	N/A
1245	ARRDC3A_2	N/A	N/A
1246	ENSOMYG00000028972	LZTS1	leucine zipper tumor suppressor 1	Source:HGNC Symbol
1247	ENSOMYG00000038341	SINHCAF	SIN3-HDAC complex associated factor	Source:HGNC Symbol
1248	GA45B	GADD45B	growth arrest and DNA damage inducible beta	Source:HGNC Symbol
1249	CALCOCO1A_2	N/A	N/A
1250	ENSOMYG00000019504	ITGAX	integrin subunit alpha X	Source:HGNC Symbol
1251	PTPN22_1	N/A	N/A
1252	SLC2A6	SLC2A6	solute carrier family 2 member 6	Source:HGNC Symbol
1253	ENSOMYG00000013580	N/A	N/A
1254	ENSOMYG00000014464	TMEM219	transmembrane protein 219	Source:HGNC Symbol
1255	PIK3IP1_2	N/A	N/A
1256	CETP	CETP	cholesteryl ester transfer protein	Source:HGNC Symbol
1256	CETP	BPIFC	BPI fold containing family C	Source:HGNC Symbol
1257	ENSOMYG00000027895	DHRS13	dehydrogenase/reductase 13	Source:HGNC Symbol
1258	UBE2W	UBE2W	ubiquitin conjugating enzyme E2 W	Source:HGNC Symbol
1259	SI:DKEY-172J4.3_1	N/A	N/A
1260	PPDPFA_1	N/A	N/A
1261	PRF1.3	N/A	N/A
1262	ENSOMYG00000004082	N/A	N/A
1263	ENSOMYG00000042548	SKIL	SKI like proto-oncogene	Source:HGNC Symbol
1264	ENSOMYG00000014881	PVR	PVR cell adhesion molecule	Source:HGNC Symbol
1264	ENSOMYG00000014881	NECTIN2	nectin cell adhesion molecule 2	Source:HGNC Symbol
1264	ENSOMYG00000014881	SMAGP	small cell adhesion glycoprotein	Source:HGNC Symbol
1264	ENSOMYG00000014881	TIGIT	T cell immunoreceptor with Ig and ITIM domains	Source:HGNC Symbol
1264	ENSOMYG00000014881	NCR3	natural cytotoxicity triggering receptor 3	Source:HGNC Symbol
1265	ENSOMYG00000051201	N/A	N/A
1266	LIPEA	LIPE	lipase E, hormone sensitive type	Source:HGNC Symbol
1267	SOCS2	SOCS2	suppressor of cytokine signaling 2	Source:HGNC Symbol
1267	SOCS2	SOCS2	suppressor of cytokine signaling 2	Source:HGNC Symbol
1268	ENSOMYG00000077125	N/A	N/A
1269	MGAT1A_2	N/A	N/A
1270	NOD2	NOD2	nucleotide binding oligomerization domain containing 2	Source:HGNC Symbol
1271	IL20RA_2	N/A	N/A
1272	ENSOMYG00000053238	N/A	N/A
1273	FAM13A_2	N/A	N/A
1274	RGS4_2	N/A	N/A
1275	CTSS_2	N/A	N/A
1276	ENSOMYG00000049010	N/A	N/A
1277	ENSOMYG00000028687	MAF1	MAF1 homolog, negative regulator of RNA polymerase III	Source:HGNC Symbol
1278	DDIT3_1	N/A	N/A
1279	ENSOMYG00000036761	N/A	N/A
1280	USP43A_2	N/A	N/A
1281	ZFYVE1	ZFYVE1	zinc finger FYVE-type containing 1	Source:HGNC Symbol
1281	ZFYVE1	ZFYVE1	zinc finger FYVE-type containing 1	Source:HGNC Symbol
1282	MON1BB_2	N/A	N/A
1283	ENSOMYG00000042419	YPEL5	yippee like 5	Source:HGNC Symbol
1284	ENSOMYG00000063324	N/A	N/A
1285	ENSOMYG00000003006	CARS1	cysteinyl-tRNA synthetase 1	Source:HGNC Symbol
1286	ENSOMYG00000022264	N/A	N/A
1287	ENSOMYG00000014321	ARHGEF25	Rho guanine nucleotide exchange factor 25	Source:HGNC Symbol
1288	ENSOMYG00000004019	N/A	N/A
1289	STAT1-2	STAT1	signal transducer and activator of transcription 1	Source:HGNC Symbol
1290	MET_1	N/A	N/A
1291	SESN1_2	N/A	N/A
1292	YPEL3_2	N/A	N/A
1293	ENSOMYG00000003648	LYZ	lysozyme	Source:HGNC Symbol
1294	FYBB_2	N/A	N/A
1295	ENSOMYG00000046176	MPZL3	myelin protein zero like 3	Source:HGNC Symbol
1296	ENSOMYG00000016923	PLPP3	phospholipid phosphatase 3	Source:HGNC Symbol
1297	SI:DKEY-222B8.1_2	N/A	N/A
1298	ENSOMYG00000034649	BACH1	BTB domain and CNC homolog 1	Source:HGNC Symbol
1299	ST3GAL4_2	N/A	N/A
1300	ENSOMYG00000043168	RALGDS	ral guanine nucleotide dissociation stimulator	Source:HGNC Symbol
1301	EPS8L1A_2	N/A	N/A
1302	ENSOMYG00000052979	N/A	N/A
1303	TNFRSF1A	N/A	N/A
1304	ENSOMYG00000013913	N/A	N/A
1305	CEBPD_2	N/A	N/A
1306	ENSOMYG00000042506	CYBB	cytochrome b-245 beta chain	Source:HGNC Symbol
1307	EPHB6_2	N/A	N/A
1308	ENSOMYG00000058950		novel protein
1309	ENSOMYG00000027300	RGCC	regulator of cell cycle	Source:HGNC Symbol
1310	ENSOMYG00000060427	N/A	N/A
1311	ENSOMYG00000071089	REXO5	RNA exonuclease 5	Source:HGNC Symbol
1312	H1-0_2	N/A	N/A
1313	ENSOMYG00000015993	N/A	N/A
1314	STK11IP_2	N/A	N/A
1315	PLAG1	PLAG1	PLAG1 zinc finger	Source:HGNC Symbol
1316	MPPE1	MPPE1	metallophosphoesterase 1	Source:HGNC Symbol
1317	MAP1LC3B_1	N/A	N/A
1318	ENSOMYG00000000767	TRIM41	tripartite motif containing 41	Source:HGNC Symbol
1318	ENSOMYG00000000767	TRIM52	tripartite motif containing 52	Source:HGNC Symbol
1319	ENSOMYG00000068654	N/A	N/A
1320	ENSOMYG00000076825	RAPGEF5	Rap guanine nucleotide exchange factor 5	Source:HGNC Symbol
1321	ENSOMYG00000030560	N/A	N/A
1322	MYO1F_2	N/A	N/A
1323	ENSOMYG00000014793	FAM169A	family with sequence similarity 169 member A	Source:HGNC Symbol
1324	ENSOMYG00000008596	PTGDS	prostaglandin D2 synthase	Source:HGNC Symbol
1325	NUB1_1	N/A	N/A
1326	ENSOMYG00000006818	N/A	N/A
1327	FAM214A_2	N/A	N/A
1328	ENSOMYG00000041192	CSF1R	colony stimulating factor 1 receptor	Source:HGNC Symbol
1329	B2M_1	N/A	N/A
1330	FBXO7_1	N/A	N/A
1331	NOD1_1	N/A	N/A
1332	ENSOMYG00000077562	N/A	N/A
1333	CLCN2C	CLCN2	chloride voltage-gated channel 2	Source:HGNC Symbol
1334	GSDMEB	GSDME	gasdermin E	Source:HGNC Symbol
1335	ENSOMYG00000028435	N/A	N/A
1336	ENSOMYG00000006616	PLSCR4	phospholipid scramblase 4	Source:HGNC Symbol
1336	ENSOMYG00000006616	PLSCR2	phospholipid scramblase 2	Source:HGNC Symbol
1336	ENSOMYG00000006616	PLSCR3	phospholipid scramblase 3	Source:HGNC Symbol
1337	ENSOMYG00000047205	DTX3L	deltex E3 ubiquitin ligase 3L	Source:HGNC Symbol
1338	FRZB_1	N/A	N/A
1339	DEPDC5	DEPDC5	DEP domain containing 5, GATOR1 subcomplex subunit	Source:HGNC Symbol
1340	CEBPD_1	N/A	N/A
1341	NPR2_1	N/A	N/A
1342	ENSOMYG00000054413	N/A	N/A
1343	SGK2_3	N/A	N/A
1344	ENSOMYG00000044978	N/A	N/A
1345	PIR_2	N/A	N/A
1346	ENSOMYG00000072837	SSTR3	somatostatin receptor 3	Source:HGNC Symbol
1347	ENSOMYG00000009104	N/A	N/A
1348	ENSOMYG00000017829	COLEC12	collectin subfamily member 12	Source:HGNC Symbol
1349	ENSOMYG00000052272	N/A	N/A
1350	MCRIP1_2	N/A	N/A
1351	IFI35_1	N/A	N/A
1352	ENSOMYG00000028348	ACP2	acid phosphatase 2, lysosomal	Source:HGNC Symbol
1353	TESK2_1	N/A	N/A
1354	CATHY	CTSZ	cathepsin Z	Source:HGNC Symbol
1355	NFKBIAB_2	N/A	N/A
1356	SI:DKEY-26C10.5_1	N/A	N/A
1357	ARHGEF38_2	N/A	N/A
1358	ENSOMYG00000011414	SBNO2	strawberry notch homolog 2	Source:HGNC Symbol
1359	TANK_1	N/A	N/A
1360	ENSOMYG00000014949	ACOT2	acyl-CoA thioesterase 2	Source:HGNC Symbol
1360	ENSOMYG00000014949	ACOT4	acyl-CoA thioesterase 4	Source:HGNC Symbol
1360	ENSOMYG00000014949	ACOT1	acyl-CoA thioesterase 1	Source:HGNC Symbol
1360	ENSOMYG00000014949	ACOT6	acyl-CoA thioesterase 6	Source:HGNC Symbol
1361	OPTN_2	N/A	N/A
1362	ENSOMYG00000027319	KLHL24	kelch like family member 24	Source:HGNC Symbol
1363	ENSOMYG00000062945	TACC1	transforming acidic coiled-coil containing protein 1	Source:HGNC Symbol
1364	ENSOMYG00000047439	UPK1B	uroplakin 1B	Source:HGNC Symbol
1365	CITED4A_1	N/A	N/A
1366	ENSOMYG00000028043	OXR1	oxidation resistance 1	Source:HGNC Symbol
1367	SCARB1_2	N/A	N/A
1368	UCP2B	UCP2	uncoupling protein 2	Source:HGNC Symbol
1369	ENSOMYG00000001262	N/A	N/A
1370	MYH6_1	N/A	N/A
1371	ENSOMYG00000039258	ANKIB1	ankyrin repeat and IBR domain containing 1	Source:HGNC Symbol
1372	NPRL2	NPRL2	NPR2 like, GATOR1 complex subunit	Source:HGNC Symbol
1373	ENSOMYG00000048799	N/A	N/A
1374	ENSOMYG00000051215	N/A	N/A
1375	ENSOMYG00000031685	IL31RA	interleukin 31 receptor A	Source:HGNC Symbol
1376	ENSOMYG00000020998	N/A	N/A
1377	JUNBB_1	N/A	N/A
1378	IL20RA_1	N/A	N/A
1379	ENSOMYG00000016079	ITGB2	integrin subunit beta 2	Source:HGNC Symbol
1380	ENSOMYG00000042465	N/A	N/A
1381	ENSOMYG00000014837	SLC8B1	solute carrier family 8 member B1	Source:HGNC Symbol
1382	SI:DKEY-29P10.4	N/A	N/A
1383	RGL3A_2	N/A	N/A
1384	ENSOMYG00000023306	PON1	paraoxonase 1	Source:HGNC Symbol
1384	ENSOMYG00000023306	PON3	paraoxonase 3	Source:HGNC Symbol
1384	ENSOMYG00000023306	PON2	paraoxonase 2	Source:HGNC Symbol
1385	ENSOMYG00000007555	IRF2	interferon regulatory factor 2	Source:HGNC Symbol
1386	ENSOMYG00000019508	FOXK2	forkhead box K2	Source:HGNC Symbol
1387	LPCAT4_2	N/A	N/A
1388	ENSOMYG00000014889	N/A	N/A
1389	TNS2A	N/A	N/A
1390	GS04	GLUL	glutamate-ammonia ligase	Source:HGNC Symbol
1391	ENSOMYG00000024298	MPP1	MAGUK p55 scaffold protein 1	Source:HGNC Symbol
1392	ENSOMYG00000046325	SIDT2	SID1 transmembrane family member 2	Source:HGNC Symbol
1393	ENSOMYG00000034465	PPHLN1	periphilin 1	Source:HGNC Symbol
1394	ENSOMYG00000005142	RILPL2	Rab interacting lysosomal protein like 2	Source:HGNC Symbol
1395	SQSTM1_2	N/A	N/A
1396	HEBP2	HEBP2	heme binding protein 2	Source:HGNC Symbol
1397	NUPR1A	N/A	N/A
1398	ENSOMYG00000018868	N/A	N/A
1399	ENSOMYG00000051340	N/A	N/A
1400	ENSOMYG00000062289	BTN2A1	butyrophilin subfamily 2 member A1	Source:HGNC Symbol
1401	SRD5A2A_1	N/A	N/A
1402	ENSOMYG00000014851	RIOK3	RIO kinase 3	Source:HGNC Symbol
1403	ENSOMYG00000001690	TENT2	terminal nucleotidyltransferase 2	Source:HGNC Symbol
1404	ENSOMYG00000006890	FRZB	frizzled related protein	Source:HGNC Symbol
1405	PITPNC1B_2	N/A	N/A
1406	ENSOMYG00000004996	SLC9B1	solute carrier family 9 member B1	Source:HGNC Symbol
1406	ENSOMYG00000004996	SLC9B2	solute carrier family 9 member B2	Source:HGNC Symbol
1407	ENSOMYG00000063454	N/A	N/A
1408	ENSOMYG00000034314	C1orf116	chromosome 1 open reading frame 116	Source:HGNC Symbol
1409	ENSOMYG00000006527	ETV6	ETS variant transcription factor 6	Source:HGNC Symbol
1410	ENSOMYG00000020630	SLC17A7	solute carrier family 17 member 7	Source:HGNC Symbol
1411	SPI1B_1	N/A	N/A
1412	LYZ2	LYZ	lysozyme	Source:HGNC Symbol
1413	ENSOMYG00000002231	IL12RB1	interleukin 12 receptor subunit beta 1	Source:HGNC Symbol
1413	ENSOMYG00000002231	IL27RA	interleukin 27 receptor subunit alpha	Source:HGNC Symbol
1413	ENSOMYG00000002231	GHR	growth hormone receptor	Source:HGNC Symbol
1413	ENSOMYG00000002231	IL13RA1	interleukin 13 receptor subunit alpha 1	Source:HGNC Symbol
1413	ENSOMYG00000002231	IL11RA	interleukin 11 receptor subunit alpha	Source:HGNC Symbol
1413	ENSOMYG00000002231	OSMR	oncostatin M receptor	Source:HGNC Symbol
1413	ENSOMYG00000002231	IL2RG	interleukin 2 receptor subunit gamma	Source:HGNC Symbol
1413	ENSOMYG00000002231	IL6R	interleukin 6 receptor	Source:HGNC Symbol
1413	ENSOMYG00000002231	IL23R	interleukin 23 receptor	Source:HGNC Symbol
1413	ENSOMYG00000002231	IL3RA	interleukin 3 receptor subunit alpha	Source:HGNC Symbol
1413	ENSOMYG00000002231	CRLF2	cytokine receptor like factor 2	Source:HGNC Symbol
1414	ADAM28_1	N/A	N/A
1415	ENSOMYG00000014203	N/A	N/A
1416	HAVCR1_2	N/A	N/A
1417	ENSOMYG00000054472	N/A	N/A
1418	ENSOMYG00000028462	N/A	N/A
1419	ENSOMYG00000030665	LGALS14	galectin 14	Source:HGNC Symbol
1419	ENSOMYG00000030665	LGALS13	galectin 13	Source:HGNC Symbol
1419	ENSOMYG00000030665	LGALS16	galectin 16	Source:HGNC Symbol
1420	ENSOMYG00000024652	N/A	N/A
1421	ENSOMYG00000008404	IL2RB	interleukin 2 receptor subunit beta	Source:HGNC Symbol
1422	CYLDL	N/A	N/A
1423	RNF8	RNF8	ring finger protein 8	Source:HGNC Symbol
1424	STEAP4_1	N/A	N/A
1425	STYK1A_2	N/A	N/A
1426	ENSOMYG00000002765	GYG1	glycogenin 1	Source:HGNC Symbol
1427	GS02	GLUL	glutamate-ammonia ligase	Source:HGNC Symbol
1428	ZFAND2A_1	N/A	N/A
1429	ARRDC1	ARRDC1	arrestin domain containing 1	Source:HGNC Symbol
1430	MAX	N/A	N/A
1430	MAX	MAX	MYC associated factor X	Source:HGNC Symbol
1431	ENSOMYG00000002877	N/A	N/A
1432	ENSOMYG00000026267	CTSB	cathepsin B	Source:HGNC Symbol
1433	ENSOMYG00000043842	N/A	N/A
1434	FOXO4_1	N/A	N/A
1435	CTNS_2	N/A	N/A
1436	ENSOMYG00000005358	N/A	N/A
1437	RBTSTAT3	STAT3	signal transducer and activator of transcription 3	Source:HGNC Symbol
1437	RBTSTAT3	STAT3	signal transducer and activator of transcription 3	Source:HGNC Symbol
1438	STAT3	STAT3	signal transducer and activator of transcription 3	Source:HGNC Symbol
1439	ENSOMYG00000065059	SMAD1	SMAD family member 1	Source:HGNC Symbol
1440	ENSOMYG00000026044	CPNE6	copine 6	Source:HGNC Symbol
1441	PI4K2A_1	N/A	N/A
1442	ENSOMYG00000061542	N/A	N/A
1443	SI:DKEYP-97E7.9	N/A	N/A
1444	PRF1	N/A	N/A
1445	ENSOMYG00000031283	CLDN4	claudin 4	Source:HGNC Symbol
1446	ENSOMYG00000054735	N/A	N/A
1447	TNFSF10	TNFSF10	TNF superfamily member 10	Source:HGNC Symbol
1447	TNFSF10	TNFSF10	TNF superfamily member 10	Source:HGNC Symbol
1448	ENSOMYG00000075495	N/A	N/A
1449	ENSOMYG00000009398	ATG2A	autophagy related 2A	Source:HGNC Symbol
1450	ENSOMYG00000022233	N/A	N/A
1451	CDKN1BB_2	N/A	N/A
1452	ALDH3A2B	ALDH3B1	aldehyde dehydrogenase 3 family member B1	Source:HGNC Symbol
1452	ALDH3A2B	ALDH3A1	aldehyde dehydrogenase 3 family member A1	Source:HGNC Symbol
1452	ALDH3A2B	ALDH1B1	aldehyde dehydrogenase 1 family member B1	Source:HGNC Symbol
1453	ENSOMYG00000009944	N/A	N/A
1454	IFI30_2	N/A	N/A
1455	ABCC2	ABCC11	ATP binding cassette subfamily C member 11	Source:HGNC Symbol
1455	ABCC2	ABCC10	ATP binding cassette subfamily C member 10	Source:HGNC Symbol
1456	ENSOMYG00000018563	N/A	N/A
1457	NOX1_2	N/A	N/A
1458	HPS5	HPS5	HPS5 biogenesis of lysosomal organelles complex 2 subunit 2	Source:HGNC Symbol
1459	ERAP1B	ERAP1	endoplasmic reticulum aminopeptidase 1	Source:HGNC Symbol
1460	ENSOMYG00000047296	N/A	N/A
1461	ENSOMYG00000013873	N/A	N/A
1462	RGS2	RGS2	regulator of G protein signaling 2	Source:HGNC Symbol
1462	RGS2	RGS2	regulator of G protein signaling 2	Source:HGNC Symbol
1463	ENSOMYG00000027229	N/A	N/A
1464	ENSOMYG00000000809	MIDEAS	mitotic deacetylase associated SANT domain protein	Source:HGNC Symbol
1465	TUFT1A_2	N/A	N/A
1466	ENSOMYG00000006916	TENT5B	terminal nucleotidyltransferase 5B	Source:HGNC Symbol
1467	ENSOMYG00000046181	DVL1	dishevelled segment polarity protein 1	Source:HGNC Symbol
1468	RNF128A_2	N/A	N/A
1469	ENSOMYG00000011297	PRELID3B	PRELI domain containing 3B	Source:HGNC Symbol
1470	HPS3_2	N/A	N/A
1471	ENSOMYG00000033009	N/A	N/A
1472	INPP5K_1	N/A	N/A
1473	ENSOMYG00000058821	FNIP1	folliculin interacting protein 1	Source:HGNC Symbol
1474	ENSOMYG00000069104	N/A	N/A
1475	WHAMM_2	N/A	N/A
1476	VPS41_2	N/A	N/A
1477	LPAR6	N/A	N/A
1478	BNIP3_1	N/A	N/A
1479	ENSOMYG00000043003	BPI	bactericidal permeability increasing protein	Source:HGNC Symbol
1479	ENSOMYG00000043003	LBP	lipopolysaccharide binding protein	Source:HGNC Symbol
1480	IP6K2B_2	N/A	N/A
1481	RBM38_1	N/A	N/A
1482	B2M_2	N/A	N/A
1483	ENSOMYG00000043400	N/A	N/A
1484	VRK2	VRK2	VRK serine/threonine kinase 2	Source:HGNC Symbol
1485	ENSOMYG00000047813	TTPA	alpha tocopherol transfer protein	Source:HGNC Symbol
1486	ENSOMYG00000027362	PARP14	poly(ADP-ribose) polymerase family member 14	Source:HGNC Symbol
1487	ENSOMYG00000007809	WDR91	WD repeat domain 91	Source:HGNC Symbol
1488	ENSOMYG00000026578	VSTM5	V-set and transmembrane domain containing 5	Source:HGNC Symbol
1489	ENSOMYG00000015479	N/A	N/A
1490	ENSOMYG00000011193	CBLN3	cerebellin 3 precursor	Source:HGNC Symbol
1491	EHF	EHF	ETS homologous factor	Source:HGNC Symbol
1491	EHF	EHF	ETS homologous factor	Source:HGNC Symbol
1492	ENSOMYG00000064684	N/A	N/A
1493	BCAS3_2	N/A	N/A
1494	ENSOMYG00000013538	MAP3K5	mitogen-activated protein kinase kinase kinase 5	Source:HGNC Symbol
1495	ENSOMYG00000050454	GABARAPL2	GABA type A receptor associated protein like 2	Source:HGNC Symbol
1496	GRHL3_2	N/A	N/A
1497	ENSOMYG00000042289	N/A	N/A
1498	FBXO25	FBXO25	F-box protein 25	Source:HGNC Symbol
1499	ASAH1B_2	N/A	N/A
1500	PNO1	PNO1	partner of NOB1 homolog	Source:HGNC Symbol
1501	DMRT2A_1	N/A	N/A
1502	ENSOMYG00000029232	N/A	N/A
1503	FOXP1A_2	N/A	N/A
1504	ELF3_2	N/A	N/A
1505	PTPN22_2	N/A	N/A
1506	SNX9A	SNX9	sorting nexin 9	Source:HGNC Symbol
1507	HEPACAM2_2	N/A	N/A
1508	ENSOMYG00000025266	DPEP2	dipeptidase 2	Source:HGNC Symbol
1509	ENSOMYG00000031269	CLDN4	claudin 4	Source:HGNC Symbol
1510	EGFRA_1	N/A	N/A
1511	SOST_1	N/A	N/A
1512	PYCARD_2	N/A	N/A
1513	ENSOMYG00000010305	BTN2A1	butyrophilin subfamily 2 member A1	Source:HGNC Symbol
1514	ENSOMYG00000012252	SLC6A13	solute carrier family 6 member 13	Source:HGNC Symbol
1515	ENSOMYG00000067246	CX3CL1	C-X3-C motif chemokine ligand 1	Source:HGNC Symbol
1516	ENSOMYG00000032927	UPK2	uroplakin 2	Source:HGNC Symbol
1517	ENSOMYG00000009687	N/A	N/A
1518	NEIL1	NEIL1	nei like DNA glycosylase 1	Source:HGNC Symbol
1519	ENSOMYG00000002601	N/A	N/A
1520	P2RX1_2	N/A	N/A
1521	PTP4A3B	N/A	N/A
1522	ENSOMYG00000019103	HAGH	hydroxyacylglutathione hydrolase	Source:HGNC Symbol
1523	GADD45B	GADD45B	growth arrest and DNA damage inducible beta	Source:HGNC Symbol
1524	UNM_SA1261_1	N/A	N/A
1525	SPATA2L	SPATA2L	spermatogenesis associated 2 like	Source:HGNC Symbol
1526	ZCCHC24_1	N/A	N/A
1527	ENSOMYG00000042380	N/A	N/A
1528	NEK4_2	N/A	N/A
1529	SI:CH1073-291C23.2_1	N/A	N/A
1530	ENSOMYG00000031366	SLC22A23	solute carrier family 22 member 23	Source:HGNC Symbol
1531	ENSOMYG00000015697	EHBP1L1	EH domain binding protein 1 like 1	Source:HGNC Symbol
1532	ENSOMYG00000019894	CD1D	CD1d molecule	Source:HGNC Symbol
1532	ENSOMYG00000019894	CD1A	CD1a molecule	Source:HGNC Symbol
1532	ENSOMYG00000019894	CD1C	CD1c molecule	Source:HGNC Symbol
1532	ENSOMYG00000019894	CD1B	CD1b molecule	Source:HGNC Symbol
1532	ENSOMYG00000019894	CD1E	CD1e molecule	Source:HGNC Symbol
1533	ZGC:174888	N/A	N/A
1534	DLG5	N/A	N/A
1535	GRK5_1	N/A	N/A
1536	INPP5L_1	N/A	N/A
1537	BHLHE40_1	N/A	N/A
1538	ENSOMYG00000004007	N/A	N/A
1539	ENSOMYG00000039938	N/A	N/A
1540	EFNA1B_1	N/A	N/A
1541	MST1RA_1	N/A	N/A
1542	ETS2_2	N/A	N/A
1543	ENSOMYG00000022039	ABCA1	ATP binding cassette subfamily A member 1	Source:HGNC Symbol
1544	ZGC:153031_1	N/A	N/A
1545	ZGC:154055	N/A	N/A
1546	PNRC1	N/A	N/A
1547	ENSOMYG00000013176	N/A	N/A
1548	NFKB2_2	N/A	N/A
1549	ENSOMYG00000075911	N/A	N/A
1550	ENSOMYG00000003774	KCNC4	potassium voltage-gated channel subfamily C member 4	Source:HGNC Symbol
1551	ENSOMYG00000072327	N/A	N/A
1552	LITAF	LITAF	lipopolysaccharide induced TNF factor	Source:HGNC Symbol
1553	ATXN1A_2	N/A	N/A
1554	ATP6AP1B_1	N/A	N/A
1555	STOML3B	STOML3	stomatin like 3	Source:HGNC Symbol
1556	ENSOMYG00000034569	STXBP2	syntaxin binding protein 2	Source:HGNC Symbol
1557	RNF103	RNF103	ring finger protein 103	Source:HGNC Symbol
1558	FBXO8_2	N/A	N/A
1559	ENSOMYG00000026469	N/A	N/A
1560	ENSOMYG00000001509	IRS4	insulin receptor substrate 4	Source:HGNC Symbol
1561	MICAL2A_1	N/A	N/A
1562	ENSOMYG00000059903	N/A	N/A
1563	PRRG4_2	N/A	N/A
1564	DCP2	DCP2	decapping mRNA 2	Source:HGNC Symbol
1565	MAP1LC3B_2	N/A	N/A
1566	BCL6AB_1	N/A	N/A
1567	MXD4_2	N/A	N/A
1568	FTR14L	N/A	N/A
1569	GALK1	GALK1	galactokinase 1	Source:HGNC Symbol
1570	ENSOMYG00000073775	PLCB3	phospholipase C beta 3	Source:HGNC Symbol
1571	ELMO3_1	N/A	N/A
1572	MKNK2A	MKNK2	MAPK interacting serine/threonine kinase 2	Source:HGNC Symbol
1573	ENSOMYG00000017800	SBNO2	strawberry notch homolog 2	Source:HGNC Symbol
1574	ENSOMYG00000025546	UBE2H	ubiquitin conjugating enzyme E2 H	Source:HGNC Symbol
1575	CNPPD1_1	N/A	N/A

## Sheet: Gills Mc down
Sr. No	initial_alias	ortholog_name	Description
1	ZIC2A_2	N/A	N/A
2	ENSOMYG00000022195	N/A	N/A
3	GREB1_2	N/A	N/A
4	ENSOMYG00000017190	N/A	N/A
5	ENSOMYG00000047066	UNC13C	unc-13 homolog C	Source:HGNC Symbol
6	ENSOMYG00000006380	N/A	N/A
7	ENSOMYG00000031907	N/A	N/A
8	ENSOMYG00000000419	N/A	N/A
9	ALDH1A3_1	N/A	N/A
10	BSNB_2	N/A	N/A
11	FOSAB_2	N/A	N/A
12	POU2F3_1	N/A	N/A
13	SLC43A1A_2	N/A	N/A
14	ENSOMYG00000035899	N/A	N/A
15	ENSOMYG00000059646	TSC22D3	TSC22 domain family member 3	Source:HGNC Symbol
16	CCR9A_2	N/A	N/A
17	RGS1_2	N/A	N/A
18	ITPR1B_2	N/A	N/A
19	MMP9_2	N/A	N/A

## Sheet: Gills Mc+ down
Sr. No	initial_alias	ortholog_name	Description
1	MYL7_2	N/A	N/A
2	ENSOMYG00000004200	N/A	N/A
3	ENSOMYG00000017025	MYL3	myosin light chain 3	Source:HGNC Symbol
4	ZIC2A_2	N/A	N/A
5	ENSOMYG00000008465	TNNT2	troponin T2, cardiac type	Source:HGNC Symbol
6	EPD_1	N/A	N/A
7	ENSOMYG00000006380	N/A	N/A
8	ENSOMYG00000031588	N/A	N/A
9	SI:DKEY-183J2.10_2	N/A	N/A
10	ENSOMYG00000006357	N/A	N/A
11	ENSOMYG00000030178	N/A	N/A
12	HMBSB_2	N/A	N/A
13	SV2BB_2	N/A	N/A
14	PYCR1B_1	N/A	N/A
15	ENSOMYG00000002120	NPR2	natriuretic peptide receptor 2	Source:HGNC Symbol
16	ENSOMYG00000025851	MMP27	matrix metallopeptidase 27	Source:HGNC Symbol
16	ENSOMYG00000025851	MMP3	matrix metallopeptidase 3	Source:HGNC Symbol
16	ENSOMYG00000025851	MMP10	matrix metallopeptidase 10	Source:HGNC Symbol
16	ENSOMYG00000025851	MMP26	matrix metallopeptidase 26	Source:HGNC Symbol
16	ENSOMYG00000025851	MMP12	matrix metallopeptidase 12	Source:HGNC Symbol
17	SREBF1_2	N/A	N/A
18	RTCB	RTCB	RNA 2',3'-cyclic phosphate and 5'-OH ligase	Source:HGNC Symbol
19	MMP9_2	N/A	N/A
20	NASP	NASP	nuclear autoantigenic sperm protein	Source:HGNC Symbol
20	NASP	NASP	nuclear autoantigenic sperm protein	Source:HGNC Symbol
21	WDHD1	WDHD1	WD repeat and HMG-box DNA binding protein 1	Source:HGNC Symbol
22	FABP2_1	N/A	N/A
23	ENSOMYG00000070996	G3BP2	G3BP stress granule assembly factor 2	Source:HGNC Symbol
24	CCN1L1	N/A	N/A
25	ENSOMYG00000003960	RNPS1	RNA binding protein with serine rich domain 1	Source:HGNC Symbol
26	MCM2_1	N/A	N/A
27	ERC1A_1	N/A	N/A
28	FUS	FUS	FUS RNA binding protein	Source:HGNC Symbol
29	THUMPD1	THUMPD1	THUMP domain containing 1	Source:HGNC Symbol
29	THUMPD1	THUMPD1	THUMP domain containing 1	Source:HGNC Symbol
30	ENSOMYG00000010930	N/A	N/A
31	ENSOMYG00000013424	ATP2A1	ATPase sarcoplasmic/endoplasmic reticulum Ca2+ transporting 1	Source:HGNC Symbol
32	ENSOMYG00000065281	N/A	N/A
33	ENSOMYG00000070180	TGFB3	transforming growth factor beta 3	Source:HGNC Symbol
34	LRRC59	N/A	N/A
34	LRRC59	N/A	N/A
35	ENSOMYG00000044465	SFRP5	secreted frizzled related protein 5	Source:HGNC Symbol
36	TRAP1_1	N/A	N/A
37	NOL12_1	N/A	N/A
38	ENSOMYG00000010478	HYOU1	hypoxia up-regulated 1	Source:HGNC Symbol
39	ENSOMYG00000061359	PPP1R14A	protein phosphatase 1 regulatory inhibitor subunit 14A	Source:HGNC Symbol
40	CDCA7A_1	N/A	N/A
41	MXRA5A_1	N/A	N/A

## Sheet: Gills Tb down
Sr. No	initial_alias	ortholog_name	Description
1	MYL7_2	N/A	N/A
2	ENSOMYG00000004200	N/A	N/A
3	ENSOMYG00000008465	TNNT2	troponin T2, cardiac type	Source:HGNC Symbol
4	ZIC2A_2	N/A	N/A
5	ENSOMYG00000001123	N/A	N/A
6	ENSOMYG00000040268	N/A	N/A
7	ENSOMYG00000006380	N/A	N/A
8	ENSOMYG00000002525	N/A	N/A
9	ENSOMYG00000062477	N/A	N/A

## Sheet: Gills Tb+ down
Sr. No	initial_alias	ortholog_name	Description
1	ZIC2A_2	N/A	N/A
2	PCLOA_1	N/A	N/A
3	CACNA1AB	CACNA1A	calcium voltage-gated channel subunit alpha1 A	Source:HGNC Symbol
4	ENSOMYG00000034325	PRSS16	serine protease 16	Source:HGNC Symbol
5	SI:DKEY-183J2.10_1	N/A	N/A
6	PROCA1_2	N/A	N/A
7	RAG1	RAG1	recombination activating 1	Source:HGNC Symbol
8	EPD_1	N/A	N/A
9	ENSOMYG00000063717	N/A	N/A
10	SDCBP	SDCBP	syndecan binding protein	Source:HGNC Symbol
11	ENSOMYG00000051487	N/A	N/A
12	ENSOMYG00000027728	SLC16A3	solute carrier family 16 member 3	Source:HGNC Symbol
13	NR1D4A_2	N/A	N/A
14	ENSOMYG00000042697	GJD2	gap junction protein delta 2	Source:HGNC Symbol
15	GATM_1	N/A	N/A
16	GATM_2	N/A	N/A
17	ENSOMYG00000048841	N/A	N/A
18	SI:DKEY-183J2.10_2	N/A	N/A
19	UHRF1BP1	N/A	N/A
20	ENSOMYG00000004478	N/A	N/A
21	S100B_1	N/A	N/A
22	SI:CH211-184M13.4	N/A	N/A
23	ENSOMYG00000037602	N/A	N/A
24	ENSOMYG00000058328	N/A	N/A
25	ENSOMYG00000006026	LMNA	lamin A/C	Source:HGNC Symbol
26	ENSOMYG00000010277	N/A	N/A
27	RAG2	RAG2	recombination activating 2	Source:HGNC Symbol
28	CD8A	CD8A	CD8 subunit alpha	Source:HGNC Symbol
29	TKT_2	N/A	N/A
30	ENSOMYG00000035638	N/A	N/A
31	ENSOMYG00000045102	N/A	N/A
32	VSNL1B_1	N/A	N/A
33	ENSOMYG00000038664	PTGES3L	prostaglandin E synthase 3 like	Source:HGNC Symbol
34	CSGALNACT1B	N/A	N/A
35	ENSOMYG00000006380	N/A	N/A
36	MRPS11_1	N/A	N/A
37	ENSOMYG00000075836	N/A	N/A
38	FLRT1B_2	N/A	N/A
39	CD4-1_1	N/A	N/A
40	NMRK2	N/A	N/A
41	CPS1	CPS1	carbamoyl-phosphate synthase 1	Source:HGNC Symbol
42	ENSOMYG00000014557	YWHAG	tyrosine 3-monooxygenase/tryptophan 5-monooxygenase activation protein gamma	Source:HGNC Symbol
43	ANKRD1B_2	N/A	N/A
44	TRIM54	TRIM54	tripartite motif containing 54	Source:HGNC Symbol
45	ENSOMYG00000069950	MYADML2	myeloid associated differentiation marker like 2	Source:HGNC Symbol
46	ENSOMYG00000026645	NECAP1	NECAP endocytosis associated 1	Source:HGNC Symbol
47	CDC6_2	N/A	N/A
48	ENSOMYG00000028862	N/A	N/A
49	ENSOMYG00000054624	ZNF804B	zinc finger protein 804B	Source:HGNC Symbol
50	TIMP2B_2	N/A	N/A
51	ENSOMYG00000003477	CDCA7L	cell division cycle associated 7 like	Source:HGNC Symbol
52	LSS	LSS	lanosterol synthase	Source:HGNC Symbol
53	SYNPO2LA_2	N/A	N/A
54	ENSOMYG00000030858	N/A	N/A
55	AGR2_2	N/A	N/A
56	MYDGF_1	N/A	N/A
57	DPYSL2B_1	N/A	N/A
58	ARF2B_1	N/A	N/A
59	FERMT1_1	N/A	N/A
60	ZGC:66479	GOLIM4	golgi integral membrane protein 4	Source:HGNC Symbol
61	MSS51_1	N/A	N/A
62	POLD1_1	N/A	N/A
63	DNMT3BA_2	N/A	N/A
64	ZRANB3_1	N/A	N/A
65	ENSOMYG00000017190	N/A	N/A
66	IM:7142702	N/A	N/A
67	RORC	N/A	N/A
68	MIGA1	MIGA1	mitoguardin 1	Source:HGNC Symbol
69	HNRNPLL	HNRNPLL	heterogeneous nuclear ribonucleoprotein L like	Source:HGNC Symbol
70	MIS12	MIS12	MIS12 kinetochore complex component	Source:HGNC Symbol
71	ENSOMYG00000002555	N/A	N/A
72	ENSOMYG00000069550	N/A	N/A
73	ENSOMYG00000074309	ZNF541	zinc finger protein 541	Source:HGNC Symbol
74	ENSOMYG00000017296	PPM1K	protein phosphatase, Mg2+/Mn2+ dependent 1K	Source:HGNC Symbol
75	ENSOMYG00000019134	N/A	N/A
76	ENSOMYG00000047066	UNC13C	unc-13 homolog C	Source:HGNC Symbol
77	ZWILCH	ZWILCH	zwilch kinetochore protein	Source:HGNC Symbol
78	ENSOMYG00000022342	VASH2	vasohibin 2	Source:HGNC Symbol
79	P3H4_3	N/A	N/A
80	ENSOMYG00000024032	XYLT1	xylosyltransferase 1	Source:HGNC Symbol
81	ENSOMYG00000027149	N/A	N/A
82	ST8SIA5_2	N/A	N/A
83	FABP7	N/A	N/A
84	GATD3A	N/A	N/A
85	SIRT7_2	N/A	N/A
86	PALM1A_2	N/A	N/A
87	SACS	SACS	sacsin molecular chaperone	Source:HGNC Symbol
87	SACS	SACS	sacsin molecular chaperone	Source:HGNC Symbol
88	CDCA7A_1	N/A	N/A
89	HSP90AA1.2	HSP90AA1	heat shock protein 90 alpha family class A member 1	Source:HGNC Symbol
89	HSP90AA1.2	HSP90AA1	heat shock protein 90 alpha family class A member 1	Source:HGNC Symbol
90	ENSOMYG00000072631	N/A	N/A
91	ENSOMYG00000076461	N/A	N/A
92	DGAT2_2	N/A	N/A
93	MIBP	N/A	N/A
94	ENSOMYG00000070996	G3BP2	G3BP stress granule assembly factor 2	Source:HGNC Symbol
95	ENSOMYG00000021605	N/A	N/A
96	NCAPG2_1	N/A	N/A
97	ENSOMYG00000015919	UNC45B	unc-45 myosin chaperone B	Source:HGNC Symbol
98	UHRF1_2	N/A	N/A
99	ENSOMYG00000013011	RFC2	replication factor C subunit 2	Source:HGNC Symbol
100	BCL11B_1	N/A	N/A
101	PYCR1B_2	N/A	N/A
102	ENSOMYG00000052089	MYADML2	myeloid associated differentiation marker like 2	Source:HGNC Symbol
103	CCNE2_1	N/A	N/A
104	PROCA1_1	N/A	N/A
105	CPZ_2	N/A	N/A
106	TUBB2B	N/A	N/A
107	ENSOMYG00000017511	N/A	N/A
108	RIOX1_2	N/A	N/A
109	ENSOMYG00000071803	N/A	N/A
110	CENPL_1	N/A	N/A
111	ENSOMYG00000047553	LDHA	lactate dehydrogenase A	Source:HGNC Symbol
112	GATB_2	N/A	N/A
113	ENSOMYG00000003960	RNPS1	RNA binding protein with serine rich domain 1	Source:HGNC Symbol
114	TCF19L_1	N/A	N/A
115	ENSOMYG00000015291	TMEM45A	transmembrane protein 45A	Source:HGNC Symbol
116	HSPA4B_2	N/A	N/A
117	ENSOMYG00000010130	N/A	N/A
118	ORC5_1	N/A	N/A
119	ENSOMYG00000061017	N/A	N/A
120	ZGC:103564	N/A	N/A
121	ENSOMYG00000006928	N/A	N/A
122	ENSOMYG00000014445	P4HA3	prolyl 4-hydroxylase subunit alpha 3	Source:HGNC Symbol
123	ENSOMYG00000015356	LRP1B	LDL receptor related protein 1B	Source:HGNC Symbol
124	ENSOMYG00000022779	PRPH	peripherin	Source:HGNC Symbol
125	FKBP10B	N/A	N/A
126	ENSOMYG00000067427	N/A	N/A
127	ZGC:193690_2	N/A	N/A
128	CDCA7A_2	N/A	N/A
129	ENSOMYG00000033332	BUB1	BUB1 mitotic checkpoint serine/threonine kinase	Source:HGNC Symbol
130	ENSOMYG00000012931	CCR9	C-C motif chemokine receptor 9	Source:HGNC Symbol
131	PYCR1B_1	N/A	N/A
132	FKBP9_1	N/A	N/A
133	ENSOMYG00000033021	METTL13	methyltransferase 13, eEF1A N-terminus and K55	Source:HGNC Symbol
134	MCM3	MCM3	minichromosome maintenance complex component 3	Source:HGNC Symbol
135	ENSOMYG00000063059	EPM2AIP1	EPM2A interacting protein 1	Source:HGNC Symbol
136	ENSOMYG00000076239	TUBA1B	tubulin alpha 1b	Source:HGNC Symbol
137	RBM24A_1	N/A	N/A
138	MCM2_1	N/A	N/A
139	ENSOMYG00000001793	EBP	EBP cholestenol delta-isomerase	Source:HGNC Symbol
140	DPYSL2B_2	N/A	N/A
141	ENSOMYG00000030010	TICRR	TOPBP1 interacting checkpoint and replication regulator	Source:HGNC Symbol
142	ENSOMYG00000046200	N/A	N/A
143	ENSOMYG00000024269	N/A	N/A
144	P3H1_1	N/A	N/A
145	SLC2A10	SLC2A10	solute carrier family 2 member 10	Source:HGNC Symbol
146	ENSOMYG00000015107	DNAJA4	DnaJ heat shock protein family (Hsp40) member A4	Source:HGNC Symbol
147	COL2A1A_2	N/A	N/A
148	SPON2B	SPON2	spondin 2	Source:HGNC Symbol
149	P3H4_1	N/A	N/A
150	ENSOMYG00000044487	CDCA7L	cell division cycle associated 7 like	Source:HGNC Symbol
151	WDHD1	WDHD1	WD repeat and HMG-box DNA binding protein 1	Source:HGNC Symbol
152	ENSOMYG00000028128	N/A	N/A
153	ENSOMYG00000042443	HELLS	helicase, lymphoid specific	Source:HGNC Symbol
154	ENSOMYG00000046744	N/A	N/A
155	TRIL	TRIL	TLR4 interactor with leucine rich repeats	Source:HGNC Symbol
156	ENSOMYG00000042992	MYBL2	MYB proto-oncogene like 2	Source:HGNC Symbol
157	MCM5_2	N/A	N/A
158	FASN_1	N/A	N/A
159	MSH2	MSH2	mutS homolog 2	Source:HGNC Symbol
160	MCM2_2	N/A	N/A
161	LOXL4_1	N/A	N/A
162	CENPS	CENPS	centromere protein S	Source:HGNC Symbol
163	CHAF1B_1	N/A	N/A
164	NASP	NASP	nuclear autoantigenic sperm protein	Source:HGNC Symbol
164	NASP	NASP	nuclear autoantigenic sperm protein	Source:HGNC Symbol
165	GINS4_2	N/A	N/A
166	MCPH1	MCPH1	microcephalin 1	Source:HGNC Symbol
167	LCK_1	N/A	N/A
168	NUTF2L	N/A	N/A
169	ENSOMYG00000004706	GPR180	G protein-coupled receptor 180	Source:HGNC Symbol
170	ENSOMYG00000054545	TNXB	tenascin XB	Source:HGNC Symbol
171	NUP85_2	N/A	N/A
172	ENSOMYG00000031237	TUBB4B	tubulin beta 4B class IVb	Source:HGNC Symbol
173	ENSOMYG00000038032	ESF1	ESF1 nucleolar pre-rRNA processing protein homolog	Source:HGNC Symbol
174	ENSOMYG00000042034	APOBEC2	apolipoprotein B mRNA editing enzyme catalytic subunit 2	Source:HGNC Symbol
175	ENSOMYG00000018804	SAT2	spermidine/spermine N1-acetyltransferase family member 2	Source:HGNC Symbol
176	ASF1BB_2	N/A	N/A
177	WDR83_2	N/A	N/A
178	CCDC14	N/A	N/A
179	TOMM22_2	N/A	N/A
180	CLSPN_1	N/A	N/A
181	GINS2_2	N/A	N/A
182	TUBA8L3	N/A	N/A
183	MCM5_1	N/A	N/A
184	MCM4_2	N/A	N/A
185	PYGO1_1	N/A	N/A
186	ACTL6A_1	N/A	N/A
187	DCTPP1_1	N/A	N/A
188	ZGC:92429	ITGB1BP2	integrin subunit beta 1 binding protein 2	Source:HGNC Symbol
189	ENSOMYG00000029241	TOMM40	translocase of outer mitochondrial membrane 40	Source:HGNC Symbol
190	ZNF367_2	N/A	N/A
191	ENSOMYG00000016354	CSDC2	cold shock domain containing C2	Source:HGNC Symbol
192	RUVBL2	RUVBL2	RuvB like AAA ATPase 2	Source:HGNC Symbol
193	ENSOMYG00000046307	N/A	N/A
194	ENSOMYG00000001753	MCM6	minichromosome maintenance complex component 6	Source:HGNC Symbol
195	VRK1_1	N/A	N/A
196	ENSOMYG00000029574	TUBA4B	tubulin alpha 4b	Source:HGNC Symbol
197	LAMA1_2	N/A	N/A
198	KRT5_2	N/A	N/A
199	ENSOMYG00000004935	GFUS	GDP-L-fucose synthase	Source:HGNC Symbol
200	NPM1A	NPM1	nucleophosmin 1	Source:HGNC Symbol
201	SEC22BA_1	N/A	N/A
202	FANCD2	FANCD2	FA complementation group D2	Source:HGNC Symbol
203	ENSOMYG00000047424	HES6	hes family bHLH transcription factor 6	Source:HGNC Symbol
204	ENSOMYG00000070579	MIS18A	MIS18 kinetochore protein A	Source:HGNC Symbol
205	ADAMTS2_1	N/A	N/A
206	P3H4_2	N/A	N/A
207	ENSOMYG00000070795	N/A	N/A
208	ZMYND19_2	N/A	N/A
209	CHAF1A_2	N/A	N/A
210	LRRN1_1	N/A	N/A
211	AGR2_1	N/A	N/A
212	ENSOMYG00000037364	HES6	hes family bHLH transcription factor 6	Source:HGNC Symbol
213	SPATA7	SPATA7	spermatogenesis associated 7	Source:HGNC Symbol
214	HTRA4	N/A	N/A
215	ENSOMYG00000005963	N/A	N/A
216	ENSOMYG00000004381	DCTD	dCMP deaminase	Source:HGNC Symbol
217	PTPMT1	PTPMT1	protein tyrosine phosphatase mitochondrial 1	Source:HGNC Symbol
218	CDT1_1	N/A	N/A
219	ENSOMYG00000012418	N/A	N/A
220	CHEK2_1	N/A	N/A
221	ENSOMYG00000069996	N/A	N/A
222	TRIT1	TRIT1	tRNA isopentenyltransferase 1	Source:HGNC Symbol
223	RRS1_2	N/A	N/A
224	GINS4_1	N/A	N/A
225	SUZ12A_2	N/A	N/A
226	E2F8_1	N/A	N/A
227	ENSOMYG00000024731	N/A	N/A
228	MYBL2B	MYBL2	MYB proto-oncogene like 2	Source:HGNC Symbol
229	CNPY2	N/A	N/A
230	ENSOMYG00000032148	RFC4	replication factor C subunit 4	Source:HGNC Symbol
231	CCDC43_1	N/A	N/A
232	AMD1_1	N/A	N/A
233	ENSOMYG00000016713	POLE2	DNA polymerase epsilon 2, accessory subunit	Source:HGNC Symbol
234	SI:CH211-165B10.3	N/A	N/A
235	MMS22L	MMS22L	MMS22 like, DNA repair protein	Source:HGNC Symbol
236	SI:CH211-220I18.4_2	N/A	N/A
237	ENSOMYG00000056799	CCDC167	coiled-coil domain containing 167	Source:HGNC Symbol
238	ENSOMYG00000022743	TUBA4B	tubulin alpha 4b	Source:HGNC Symbol
239	SI:CH211-243G18.2_1	N/A	N/A
240	POGLUT2	POGLUT2	protein O-glucosyltransferase 2	Source:HGNC Symbol
241	VILL	VILL	villin like	Source:HGNC Symbol
242	ENSOMYG00000056561	N/A	N/A
243	DENND4A_2	N/A	N/A
244	ENSOMYG00000068590	MMP3	matrix metallopeptidase 3	Source:HGNC Symbol
244	ENSOMYG00000068590	MMP10	matrix metallopeptidase 10	Source:HGNC Symbol
244	ENSOMYG00000068590	MMP26	matrix metallopeptidase 26	Source:HGNC Symbol
244	ENSOMYG00000068590	MMP12	matrix metallopeptidase 12	Source:HGNC Symbol
245	ID2B_1	N/A	N/A
246	YBX2_1	N/A	N/A
247	FASTKD2	N/A	N/A
248	SPC24_2	N/A	N/A
249	ENSOMYG00000011427	LMNB2	lamin B2	Source:HGNC Symbol
250	RPF2_1	N/A	N/A
251	TBC1D19	TBC1D19	TBC1 domain family member 19	Source:HGNC Symbol
252	ENSOMYG00000000862	PITPNB	phosphatidylinositol transfer protein beta	Source:HGNC Symbol
253	SQLEA_2	N/A	N/A
254	ENSOMYG00000020226	PRPF19	pre-mRNA processing factor 19	Source:HGNC Symbol
255	ENSOMYG00000015240	SFRP2	secreted frizzled related protein 2	Source:HGNC Symbol
256	ENSOMYG00000035735	MCM7	minichromosome maintenance complex component 7	Source:HGNC Symbol
257	PRIM2	N/A	N/A
258	SURF4_2	N/A	N/A
259	ENSOMYG00000039056	P4HA3	prolyl 4-hydroxylase subunit alpha 3	Source:HGNC Symbol
260	ENSOMYG00000032292	N/A	N/A
261	ENSOMYG00000005330	WDR77	WD repeat domain 77	Source:HGNC Symbol
262	PSPH_2	N/A	N/A
263	CRISPLD1B_2	N/A	N/A
264	AIFM4	N/A	N/A
265	GINS1	GINS1	GINS complex subunit 1	Source:HGNC Symbol
266	ENSOMYG00000059256	C11orf98	chromosome 11 open reading frame 98	Source:HGNC Symbol
267	ENSOMYG00000045666	N/A	N/A
268	ESCO2_2	N/A	N/A
269	RRM2_2	N/A	N/A
270	ENSOMYG00000012427	RECQL4	RecQ like helicase 4	Source:HGNC Symbol
271	HSPA4B_1	N/A	N/A
272	CHAF1B_2	N/A	N/A
273	ORC1	ORC1	origin recognition complex subunit 1	Source:HGNC Symbol
274	ENSOMYG00000014084	GLIPR2	GLI pathogenesis related 2	Source:HGNC Symbol
275	ENSOMYG00000045890	DNA2	DNA replication helicase/nuclease 2	Source:HGNC Symbol
276	CCN1L1	N/A	N/A
277	CYP51A1	N/A	N/A
278	ENSOMYG00000009178	AKR1B1	aldo-keto reductase family 1 member B	Source:HGNC Symbol
278	ENSOMYG00000009178	AKR1E2	aldo-keto reductase family 1 member E2	Source:HGNC Symbol
279	ENSOMYG00000005988	N/A	N/A
280	ENSOMYG00000023665	SLC39A7	solute carrier family 39 member 7	Source:HGNC Symbol
281	KIF23_2	N/A	N/A
282	ZGC:113054	DHRS2	dehydrogenase/reductase 2	Source:HGNC Symbol
283	CHAF1A_1	N/A	N/A
284	VAT1_2	N/A	N/A
285	ENSOMYG00000072234	N/A	N/A
286	ENSOMYG00000065947	N/A	N/A
287	WARS2_1	N/A	N/A
288	DCTPP1_2	N/A	N/A
289	MXRA5A_2	N/A	N/A
290	ENSOMYG00000061226	N/A	N/A
291	THUMPD1	THUMPD1	THUMP domain containing 1	Source:HGNC Symbol
291	THUMPD1	THUMPD1	THUMP domain containing 1	Source:HGNC Symbol
292	ENSOMYG00000038276	PCLAF	PCNA clamp associated factor	Source:HGNC Symbol
293	PAPSS1_2	N/A	N/A
294	TUBA8L4	TUBA4A	tubulin alpha 4a	Source:HGNC Symbol
294	TUBA8L4	TUBA4A	tubulin alpha 4a	Source:HGNC Symbol
295	SEC31A	SEC31A	SEC31 homolog A, COPII coat complex component	Source:HGNC Symbol
296	ENSOMYG00000043513	STAC3	SH3 and cysteine rich domain 3	Source:HGNC Symbol
297	FITM2_2	N/A	N/A
298	ENSOMYG00000024058	DKC1	dyskerin pseudouridine synthase 1	Source:HGNC Symbol
299	ENSOMYG00000055755	MUC5AC	mucin 5AC, oligomeric mucus/gel-forming	Source:HGNC Symbol
300	RRM2_1	N/A	N/A
301	ENSOMYG00000071042	PPP1R14B	protein phosphatase 1 regulatory inhibitor subunit 14B	Source:HGNC Symbol
302	OLFML2BB_2	N/A	N/A
303	FOSAB_2	N/A	N/A
304	ENSOMYG00000023368	CALR	calreticulin	Source:HGNC Symbol
305	ENSOMYG00000000674	CTHRC1	collagen triple helix repeat containing 1	Source:HGNC Symbol
306	FKBP10A_2	N/A	N/A
307	GLT8D1_1	N/A	N/A
308	CHCHD4A_2	N/A	N/A
309	ENSOMYG00000065339	N/A	N/A
310	BCL11B_2	N/A	N/A
311	CTPS1A_2	N/A	N/A
312	ENSOMYG00000016657	WDR77	WD repeat domain 77	Source:HGNC Symbol
313	ENSOMYG00000011378	N/A	N/A
314	RTEL1	RTEL1	regulator of telomere elongation helicase 1	Source:HGNC Symbol
315	AGPAT5	AGPAT5	1-acylglycerol-3-phosphate O-acyltransferase 5	Source:HGNC Symbol
315	AGPAT5	AGPAT5	1-acylglycerol-3-phosphate O-acyltransferase 5	Source:HGNC Symbol
316	PRMT1_1	N/A	N/A
317	ENSOMYG00000023317	N/A	N/A
318	MAP1AB_2	N/A	N/A
319	BARD1	BARD1	BRCA1 associated RING domain 1	Source:HGNC Symbol
320	ACAT2	ACAT2	acetyl-CoA acetyltransferase 2	Source:HGNC Symbol
321	EIF4E2	EIF4E2	eukaryotic translation initiation factor 4E family member 2	Source:HGNC Symbol
322	SYPL1_2	N/A	N/A
323	APPL2_2	N/A	N/A
324	UHRF1_1	N/A	N/A
325	RHOH_1	N/A	N/A
326	MRI1_2	N/A	N/A
327	YWHAG2	YWHAG	tyrosine 3-monooxygenase/tryptophan 5-monooxygenase activation protein gamma	Source:HGNC Symbol
328	SLC6A8	SLC6A8	solute carrier family 6 member 8	Source:HGNC Symbol
329	E2F3_2	N/A	N/A
330	FBL_1	N/A	N/A
331	ENTPD5A_1	N/A	N/A
332	ENSOMYG00000027126	N/A	N/A
333	PKP1B_2	N/A	N/A
334	SMARCAD1A_1	N/A	N/A
335	NPM3	NPM3	nucleophosmin/nucleoplasmin 3	Source:HGNC Symbol
336	MCM4_1	N/A	N/A
337	FGFBP2A_1	N/A	N/A
338	ENSOMYG00000004181	CKAP5	cytoskeleton associated protein 5	Source:HGNC Symbol
339	PDIA5_1	N/A	N/A
340	DUS4L_1	N/A	N/A
341	HELLS	HELLS	helicase, lymphoid specific	Source:HGNC Symbol
342	IPYR	PPA1	inorganic pyrophosphatase 1	Source:HGNC Symbol
343	MTF2_2	N/A	N/A
344	ENSOMYG00000045655	N/A	N/A
345	MSH6	MSH6	mutS homolog 6	Source:HGNC Symbol
346	TXNDC5	TXNDC5	thioredoxin domain containing 5	Source:HGNC Symbol
346	TXNDC5	TXNDC5	thioredoxin domain containing 5	Source:HGNC Symbol
347	ENSOMYG00000037477	DHX35	DEAH-box helicase 35	Source:HGNC Symbol
348	CHSY1_2	N/A	N/A
349	ENSOMYG00000010270	N/A	N/A
350	TCF19L_2	N/A	N/A
351	SV2BB_2	N/A	N/A
352	ENSOMYG00000032110	PPP1R8	protein phosphatase 1 regulatory subunit 8	Source:HGNC Symbol
353	EIF4E1C_1	N/A	N/A
354	ZGC:111976	N/A	N/A
355	RPF2_2	N/A	N/A
356	ACANB_2	N/A	N/A
357	GOLT1BB_1	N/A	N/A
358	ENSOMYG00000063643		novel protein
359	CENPX	CENPX	centromere protein X	Source:HGNC Symbol
360	ENSOMYG00000047020	N/A	N/A
361	ENSOMYG00000045281	N/A	N/A
362	PICALMB_1	N/A	N/A
363	CDKN1A_2	N/A	N/A
364	RCN3	N/A	N/A
365	ENSOMYG00000012977	KDELR3	KDEL endoplasmic reticulum protein retention receptor 3	Source:HGNC Symbol
366	RTKN2A	N/A	N/A
367	NUDT1_1	N/A	N/A
368	SSR3_2	N/A	N/A
369	DUT_2	N/A	N/A
370	NCAPD3	NCAPD3	non-SMC condensin II complex subunit D3	Source:HGNC Symbol
371	ENSOMYG00000063423	MECR	mitochondrial trans-2-enoyl-CoA reductase	Source:HGNC Symbol
372	ENSOMYG00000046644	TIMM44	translocase of inner mitochondrial membrane 44	Source:HGNC Symbol
373	ENSOMYG00000043944	SNRPD3	small nuclear ribonucleoprotein D3 polypeptide	Source:HGNC Symbol
374	ANP32A_2	N/A	N/A
375	ERC1A_1	N/A	N/A
376	ENSOMYG00000001999	ANKLE1	ankyrin repeat and LEM domain containing 1	Source:HGNC Symbol
377	FGFBP2A_2	N/A	N/A
378	RRP12	RRP12	ribosomal RNA processing 12 homolog	Source:HGNC Symbol
379	ZGC:162879_1	N/A	N/A
380	CX43.4_1	N/A	N/A
381	ENSOMYG00000023069	N/A	N/A
382	ENSOMYG00000009006	ZCCHC4	zinc finger CCHC-type containing 4	Source:HGNC Symbol
383	ENSOMYG00000001552	U2AF1L4	U2 small nuclear RNA auxiliary factor 1 like 4	Source:HGNC Symbol
384	SOX10_2	N/A	N/A
385	SMYD5	N/A	N/A
386	ENSOMYG00000063786	MELK	maternal embryonic leucine zipper kinase	Source:HGNC Symbol
387	SI:DKEY-122A22.2_1	N/A	N/A
388	NOLC1_1	N/A	N/A
389	SSBP1_1	N/A	N/A
390	HMGCR	N/A	N/A
391	TOMM6_2	N/A	N/A
392	ENSOMYG00000003649	N/A	N/A
393	FZD9B_1	N/A	N/A
394	CBX1A_1	N/A	N/A
395	ENSOMYG00000018746	POLD2	DNA polymerase delta 2, accessory subunit	Source:HGNC Symbol
396	SLIRP_1	N/A	N/A
397	CENPH	CENPH	centromere protein H	Source:HGNC Symbol
398	PRMT6	PRMT6	protein arginine methyltransferase 6	Source:HGNC Symbol
399	MRTO4_2	N/A	N/A
400	CENPP	N/A	N/A
401	MKI67	MKI67	marker of proliferation Ki-67	Source:HGNC Symbol
401	MKI67	CDCA2	cell division cycle associated 2	Source:HGNC Symbol
402	ENSOMYG00000051301	CKAP4	cytoskeleton associated protein 4	Source:HGNC Symbol
403	NHP2_1	N/A	N/A
404	ENSOMYG00000050363	DNM2	dynamin 2	Source:HGNC Symbol
405	ENSOMYG00000009614	ARSI	arylsulfatase family member I	Source:HGNC Symbol
406	ENSOMYG00000020295	ILF2	interleukin enhancer binding factor 2	Source:HGNC Symbol
407	ENSOMYG00000023175	MVD	mevalonate diphosphate decarboxylase	Source:HGNC Symbol
408	TCF7_2	N/A	N/A
409	P4HA1A_1	N/A	N/A
410	ENSOMYG00000061599	N/A	N/A
411	IPO4_2	N/A	N/A
412	ENSOMYG00000071549	FKBP14	FKBP prolyl isomerase 14	Source:HGNC Symbol
413	LGALS3B	LGALS14	galectin 14	Source:HGNC Symbol
413	LGALS3B	LGALS1	galectin 1	Source:HGNC Symbol
413	LGALS3B	LGALS13	galectin 13	Source:HGNC Symbol
413	LGALS3B	CLC	Charcot-Leyden crystal galectin	Source:HGNC Symbol
413	LGALS3B	LGALS12	galectin 12	Source:HGNC Symbol
413	LGALS3B	LGALS9	galectin 9	Source:HGNC Symbol
413	LGALS3B	LGALS9B	galectin 9B	Source:HGNC Symbol
413	LGALS3B	LGALS9C	galectin 9C	Source:HGNC Symbol
413	LGALS3B	LGALS7B	galectin 7B	Source:HGNC Symbol
413	LGALS3B	LGALS7	galectin 7	Source:HGNC Symbol
413	LGALS3B	LGALS16	galectin 16	Source:HGNC Symbol
414	EPYC_2	N/A	N/A
415	DSCC1	DSCC1	DNA replication and sister chromatid cohesion 1	Source:HGNC Symbol
416	CREB3L1_1	N/A	N/A
417	SELENOJ	N/A	N/A
418	ENSOMYG00000017575	PRPF19	pre-mRNA processing factor 19	Source:HGNC Symbol
419	ENSOMYG00000046388	ABCF3	ATP binding cassette subfamily F member 3	Source:HGNC Symbol
420	PSME3_2	N/A	N/A
421	ENSOMYG00000026545	N/A	N/A
422	ENSOMYG00000044465	SFRP5	secreted frizzled related protein 5	Source:HGNC Symbol
423	ENSOMYG00000033765	CKAP4	cytoskeleton associated protein 4	Source:HGNC Symbol
424	RFC5_2	N/A	N/A
425	ENSOMYG00000022941	TIMELESS	timeless circadian regulator	Source:HGNC Symbol
426	FTSJ3	FTSJ3	FtsJ RNA 2'-O-methyltransferase 3	Source:HGNC Symbol
427	EXTL3_1	N/A	N/A
428	CALR_2	N/A	N/A
429	FAM98B_2	N/A	N/A
430	SUV39H1A_1	N/A	N/A
431	ENSOMYG00000062987	TMEM80	transmembrane protein 80	Source:HGNC Symbol
432	CLSPN_2	N/A	N/A
433	COL11A1A	COL11A1	collagen type XI alpha 1 chain	Source:HGNC Symbol
434	THYN1_2	N/A	N/A
435	LRRC59	N/A	N/A
435	LRRC59	N/A	N/A
436	ENSOMYG00000004161	FEN1	flap structure-specific endonuclease 1	Source:HGNC Symbol
437	COL9A3	COL9A3	collagen type IX alpha 3 chain	Source:HGNC Symbol
438	CCDC43_2	N/A	N/A
439	ENSOMYG00000032071	RPA2	replication protein A2	Source:HGNC Symbol
440	PSPC1_2	N/A	N/A
441	UMPS_2	N/A	N/A
442	ENSOMYG00000054998	N/A	N/A
443	ENSOMYG00000004397	POLA2	DNA polymerase alpha 2, accessory subunit	Source:HGNC Symbol
444	GYS1_1	N/A	N/A
445	ENSOMYG00000012938	MYBBP1A	MYB binding protein 1a	Source:HGNC Symbol
446	RUVBL1_2	N/A	N/A
447	WFDC2_1	N/A	N/A
448	ENSOMYG00000059512	TNXB	tenascin XB	Source:HGNC Symbol
449	CKB_1	N/A	N/A
450	DNAJC2_2	N/A	N/A
451	ENSOMYG00000065234	N/A	N/A
452	H2AZ1_2	N/A	N/A
453	ENSOMYG00000037383	FXR2	FMR1 autosomal homolog 2	Source:HGNC Symbol
454	TJP1B_1	N/A	N/A
455	GDI1_1	N/A	N/A
456	TMCC1B_1	N/A	N/A
457	GALNT5_2	N/A	N/A
458	POLE	N/A	N/A
459	ADAMTS1_1	N/A	N/A
460	ENSOMYG00000024183	N/A	N/A
461	ENSOMYG00000071787	COL2A1	collagen type II alpha 1 chain	Source:HGNC Symbol
462	INKA2_1	N/A	N/A
463	SUV39H1A_2	N/A	N/A
464	ENSOMYG00000004439	NDC80	NDC80 kinetochore complex component	Source:HGNC Symbol
465	ENSOMYG00000025935	DLX3	distal-less homeobox 3	Source:HGNC Symbol
466	ENSOMYG00000032093	LONRF2	LON peptidase N-terminal domain and ring finger 2	Source:HGNC Symbol
467	DNMT1_2	N/A	N/A
468	ENSOMYG00000025582	N/A	N/A
469	CPA6	CPA6	carboxypeptidase A6	Source:HGNC Symbol
469	CPA6	CPA6	carboxypeptidase A6	Source:HGNC Symbol
470	DDX11	DDX11	DEAD/H-box helicase 11	Source:HGNC Symbol
471	CDCA5_1	N/A	N/A
472	AVPR1AB_2	N/A	N/A
473	ENSOMYG00000046487	N/A	N/A
474	RRS1_1	N/A	N/A
475	TSN_2	N/A	N/A
476	DSN1	N/A	N/A
477	SSB_2	N/A	N/A
478	HEATR3_1	N/A	N/A
479	RARS1	RARS1	arginyl-tRNA synthetase 1	Source:HGNC Symbol
479	RARS1	RARS1	arginyl-tRNA synthetase 1	Source:HGNC Symbol
480	G2E3_2	N/A	N/A
481	PARP1	PARP1	poly(ADP-ribose) polymerase 1	Source:HGNC Symbol
482	ZGC:110540	N/A	N/A
483	ENSOMYG00000001315	N/A	N/A
484	KNTC1	KNTC1	kinetochore associated 1	Source:HGNC Symbol
485	ENSOMYG00000026183	N/A	N/A
486	ENSOMYG00000022045	SPIN1	spindlin 1	Source:HGNC Symbol
486	ENSOMYG00000022045	SPIN2A	spindlin family member 2A	Source:HGNC Symbol
486	ENSOMYG00000022045	SPIN4	spindlin family member 4	Source:HGNC Symbol
486	ENSOMYG00000022045	SPIN2B	spindlin family member 2B	Source:HGNC Symbol
486	ENSOMYG00000022045	SPIN3	spindlin family member 3	Source:HGNC Symbol
487	ENSOMYG00000005961	UBE2T	ubiquitin conjugating enzyme E2 T	Source:HGNC Symbol
488	ENTPD5A_2	N/A	N/A
489	SNRPE_1	N/A	N/A
490	ENSOMYG00000052925	MCUB	mitochondrial calcium uniporter dominant negative subunit beta	Source:HGNC Symbol
491	SEPHS1	SEPHS1	selenophosphate synthetase 1	Source:HGNC Symbol
492	TRMT2A_2	N/A	N/A
493	GPX7	GPX7	glutathione peroxidase 7	Source:HGNC Symbol
494	ENSOMYG00000023117	WDR55	WD repeat domain 55	Source:HGNC Symbol
495	ENSOMYG00000016030	GFUS	GDP-L-fucose synthase	Source:HGNC Symbol
496	DNAJC21	DNAJC21	DnaJ heat shock protein family (Hsp40) member C21	Source:HGNC Symbol
497	PSMB7	PSMB7	proteasome 20S subunit beta 7	Source:HGNC Symbol
498	IFT22	IFT22	intraflagellar transport 22	Source:HGNC Symbol
499	TCF7_1	N/A	N/A
500	IPO4_1	N/A	N/A
501	SREBF1_2	N/A	N/A
502	MAD2L1_2	N/A	N/A
503	SNRPF	SNRPF	small nuclear ribonucleoprotein polypeptide F	Source:HGNC Symbol
503	SNRPF	SNRPF	small nuclear ribonucleoprotein polypeptide F	Source:HGNC Symbol
504	FOXA2_1	N/A	N/A
505	ENTPD3_1	N/A	N/A
506	ENSOMYG00000046948	NAT10	N-acetyltransferase 10	Source:HGNC Symbol
507	PSME3_2	N/A	N/A
508	ENSOMYG00000058117	NDC80	NDC80 kinetochore complex component	Source:HGNC Symbol
509	SNAPC5	SNAPC5	small nuclear RNA activating complex polypeptide 5	Source:HGNC Symbol
510	ENSOMYG00000020105	PAK1	p21 (RAC1) activated kinase 1	Source:HGNC Symbol
511	ENSOMYG00000032109	UTP18	UTP18 small subunit processome component	Source:HGNC Symbol
512	ENSOMYG00000018152	N/A	N/A
513	POLR3H_1	N/A	N/A
514	FKBP9_2	N/A	N/A
515	TYMS	TYMS	thymidylate synthetase	Source:HGNC Symbol
516	FASN_2	N/A	N/A
517	THOP1_1	N/A	N/A
518	ENSOMYG00000035563	N/A	N/A
519	ENSOMYG00000001559	TIMM13	translocase of inner mitochondrial membrane 13	Source:HGNC Symbol
520	EIF2S1	EIF2S1	eukaryotic translation initiation factor 2 subunit alpha	Source:HGNC Symbol
521	ARHGAP32B_2	N/A	N/A
522	PANX3_1	N/A	N/A
523	ENSOMYG00000042209	EIF4G1	eukaryotic translation initiation factor 4 gamma 1	Source:HGNC Symbol
524	TUBGCP3_2	N/A	N/A
525	ENSOMYG00000020579	N/A	N/A
526	NTMT1	NTMT1	N-terminal Xaa-Pro-Lys N-methyltransferase 1	Source:HGNC Symbol
527	HEATR3_2	N/A	N/A
528	IFITM5	IFITM5	interferon induced transmembrane protein 5	Source:HGNC Symbol
529	RRBP1B	RRBP1	ribosome binding protein 1	Source:HGNC Symbol
530	ASF1BB_1	N/A	N/A
531	ENSOMYG00000023383	IDH2	isocitrate dehydrogenase (NADP(+)) 2	Source:HGNC Symbol
532	TLN2A_1	N/A	N/A
533	SNRPD1_1	N/A	N/A
534	HNRNPH1L_2	N/A	N/A
535	INSIG1_1	N/A	N/A
536	ENSOMYG00000029014	CDCA4	cell division cycle associated 4	Source:HGNC Symbol
537	ENSOMYG00000022982	NPM1	nucleophosmin 1	Source:HGNC Symbol
538	RPL5_2	N/A	N/A
539	SSBP1_2	N/A	N/A
540	EIF4G1A_2	N/A	N/A
541	ENSOMYG00000046589	SH3BGRL	SH3 domain binding glutamate rich protein like	Source:HGNC Symbol
542	DHFR	DHFR2	dihydrofolate reductase 2	Source:HGNC Symbol
542	DHFR	DHFR	dihydrofolate reductase	Source:HGNC Symbol
543	ENSOMYG00000009895	NARS1	asparaginyl-tRNA synthetase 1	Source:HGNC Symbol
544	CDC45	CDC45	cell division cycle 45	Source:HGNC Symbol
545	GFM2	GFM2	GTP dependent ribosome recycling factor mitochondrial 2	Source:HGNC Symbol
546	AFF3_1	N/A	N/A
547	FAM98B_1	N/A	N/A
548	LIG1	LIG1	DNA ligase 1	Source:HGNC Symbol
549	HP1BP3_2	N/A	N/A
550	ENSOMYG00000013267	VASH1	vasohibin 1	Source:HGNC Symbol
551	ATAD3A	ATAD3A	ATPase family AAA domain containing 3A	Source:HGNC Symbol
552	SPC25	SPC25	SPC25 component of NDC80 kinetochore complex	Source:HGNC Symbol
553	PRMT3	N/A	N/A
554	ENSOMYG00000002443	AURKB	aurora kinase B	Source:HGNC Symbol
555	ENSOMYG00000015135	N/A	N/A
556	XPOT_1	N/A	N/A
557	CCDC51_2	N/A	N/A
558	PA2G4A_2	N/A	N/A
559	DNAJC11B	N/A	N/A
560	SURF6	SURF6	surfeit 6	Source:HGNC Symbol
561	ENSOMYG00000055465	SPAG5	sperm associated antigen 5	Source:HGNC Symbol
562	IF6	EIF6	eukaryotic translation initiation factor 6	Source:HGNC Symbol
563	MTHFSD_2	N/A	N/A
564	SASS6	SASS6	SAS-6 centriolar assembly protein	Source:HGNC Symbol
565	KITA_1	N/A	N/A
566	TRMT6	TRMT6	tRNA methyltransferase 6 non-catalytic subunit	Source:HGNC Symbol
567	ENSOMYG00000041008	SSR4	signal sequence receptor subunit 4	Source:HGNC Symbol
568	MMP15B_2	N/A	N/A
569	ENSOMYG00000047210	PCNA	proliferating cell nuclear antigen	Source:HGNC Symbol
570	GMNN	GMNN	geminin DNA replication inhibitor	Source:HGNC Symbol
571	SHCBP1_2	N/A	N/A
572	EFTUD2_2	N/A	N/A
573	ENSOMYG00000046314	PRIM1	DNA primase subunit 1	Source:HGNC Symbol
574	DTYMK	DTYMK	deoxythymidylate kinase	Source:HGNC Symbol
575	COL9A2	COL9A2	collagen type IX alpha 2 chain	Source:HGNC Symbol
576	EIF4E1C_2	N/A	N/A
577	ENSOMYG00000044238	ERCC6L	ERCC excision repair 6 like, spindle assembly checkpoint helicase	Source:HGNC Symbol
578	ENSOMYG00000046446	RACGAP1	Rac GTPase activating protein 1	Source:HGNC Symbol
579	SI:DKEY-6I22.5	PMF1	polyamine modulated factor 1	Source:HGNC Symbol
580	ENSOMYG00000003442	NCALD	neurocalcin delta	Source:HGNC Symbol
581	NOP16_2	N/A	N/A
582	FABP2_1	N/A	N/A
583	COL9A1A_1	N/A	N/A
584	ENSOMYG00000022156	TONSL	tonsoku like, DNA repair protein	Source:HGNC Symbol
585	HEATR1	HEATR1	HEAT repeat containing 1	Source:HGNC Symbol
586	ENSOMYG00000009079	SMARCA5	SWI/SNF related, matrix associated, actin dependent regulator of chromatin, subfamily a, member 5	Source:HGNC Symbol
587	GPC1A_2	N/A	N/A
588	PAPSS1_1	N/A	N/A
589	PRMT5_1	N/A	N/A
590	ENSOMYG00000031758	N/A	N/A
591	WNT11_1	N/A	N/A
592	RCC1_2	N/A	N/A
593	PHF19_1	N/A	N/A
594	SFXN1_2	N/A	N/A
595	CHMP6A_1	N/A	N/A
596	NCAPH2	NCAPH2	non-SMC condensin II complex subunit H2	Source:HGNC Symbol
597	KHDRBS1B_1	N/A	N/A
598	TOR3A_2	N/A	N/A
599	ENSOMYG00000037978	NDUFAF5	NADH:ubiquinone oxidoreductase complex assembly factor 5	Source:HGNC Symbol
600	ENSOMYG00000013725	WDR73	WD repeat domain 73	Source:HGNC Symbol
601	GAR1	N/A	N/A
602	EBNA1BP2_2	N/A	N/A
603	AATF	AATF	apoptosis antagonizing transcription factor	Source:HGNC Symbol
604	IMPDH2_2	N/A	N/A
605	OTOS	OTOS	otospiralin	Source:HGNC Symbol
606	POLA1	POLA1	DNA polymerase alpha 1, catalytic subunit	Source:HGNC Symbol
607	ADAMTS9_2	N/A	N/A
608	WDR75_1	N/A	N/A
609	RPIA_2	N/A	N/A
610	ENSOMYG00000077343	DNM2	dynamin 2	Source:HGNC Symbol
611	USP10_1	N/A	N/A
612	BLM	N/A	N/A
613	MYL13	N/A	N/A
614	ENSOMYG00000039624	CASK	calcium/calmodulin dependent serine protein kinase	Source:HGNC Symbol
615	HMGB3A_1	N/A	N/A
616	SIRT7_1	N/A	N/A
617	LRRC20_1	N/A	N/A
618	ENSOMYG00000010916	PHB2	prohibitin 2	Source:HGNC Symbol
619	ENSOMYG00000010702	MSH3	mutS homolog 3	Source:HGNC Symbol
620	ENSOMYG00000047474	TUBA4A	tubulin alpha 4a	Source:HGNC Symbol
621	ENSOMYG00000017619	N/A	N/A
622	SRM	SRM	spermidine synthase	Source:HGNC Symbol
623	FKBP2_2	N/A	N/A
624	ENSOMYG00000028707	NCAPD2	non-SMC condensin I complex subunit D2	Source:HGNC Symbol
625	ENSOMYG00000019419	PREP	prolyl endopeptidase	Source:HGNC Symbol
626	ENSOMYG00000004714	DHX30	DExH-box helicase 30	Source:HGNC Symbol
627	LEG	SGSM3	small G protein signaling modulator 3	Source:HGNC Symbol
627	LEG	LGALS2	galectin 2	Source:HGNC Symbol
628	IDI1	IDI1	isopentenyl-diphosphate delta isomerase 1	Source:HGNC Symbol
628	IDI1	IDI2	isopentenyl-diphosphate delta isomerase 2	Source:HGNC Symbol
629	ENSOMYG00000027397	VKORC1	vitamin K epoxide reductase complex subunit 1	Source:HGNC Symbol
630	ENSOMYG00000043616	RBBP4	RB binding protein 4, chromatin remodeling factor	Source:HGNC Symbol
631	ENSOMYG00000047493	CDK2	cyclin dependent kinase 2	Source:HGNC Symbol
632	BUB1BB	BUB1B	BUB1 mitotic checkpoint serine/threonine kinase B	Source:HGNC Symbol
633	PPIH	PPIH	peptidylprolyl isomerase H	Source:HGNC Symbol
634	RPE65_2	N/A	N/A
635	SLC43A1A_2	N/A	N/A
636	ENSOMYG00000016215	CIRBP	cold inducible RNA binding protein	Source:HGNC Symbol
636	ENSOMYG00000016215	RBM3	RNA binding motif protein 3	Source:HGNC Symbol
637	ENSOMYG00000041121	ARHGAP4	Rho GTPase activating protein 4	Source:HGNC Symbol
638	KDM6BA	N/A	N/A
639	MAD2L1_1	N/A	N/A
640	ENSOMYG00000064538	TUBA4A	tubulin alpha 4a	Source:HGNC Symbol
641	TRIP13	TRIP13	thyroid hormone receptor interactor 13	Source:HGNC Symbol
642	ENSOMYG00000030988	TARS1	threonyl-tRNA synthetase 1	Source:HGNC Symbol
643	TRMT11	TRMT11	tRNA methyltransferase 11 homolog	Source:HGNC Symbol
643	TRMT11	TRMT11	tRNA methyltransferase 11 homolog	Source:HGNC Symbol
644	ENSOMYG00000017715	N/A	N/A
645	CYP51	CYP51A1	cytochrome P450 family 51 subfamily A member 1	Source:HGNC Symbol
645	CYP51	CYP51A1	cytochrome P450 family 51 subfamily A member 1	Source:HGNC Symbol
646	ENSOMYG00000004780	N/A	N/A
647	USP10_2	N/A	N/A
648	TEBP	PTGES3	prostaglandin E synthase 3	Source:HGNC Symbol
648	TEBP	PTGES3	prostaglandin E synthase 3	Source:HGNC Symbol
649	FKBP11_1	N/A	N/A
650	ENSOMYG00000064550	USPL1	ubiquitin specific peptidase like 1	Source:HGNC Symbol
651	PPIG_2	N/A	N/A
652	JAM3B_2	N/A	N/A
653	ENSOMYG00000050174	GAR1	GAR1 ribonucleoprotein	Source:HGNC Symbol
654	PAD	PADI2	peptidyl arginine deiminase 2	Source:HGNC Symbol
654	PAD	PADI3	peptidyl arginine deiminase 3	Source:HGNC Symbol
654	PAD	PADI1	peptidyl arginine deiminase 1	Source:HGNC Symbol
654	PAD	PADI4	peptidyl arginine deiminase 4	Source:HGNC Symbol
654	PAD	PADI6	peptidyl arginine deiminase 6	Source:HGNC Symbol
655	ENSOMYG00000011026	TOP2A	DNA topoisomerase II alpha	Source:HGNC Symbol
656	MAP1AB_1	N/A	N/A
657	RSL1D1	RSL1D1	ribosomal L1 domain containing 1	Source:HGNC Symbol
658	NOL12_1	N/A	N/A
659	WNT9B_1	N/A	N/A
660	RPL7L1_2	N/A	N/A
661	ENSOMYG00000016617	N/A	N/A
662	ENSOMYG00000018831	ANP32E	acidic nuclear phosphoprotein 32 family member E	Source:HGNC Symbol
663	ATAD5A_1	N/A	N/A
664	ENSOMYG00000001380	N/A	N/A
665	TRMT61A	TRMT61A	tRNA methyltransferase 61A	Source:HGNC Symbol
666	ENSOMYG00000033320	EMC9	ER membrane protein complex subunit 9	Source:HGNC Symbol
667	CHEK2_2	N/A	N/A
668	ENSOMYG00000023586	FAR1	fatty acyl-CoA reductase 1	Source:HGNC Symbol
669	TMEM256_2	N/A	N/A
670	CENPO	CENPO	centromere protein O	Source:HGNC Symbol
671	DNAJC2_1	N/A	N/A
672	ENSOMYG00000053524	POLQ	DNA polymerase theta	Source:HGNC Symbol
673	ENSOMYG00000010587	BRCA1	BRCA1 DNA repair associated	Source:HGNC Symbol
674	ENOPH1_1	N/A	N/A
675	ENSOMYG00000022231	N/A	N/A
676	ENSOMYG00000011450	FREM3	FRAS1 related extracellular matrix 3	Source:HGNC Symbol
677	CREB3L1_2	N/A	N/A
678	DDX27	DDX27	DEAD-box helicase 27	Source:HGNC Symbol
679	MVDA	MVD	mevalonate diphosphate decarboxylase	Source:HGNC Symbol
680	EHMT2_1	N/A	N/A
681	ENSOMYG00000045692	EIF4H	eukaryotic translation initiation factor 4H	Source:HGNC Symbol
682	ADAMTS12_1	N/A	N/A
683	ZMPSTE24_1	N/A	N/A
684	ENSOMYG00000017742	PDXK	pyridoxal kinase	Source:HGNC Symbol
685	EIF5B_2	N/A	N/A
686	XPOT_2	N/A	N/A
687	G3BP1	G3BP1	G3BP stress granule assembly factor 1	Source:HGNC Symbol
688	GCN1_2	N/A	N/A
689	NCAPG2_2	N/A	N/A
690	ENSOMYG00000073920	TST	thiosulfate sulfurtransferase	Source:HGNC Symbol
691	ATN1_1	N/A	N/A
692	NDC1	NDC1	NDC1 transmembrane nucleoporin	Source:HGNC Symbol
693	ZMP:0000000624	N/A	N/A
694	ENSOMYG00000026421	EWSR1	EWS RNA binding protein 1	Source:HGNC Symbol
695	ENSOMYG00000060967	ANP32B	acidic nuclear phosphoprotein 32 family member B	Source:HGNC Symbol
696	ENSOMYG00000034985	DSP	desmoplakin	Source:HGNC Symbol
697	P4HA1B_1	N/A	N/A
698	ENSOMYG00000032082	GARS1	glycyl-tRNA synthetase 1	Source:HGNC Symbol
699	RUXF	SNRPF	small nuclear ribonucleoprotein polypeptide F	Source:HGNC Symbol
700	ENSOMYG00000023973	PUS7	pseudouridine synthase 7	Source:HGNC Symbol
701	OLFML2BA	OLFML2B	olfactomedin like 2B	Source:HGNC Symbol
702	NUP93_2	N/A	N/A
703	PPIL1	PPIL1	peptidylprolyl isomerase like 1	Source:HGNC Symbol
704	ADAMTS9_1	N/A	N/A
705	ANKRD54_1	N/A	N/A
706	ENSOMYG00000036196	SNU13	small nuclear ribonucleoprotein 13	Source:HGNC Symbol
707	UTP20	UTP20	UTP20 small subunit processome component	Source:HGNC Symbol
708	NIN_1	N/A	N/A
709	MYH10_1	N/A	N/A
710	ENSOMYG00000030269	DAD1	defender against cell death 1	Source:HGNC Symbol
711	ENSOMYG00000009154	RANBP2	RAN binding protein 2	Source:HGNC Symbol
712	ENSOMYG00000010478	HYOU1	hypoxia up-regulated 1	Source:HGNC Symbol
713	PDGFAA	PDGFA	platelet derived growth factor subunit A	Source:HGNC Symbol
714	FKBP11_2	N/A	N/A
715	ENSOMYG00000045066	DDX47	DEAD-box helicase 47	Source:HGNC Symbol
716	ENSOMYG00000004775	TMUB1	transmembrane and ubiquitin like domain containing 1	Source:HGNC Symbol
717	ENSOMYG00000020391	NANS	N-acetylneuraminate synthase	Source:HGNC Symbol
718	CCDC80L1_1	N/A	N/A
719	ENSOMYG00000015941	N/A	N/A
720	KDELR2B_2	N/A	N/A
721	WARS1	WARS1	tryptophanyl-tRNA synthetase 1	Source:HGNC Symbol
722	ENSOMYG00000031982	SUMO3	small ubiquitin like modifier 3	Source:HGNC Symbol
723	TBL3_2	N/A	N/A
724	ENSOMYG00000000866	FKBP3	FKBP prolyl isomerase 3	Source:HGNC Symbol
725	ENSOMYG00000043341	EIF3F	eukaryotic translation initiation factor 3 subunit F	Source:HGNC Symbol
726	BRIX1	BRIX1	biogenesis of ribosomes BRX1	Source:HGNC Symbol
727	CRISPLD1B_1	N/A	N/A
728	GOLT1BA_1	N/A	N/A
729	PRMT1_2	N/A	N/A
730	PTCD3	PTCD3	pentatricopeptide repeat domain 3	Source:HGNC Symbol
731	ABCE1_1	N/A	N/A
732	ENSOMYG00000059403	N/A	N/A
733	ABCE1_2	N/A	N/A
734	URB2	URB2	URB2 ribosome biogenesis homolog	Source:HGNC Symbol
735	NUP43_2	N/A	N/A
736	ENSOMYG00000036697	NOP14	NOP14 nucleolar protein	Source:HGNC Symbol
737	LYAR	LYAR	Ly1 antibody reactive	Source:HGNC Symbol
738	ELOVL6	ELOVL6	ELOVL fatty acid elongase 6	Source:HGNC Symbol
738	ELOVL6	ELOVL3	ELOVL fatty acid elongase 3	Source:HGNC Symbol
738	ELOVL6	ELOVL6	ELOVL fatty acid elongase 6	Source:HGNC Symbol
739	HAUS1	HAUS1	HAUS augmin like complex subunit 1	Source:HGNC Symbol
740	PPAN_2	N/A	N/A
741	ENSOMYG00000005210	FANCI	FA complementation group I	Source:HGNC Symbol
742	CX43.4_2	N/A	N/A
743	ENSOMYG00000033831	GOLIM4	golgi integral membrane protein 4	Source:HGNC Symbol
744	KIF4_1	N/A	N/A
745	COL2A1A_1	N/A	N/A
746	POLR1A	POLR1A	RNA polymerase I subunit A	Source:HGNC Symbol
747	ENSOMYG00000015359	PPRC1	PPARG related coactivator 1	Source:HGNC Symbol
748	POLE4_2	N/A	N/A
749	SI:DKEY-183I3.5	N/A	N/A
750	ENSOMYG00000069738	PPRC1	PPARG related coactivator 1	Source:HGNC Symbol
751	ENSOMYG00000012244	C1D	C1D nuclear receptor corepressor	Source:HGNC Symbol
752	ENSOMYG00000047461	UTP14A	UTP14A small subunit processome component	Source:HGNC Symbol
752	ENSOMYG00000047461	UTP14C	UTP14C small subunit processome component	Source:HGNC Symbol
753	INTS14	INTS14	integrator complex subunit 14	Source:HGNC Symbol
754	TK1_1	N/A	N/A
755	HSPD1_2	N/A	N/A
756	ENSOMYG00000034048	SYNCRIP	synaptotagmin binding cytoplasmic RNA interacting protein	Source:HGNC Symbol
757	ATIC_1	N/A	N/A
758	HDGFL2_2	N/A	N/A
759	POLE3	N/A	N/A
760	ABT1	ABT1	activator of basal transcription 1	Source:HGNC Symbol
761	ENSOMYG00000058080	N/A	N/A
762	RCN1_1	N/A	N/A
763	TUBG1_1	N/A	N/A
764	NUP85_1	N/A	N/A
765	COL11A2_1	N/A	N/A
766	ENSOMYG00000000152	RRP1B	ribosomal RNA processing 1B	Source:HGNC Symbol
766	ENSOMYG00000000152	RRP1	ribosomal RNA processing 1	Source:HGNC Symbol
767	NVL_1	N/A	N/A
768	NTF2	N/A	N/A
768	NTF2	N/A	N/A
769	CCNA2_2	N/A	N/A
770	ENSOMYG00000043343	XPO5	exportin 5	Source:HGNC Symbol
771	ENSOMYG00000001472	N/A	N/A
772	TAF1A_1	N/A	N/A
773	TARS3_1	N/A	N/A
774	PGP	PGP	phosphoglycolate phosphatase	Source:HGNC Symbol
775	ENSOMYG00000032487	DNAJC1	DnaJ heat shock protein family (Hsp40) member C1	Source:HGNC Symbol
776	ENSOMYG00000029471	N/A	N/A
777	NMT1A_2	N/A	N/A
778	ENSOMYG00000032267	RNASEH2A	ribonuclease H2 subunit A	Source:HGNC Symbol
779	RRM1	RRM1	ribonucleotide reductase catalytic subunit M1	Source:HGNC Symbol
780	KIF4_2	N/A	N/A
781	ENSOMYG00000027307	INCENP	inner centromere protein	Source:HGNC Symbol
782	ENSOMYG00000026017	PLAA	phospholipase A2 activating protein	Source:HGNC Symbol
783	ENSOMYG00000004612	SMARCA5	SWI/SNF related, matrix associated, actin dependent regulator of chromatin, subfamily a, member 5	Source:HGNC Symbol
784	HMGCS1	HMGCS1	3-hydroxy-3-methylglutaryl-CoA synthase 1	Source:HGNC Symbol
785	ENSOMYG00000036907	HSP90AA1	heat shock protein 90 alpha family class A member 1	Source:HGNC Symbol
786	CLTCL1	N/A	N/A
787	FOXQ1A_2	N/A	N/A
788	ENSOMYG00000034925	N/A	N/A
789	UGDH_2	N/A	N/A
790	ENSOMYG00000075563	CARM1	coactivator associated arginine methyltransferase 1	Source:HGNC Symbol
791	SI:CH211-191I18.2	N/A	N/A
792	FABP7B	FABP7	fatty acid binding protein 7	Source:HGNC Symbol
792	FABP7B	FABP7	fatty acid binding protein 7	Source:HGNC Symbol
793	CDK8_1	N/A	N/A
794	POFUT1	POFUT1	protein O-fucosyltransferase 1	Source:HGNC Symbol
795	AACS	AACS	acetoacetyl-CoA synthetase	Source:HGNC Symbol
796	RRP15_2	N/A	N/A
797	ENSOMYG00000007230	NSD2	nuclear receptor binding SET domain protein 2	Source:HGNC Symbol
798	RBMX_2	N/A	N/A
799	ENSOMYG00000022484	HCFC1	host cell factor C1	Source:HGNC Symbol
800	ENSOMYG00000003015	MAMSTR	MEF2 activating motif and SAP domain containing transcriptional regulator	Source:HGNC Symbol
801	PPP1R14BB	PPP1R14B	protein phosphatase 1 regulatory inhibitor subunit 14B	Source:HGNC Symbol
802	ENSOMYG00000041272	ABCF2	ATP binding cassette subfamily F member 2	Source:HGNC Symbol
803	COPZ2_2	N/A	N/A
804	MCM10	MCM10	minichromosome maintenance 10 replication initiation factor	Source:HGNC Symbol
805	DBR1_2	N/A	N/A
806	EXOSC7	EXOSC7	exosome component 7	Source:HGNC Symbol
807	CTNNBL1	CTNNBL1	catenin beta like 1	Source:HGNC Symbol
808	SREBF1_1	N/A	N/A
809	ENSOMYG00000047385	N/A	N/A
810	ENSOMYG00000041583	RPN1	ribophorin I	Source:HGNC Symbol
811	ENSOMYG00000047420	DKC1	dyskerin pseudouridine synthase 1	Source:HGNC Symbol
812	GDI1_2	N/A	N/A
813	MEST_2	N/A	N/A
814	UNG	UNG	uracil DNA glycosylase	Source:HGNC Symbol
815	PSMD11B_1	N/A	N/A
816	TUBA8L2_1	N/A	N/A
817	DHX15	DHX15	DEAH-box helicase 15	Source:HGNC Symbol
817	DHX15	DHX15	DEAH-box helicase 15	Source:HGNC Symbol
818	ENSOMYG00000015858	CCDC86	coiled-coil domain containing 86	Source:HGNC Symbol
819	E2F3	E2F3	E2F transcription factor 3	Source:HGNC Symbol
819	E2F3	E2F3	E2F transcription factor 3	Source:HGNC Symbol
819	E2F3	E2F3	E2F transcription factor 3	Source:HGNC Symbol
820	TTLL12	TTLL12	tubulin tyrosine ligase like 12	Source:HGNC Symbol
821	DNMT1_1	N/A	N/A
822	ZFR2_1	N/A	N/A
823	TOE1	TOE1	target of EGR1, exonuclease	Source:HGNC Symbol
823	TOE1	TOE1	target of EGR1, exonuclease	Source:HGNC Symbol
824	ADAMTS20	ADAMTS20	ADAM metallopeptidase with thrombospondin type 1 motif 20	Source:HGNC Symbol
825	ENSOMYG00000046234	SNRPF	small nuclear ribonucleoprotein polypeptide F	Source:HGNC Symbol
826	CERCAM_1	N/A	N/A
827	FASTKD1	FASTKD1	FAST kinase domains 1	Source:HGNC Symbol
828	SEC24D_1	N/A	N/A
829	PSME3_1	N/A	N/A
830	DNMT3BB.2	DNMT3L	DNA methyltransferase 3 like	Source:HGNC Symbol
831	NSL1	NSL1	NSL1 component of MIS12 kinetochore complex	Source:HGNC Symbol
832	ENSOMYG00000047615	FKBP7	FKBP prolyl isomerase 7	Source:HGNC Symbol
833	ENSOMYG00000026571	N/A	N/A
834	NIFK	NIFK	nucleolar protein interacting with the FHA domain of MKI67	Source:HGNC Symbol
835	LMNB1	LMNB1	lamin B1	Source:HGNC Symbol
836	CBX5_1	N/A	N/A
837	CARM1_1	N/A	N/A
838	S100A10A_2	N/A	N/A
839	ITGA4_1	N/A	N/A
840	GNL3_2	N/A	N/A
841	ENSOMYG00000044322	DDX56	DEAD-box helicase 56	Source:HGNC Symbol
842	ENSOMYG00000047471	TUBA4B	tubulin alpha 4b	Source:HGNC Symbol
843	SERPINH1B	SERPINH1	serpin family H member 1	Source:HGNC Symbol
844	ENSOMYG00000030158	CAPN14	calpain 14	Source:HGNC Symbol
845	PPAT	PPAT	phosphoribosyl pyrophosphate amidotransferase	Source:HGNC Symbol
845	PPAT	PPAT	phosphoribosyl pyrophosphate amidotransferase	Source:HGNC Symbol
846	ENSOMYG00000018598	KRR1	KRR1 small subunit processome component homolog	Source:HGNC Symbol
847	ENSOMYG00000032317	SEC61A1	SEC61 translocon subunit alpha 1	Source:HGNC Symbol
848	K13	N/A	N/A
849	PES	PES1	pescadillo ribosomal biogenesis factor 1	Source:HGNC Symbol
850	USP14_1	N/A	N/A
851	BCAT2_1	N/A	N/A
852	MFSD4B_1	N/A	N/A
853	LMF2B_2	N/A	N/A
854	RPA1_1	N/A	N/A
855	TUBA7L_1	N/A	N/A
856	MACROH2A2_1	N/A	N/A
857	TIMM29_2	N/A	N/A
858	CTCF_2	N/A	N/A
859	APIP_2	N/A	N/A
860	ANTXR1B	ANTXR1	ANTXR cell adhesion molecule 1	Source:HGNC Symbol
861	ENSOMYG00000042762	TOMM40	translocase of outer mitochondrial membrane 40	Source:HGNC Symbol
862	ENSOMYG00000015279	FXR2	FMR1 autosomal homolog 2	Source:HGNC Symbol
863	CERS6_2	N/A	N/A
864	TMPOA_2	N/A	N/A
865	FUBP1	FUBP1	far upstream element binding protein 1	Source:HGNC Symbol
865	FUBP1	FUBP1	far upstream element binding protein 1	Source:HGNC Symbol
866	ENSOMYG00000007150	STMN1	stathmin 1	Source:HGNC Symbol
867	TUBA8L2_2	N/A	N/A
868	ENSOMYG00000034753	XPO5	exportin 5	Source:HGNC Symbol
869	ENSOMYG00000019738	N/A	N/A
870	GCLC_1	N/A	N/A
871	P3H1_2	N/A	N/A
872	CDK8_2	N/A	N/A
873	NOP10_1	N/A	N/A
874	SMFN	REXO2	RNA exonuclease 2	Source:HGNC Symbol
875	ENSOMYG00000019574	CIRBP	cold inducible RNA binding protein	Source:HGNC Symbol
875	ENSOMYG00000019574	RBM3	RNA binding motif protein 3	Source:HGNC Symbol
876	ENSOMYG00000029222	SRSF2	serine and arginine rich splicing factor 2	Source:HGNC Symbol
876	ENSOMYG00000029222	SRSF8	serine and arginine rich splicing factor 8	Source:HGNC Symbol
877	ESCO2_1	N/A	N/A
878	ENSOMYG00000004939	N/A	N/A
879	ENSOMYG00000018332	PPP5C	protein phosphatase 5 catalytic subunit	Source:HGNC Symbol
880	EPYC_1	N/A	N/A
881	ZNF346_2	N/A	N/A
882	CCNE2_2	N/A	N/A
883	TUBG1_2	N/A	N/A
884	ENSOMYG00000036207	EHBP1L1	EH domain binding protein 1 like 1	Source:HGNC Symbol
885	DPH5_2	N/A	N/A
886	EIF3J	EIF3J	eukaryotic translation initiation factor 3 subunit J	Source:HGNC Symbol
886	EIF3J	EIF3J	eukaryotic translation initiation factor 3 subunit J	Source:HGNC Symbol
887	NOP2_2	N/A	N/A
888	HNRNPH1L_1	N/A	N/A
889	SETB_1	N/A	N/A
890	EFTUD2_1	N/A	N/A
891	MIX23	MIX23	mitochondrial matrix import factor 23	Source:HGNC Symbol
892	ENSOMYG00000034471	ABCF2	ATP binding cassette subfamily F member 2	Source:HGNC Symbol
893	ENSOMYG00000030738	PDSS1	decaprenyl diphosphate synthase subunit 1	Source:HGNC Symbol
894	ENSOMYG00000023968	RRM1	ribonucleotide reductase catalytic subunit M1	Source:HGNC Symbol
895	ENSOMYG00000013542	SRSF9	serine and arginine rich splicing factor 9	Source:HGNC Symbol
896	ENSOMYG00000032121	N/A	N/A
897	CYP20A1_2	N/A	N/A
898	FBL_2	N/A	N/A
899	LLPH_2	N/A	N/A
900	TIMM29_1	N/A	N/A
901	PSMD12_1	N/A	N/A
902	ENSOMYG00000003771	BMS1	BMS1 ribosome biogenesis factor	Source:HGNC Symbol
903	CAMSAP1B_2	N/A	N/A
904	DHCR24_2	N/A	N/A
905	NADSYN1_2	N/A	N/A
906	TK1_2	N/A	N/A
907	TRAP1_2	N/A	N/A
908	DEK_1	N/A	N/A
909	ENSOMYG00000034562	HABP4	hyaluronan binding protein 4	Source:HGNC Symbol
910	CNBPA_2	N/A	N/A
911	ENSOMYG00000075163	YWHAQ	tyrosine 3-monooxygenase/tryptophan 5-monooxygenase activation protein theta	Source:HGNC Symbol
912	GART_1	N/A	N/A
913	EIF2S2	EIF2S2	eukaryotic translation initiation factor 2 subunit beta	Source:HGNC Symbol
914	WNT11_2	N/A	N/A
915	YARS2_1	N/A	N/A
916	METTL3	METTL3	methyltransferase 3, N6-adenosine-methyltransferase complex catalytic subunit	Source:HGNC Symbol
917	COL9A1A_2	N/A	N/A
918	ADAMTS12_2	N/A	N/A
919	MEN1_1	N/A	N/A
920	ENSOMYG00000028218	HPD	4-hydroxyphenylpyruvate dioxygenase	Source:HGNC Symbol
921	ENSOMYG00000031919	GFUS	GDP-L-fucose synthase	Source:HGNC Symbol
922	ENSOMYG00000025294	FYTTD1	forty-two-three domain containing 1	Source:HGNC Symbol
923	ENSOMYG00000053311	IDH2	isocitrate dehydrogenase (NADP(+)) 2	Source:HGNC Symbol
924	SLC35B1_1	N/A	N/A
925	CLPP_2	N/A	N/A
926	ENSOMYG00000040895	LSM7	LSM7 homolog, U6 small nuclear RNA and mRNA degradation associated	Source:HGNC Symbol
927	NHP2_2	N/A	N/A
928	CHORDC1A	CHORDC1	cysteine and histidine rich domain containing 1	Source:HGNC Symbol
929	SURF2_2	N/A	N/A
930	ENSOMYG00000047602	HABP4	hyaluronan binding protein 4	Source:HGNC Symbol
931	SERPINH1A_1	N/A	N/A
932	ZFR2_2	N/A	N/A
933	ENSOMYG00000045315	KDELR3	KDEL endoplasmic reticulum protein retention receptor 3	Source:HGNC Symbol
934	ENSOMYG00000020007	ROCK2	Rho associated coiled-coil containing protein kinase 2	Source:HGNC Symbol
935	PDCD11_1	N/A	N/A
936	PHF20A_2	N/A	N/A
937	ENSOMYG00000023269	ZNF275	zinc finger protein 275	Source:HGNC Symbol
937	ENSOMYG00000023269	ZNF32	zinc finger protein 32	Source:HGNC Symbol
938	ENSOMYG00000038886	CALM3	calmodulin 3	Source:HGNC Symbol
938	ENSOMYG00000038886	CALML3	calmodulin like 3	Source:HGNC Symbol
939	ENSOMYG00000038027	STT3A	STT3 oligosaccharyltransferase complex catalytic subunit A	Source:HGNC Symbol
940	ENSOMYG00000034340	NOL6	nucleolar protein 6	Source:HGNC Symbol
941	EIF6	EIF6	eukaryotic translation initiation factor 6	Source:HGNC Symbol
941	EIF6	EIF6	eukaryotic translation initiation factor 6	Source:HGNC Symbol
942	ENSOMYG00000007402	STMN1	stathmin 1	Source:HGNC Symbol
943	DPYSL3_1	N/A	N/A
944	ENSOMYG00000072635	N/A	N/A
945	ENSOMYG00000015387	N/A	N/A
946	HMGB2A_1	N/A	N/A
947	ENSOMYG00000007742	N/A	N/A
948	ENSOMYG00000036910	MAMSTR	MEF2 activating motif and SAP domain containing transcriptional regulator	Source:HGNC Symbol
949	ENSOMYG00000037990	STOML2	stomatin like 2	Source:HGNC Symbol
950	EXOSC4	EXOSC4	exosome component 4	Source:HGNC Symbol
951	H2AZ1_1	N/A	N/A
952	ENSOMYG00000019731	KNL1	kinetochore scaffold 1	Source:HGNC Symbol
953	SDF2	SDF2	stromal cell derived factor 2	Source:HGNC Symbol
954	PELP1	N/A	N/A
955	ENSOMYG00000001839	N/A	N/A
956	CCDC88A	CCDC88A	coiled-coil domain containing 88A	Source:HGNC Symbol
957	PUM3	PUM3	pumilio RNA binding family member 3	Source:HGNC Symbol
958	CAMSAP2B	N/A	N/A
959	ENSOMYG00000015772	FKBP3	FKBP prolyl isomerase 3	Source:HGNC Symbol
960	ENSOMYG00000032853	N/A	N/A
961	WDR36	WDR36	WD repeat domain 36	Source:HGNC Symbol
962	ENSOMYG00000016201	CIRBP	cold inducible RNA binding protein	Source:HGNC Symbol
962	ENSOMYG00000016201	RBM3	RNA binding motif protein 3	Source:HGNC Symbol
963	ENSOMYG00000040398	N/A	N/A
964	CCNA2_1	N/A	N/A
965	ENSOMYG00000031132	CCT6B	chaperonin containing TCP1 subunit 6B	Source:HGNC Symbol
966	ENSOMYG00000037878	SEC61A1	SEC61 translocon subunit alpha 1	Source:HGNC Symbol
967	ENSOMYG00000059041	HM13	histocompatibility minor 13	Source:HGNC Symbol
968	UGGT2	UGGT2	UDP-glucose glycoprotein glucosyltransferase 2	Source:HGNC Symbol
969	NARF	NARF	nuclear prelamin A recognition factor	Source:HGNC Symbol
970	KIF20BB_1	N/A	N/A
971	BYSL	BYSL	bystin like	Source:HGNC Symbol
972	TXNDC5	TXNDC5	thioredoxin domain containing 5	Source:HGNC Symbol
972	TXNDC5	TXNDC5	thioredoxin domain containing 5	Source:HGNC Symbol
973	ENSOMYG00000041862	CNMD	chondromodulin	Source:HGNC Symbol
974	ATPAF2_1	N/A	N/A
975	HP1BP3_1	N/A	N/A
976	E3	N/A	N/A
977	ACTL6A_2	N/A	N/A
978	ENSOMYG00000029395	HAUS4	HAUS augmin like complex subunit 4	Source:HGNC Symbol
979	C9ORF85_1	N/A	N/A
980	USP5_2	N/A	N/A
981	CMSS1_1	N/A	N/A
982	PDIA4_1	N/A	N/A
983	ENSOMYG00000009461	NET1	neuroepithelial cell transforming 1	Source:HGNC Symbol
984	GSK3B_1	N/A	N/A
985	ENSOMYG00000043788	KHDRBS1	KH RNA binding domain containing, signal transduction associated 1	Source:HGNC Symbol
986	ZNF593	ZNF593	zinc finger protein 593	Source:HGNC Symbol
987	ENSOMYG00000042897	RPN2	ribophorin II	Source:HGNC Symbol
988	ENSOMYG00000004349	PRDM7	PR/SET domain 7	Source:HGNC Symbol
989	ENSOMYG00000017903	MYO1B	myosin IB	Source:HGNC Symbol
990	ENSOMYG00000039183	TERF2IP	TERF2 interacting protein	Source:HGNC Symbol
991	STT3B	STT3B	STT3 oligosaccharyltransferase complex catalytic subunit B	Source:HGNC Symbol
991	STT3B	STT3B	STT3 oligosaccharyltransferase complex catalytic subunit B	Source:HGNC Symbol
991	STT3B	STT3B	STT3 oligosaccharyltransferase complex catalytic subunit B	Source:HGNC Symbol
992	MRPL17_2	N/A	N/A
993	XPO1A_2	N/A	N/A
994	CPSF1_2	N/A	N/A
995	RRP9	RRP9	ribosomal RNA processing 9, U3 small nucleolar RNA binding protein	Source:HGNC Symbol
996	KRTCAP2_2	N/A	N/A
997	MYEF2_2	N/A	N/A
998	CNPY4	CNPY4	canopy FGF signaling regulator 4	Source:HGNC Symbol
999	VEZT	VEZT	vezatin, adherens junctions transmembrane protein	Source:HGNC Symbol
1000	ENSOMYG00000033872	SNRPA1	small nuclear ribonucleoprotein polypeptide A'	Source:HGNC Symbol
1001	HDAC8_3	N/A	N/A
1002	ANGPTL2A	FGA	fibrinogen alpha chain	Source:HGNC Symbol
1003	ENSOMYG00000053372	ERH	ERH mRNA splicing and mitosis factor	Source:HGNC Symbol
1004	ENSOMYG00000019817	N/A	N/A
1005	ENSOMYG00000005283	PRPF19	pre-mRNA processing factor 19	Source:HGNC Symbol
1006	SNRNP40_2	N/A	N/A
1007	NAA50_1	N/A	N/A
1008	ENSOMYG00000030542	RBBP4	RB binding protein 4, chromatin remodeling factor	Source:HGNC Symbol
1009	POLR1B	POLR1B	RNA polymerase I subunit B	Source:HGNC Symbol
1010	ENSOMYG00000005395	SEPHS2	selenophosphate synthetase 2	Source:HGNC Symbol
1011	EIF4G1A_1	N/A	N/A
1012	METTL2A_1	N/A	N/A
1013	E2F8_2	N/A	N/A
1014	EIF5B_1	N/A	N/A
1015	ENSOMYG00000007354	NUF2	NUF2 component of NDC80 kinetochore complex	Source:HGNC Symbol
1016	DDX24	DDX24	DEAD-box helicase 24	Source:HGNC Symbol
1017	VCP	VCP	valosin containing protein	Source:HGNC Symbol
1018	ENSOMYG00000009777	ILF2	interleukin enhancer binding factor 2	Source:HGNC Symbol
1019	RIF1_1	N/A	N/A
1020	ENSOMYG00000047145	SNRPD2	small nuclear ribonucleoprotein D2 polypeptide	Source:HGNC Symbol
1021	ENSOMYG00000012065	RPA2	replication protein A2	Source:HGNC Symbol
1022	ROA0	HNRNPA0	heterogeneous nuclear ribonucleoprotein A0	Source:HGNC Symbol
1023	SRSF1B	N/A	N/A
1024	NOL11_1	N/A	N/A
1025	PPIB	PPIB	peptidylprolyl isomerase B	Source:HGNC Symbol
1026	ENSOMYG00000019375	RPN2	ribophorin II	Source:HGNC Symbol
1027	EZH2	EZH2	enhancer of zeste 2 polycomb repressive complex 2 subunit	Source:HGNC Symbol
1028	ENSOMYG00000005192	KIF5B	kinesin family member 5B	Source:HGNC Symbol
1029	SNRPB2_1	N/A	N/A
1030	ENSOMYG00000028642	N/A	N/A
1031	NOC3L_2	N/A	N/A
1032	DCAF13_2	N/A	N/A
1033	TDG.1	TDG	thymine DNA glycosylase	Source:HGNC Symbol
1034	ENSOMYG00000034940	N/A	N/A
1035	NOM1	NOM1	nucleolar protein with MIF4G domain 1	Source:HGNC Symbol
1036	KDELR2B_1	N/A	N/A
1037	ENSOMYG00000041669	MRE11	MRE11 homolog, double strand break repair nuclease	Source:HGNC Symbol
1038	ENSOMYG00000000075	LMAN1	lectin, mannose binding 1	Source:HGNC Symbol
1039	SI:DKEY-12J5.1	N/A	N/A
1040	ENSOMYG00000046762	CSAD	cysteine sulfinic acid decarboxylase	Source:HGNC Symbol
1041	KIF11_1	N/A	N/A
1042	CKAP5	CKAP5	cytoskeleton associated protein 5	Source:HGNC Symbol
1042	CKAP5	CKAP5	cytoskeleton associated protein 5	Source:HGNC Symbol
1043	CCNK_2	N/A	N/A
1044	MANF_2	N/A	N/A
1045	SMARCC2_1	N/A	N/A
1046	ARNTL1A_2	N/A	N/A
1047	ENSOMYG00000044601	N/A	N/A
1048	TXNDC16	TXNDC16	thioredoxin domain containing 16	Source:HGNC Symbol
1049	ENSOMYG00000026235	WDR76	WD repeat domain 76	Source:HGNC Symbol
1050	ENSOMYG00000003987	N/A	N/A
1051	TRAP1_1	N/A	N/A
1052	NCAPH_1	N/A	N/A
1053	HDGFL2_1	N/A	N/A
1054	EHD3_2	N/A	N/A
1055	ENSOMYG00000016313	PLOD3	procollagen-lysine,2-oxoglutarate 5-dioxygenase 3	Source:HGNC Symbol
1056	ENSOMYG00000027484	CENPE	centromere protein E	Source:HGNC Symbol
1057	RRBP1A_1	N/A	N/A
1058	ENSOMYG00000001874	SRSF1	serine and arginine rich splicing factor 1	Source:HGNC Symbol
1059	SRPRB_1	N/A	N/A
1060	ENSOMYG00000019548	CCDC137	coiled-coil domain containing 137	Source:HGNC Symbol
1061	ENSOMYG00000032143	TBL2	transducin beta like 2	Source:HGNC Symbol
1062	ENSOMYG00000077508	N/A	N/A
1063	PUS10	PUS10	pseudouridine synthase 10	Source:HGNC Symbol
1064	COL27A1B_2	N/A	N/A
1065	XRN2_2	N/A	N/A
1066	DDAH2_1	N/A	N/A
1067	ENSOMYG00000020618	NUP160	nucleoporin 160	Source:HGNC Symbol
1068	MRPS33_1	N/A	N/A
1069	CIRBP	CIRBP	cold inducible RNA binding protein	Source:HGNC Symbol
1069	CIRBP	RBM3	RNA binding motif protein 3	Source:HGNC Symbol
1070	INTS6L	INTS6L	integrator complex subunit 6 like	Source:HGNC Symbol
1070	INTS6L	SAGE1	sarcoma antigen 1	Source:HGNC Symbol
1070	INTS6L	CT45A5	cancer/testis antigen family 45 member A5	Source:HGNC Symbol
1070	INTS6L	CT45A1	cancer/testis antigen family 45 member A1	Source:HGNC Symbol
1070	INTS6L	CT45A3	cancer/testis antigen family 45 member A3	Source:HGNC Symbol
1070	INTS6L	CT45A10	cancer/testis antigen family 45 member A10	Source:HGNC Symbol
1070	INTS6L	CT45A9	cancer/testis antigen family 45 member A9	Source:HGNC Symbol
1070	INTS6L	CT45A2	cancer/testis antigen family 45 member A2	Source:HGNC Symbol
1070	INTS6L	CT45A7	cancer/testis antigen family 45 member A7	Source:HGNC Symbol
1070	INTS6L	CT45A8	cancer/testis antigen family 45 member A8	Source:HGNC Symbol
1070	INTS6L	CT45A6	cancer/testis antigen family 45 member A6	Source:HGNC Symbol
1071	HSPA4A_1	N/A	N/A
1072	ENSOMYG00000022521	KIF15	kinesin family member 15	Source:HGNC Symbol
1073	GMPS_2	N/A	N/A
1074	CCNE1_1	N/A	N/A
1075	ANXA13L	ANXA13	annexin A13	Source:HGNC Symbol
1075	ANXA13L	ANXA9	annexin A9	Source:HGNC Symbol
1075	ANXA13L	ANXA8L1	annexin A8 like 1	Source:HGNC Symbol
1075	ANXA13L	ANXA8	annexin A8	Source:HGNC Symbol
1076	REV3L_2	N/A	N/A
1077	CEMIP2_2	N/A	N/A
1078	UTP3	UTP3	UTP3 small subunit processome component	Source:HGNC Symbol
1079	ENSOMYG00000022962	SYNCRIP	synaptotagmin binding cytoplasmic RNA interacting protein	Source:HGNC Symbol
1080	ENSOMYG00000071560	MYG1	MYG1 exonuclease	Source:HGNC Symbol
1081	ENSOMYG00000012212	SF3B4	splicing factor 3b subunit 4	Source:HGNC Symbol
1082	PPP2CA_1	N/A	N/A
1083	ENSOMYG00000006445	FBN3	fibrillin 3	Source:HGNC Symbol
1084	PPP2CA_2	N/A	N/A
1085	CRABP2B	CRABP2	cellular retinoic acid binding protein 2	Source:HGNC Symbol
1086	PTGESL_1	N/A	N/A
1087	ENSOMYG00000006012	N/A	N/A
1088	CBX5_2	N/A	N/A
1089	DUT_1	N/A	N/A
1090	ENSOMYG00000046027	N/A	N/A
1091	ENSOMYG00000030215	TOMM5	translocase of outer mitochondrial membrane 5	Source:HGNC Symbol
1092	SMARCAD1A_2	N/A	N/A
1093	GPT2_1	N/A	N/A
1094	CNOT9_2	N/A	N/A
1095	ERGIC1_1	N/A	N/A
1096	ENSOMYG00000016532	N/A	N/A
1097	PRMT7	PRMT7	protein arginine methyltransferase 7	Source:HGNC Symbol
1098	ELAV1	ELAVL1	ELAV like RNA binding protein 1	Source:HGNC Symbol
1099	RNF168	RNF168	ring finger protein 168	Source:HGNC Symbol
1100	SYTL4_1	N/A	N/A
1101	ENSOMYG00000006334	ABL2	ABL proto-oncogene 2, non-receptor tyrosine kinase	Source:HGNC Symbol
1102	ENSOMYG00000023913	N/A	N/A
1103	ENSOMYG00000021851	MRPL20	mitochondrial ribosomal protein L20	Source:HGNC Symbol
1104	ENSOMYG00000031434	N/A	N/A
1105	ENSOMYG00000019196	TRAM2	translocation associated membrane protein 2	Source:HGNC Symbol
1106	ENSOMYG00000041830	PSMD2	proteasome 26S subunit ubiquitin receptor, non-ATPase 2	Source:HGNC Symbol
1107	TSR2	TSR2	TSR2 ribosome maturation factor	Source:HGNC Symbol
1108	ENSOMYG00000001829	CASP1	caspase 1	Source:HGNC Symbol
1108	ENSOMYG00000001829	CASP5	caspase 5	Source:HGNC Symbol
1108	ENSOMYG00000001829	PYDC1	pyrin domain containing 1	Source:HGNC Symbol
1108	ENSOMYG00000001829	CASP4	caspase 4	Source:HGNC Symbol
1108	ENSOMYG00000001829	CARD16	caspase recruitment domain family member 16	Source:HGNC Symbol
1108	ENSOMYG00000001829	CARD18	caspase recruitment domain family member 18	Source:HGNC Symbol
1109	CCNK	N/A	N/A
1109	CCNK	N/A	N/A
1109	CCNK	CCNK	cyclin K	Source:HGNC Symbol
1110	CRTAP	CRTAP	cartilage associated protein	Source:HGNC Symbol
1111	FAM83D_2	N/A	N/A
1112	ENSOMYG00000071723	HPF1	histone PARylation factor 1	Source:HGNC Symbol
1113	S100V2_1	N/A	N/A
1114	RPS19BP1_2	N/A	N/A
1115	RPA3_1	N/A	N/A
1116	ENSOMYG00000016216	N/A	N/A
1117	ENSOMYG00000067554	HMGB1P1	high mobility group box 1 pseudogene 1	Source:HGNC Symbol
1117	ENSOMYG00000067554	HMGB1	high mobility group box 1	Source:HGNC Symbol
1118	SF3B2_2	N/A	N/A
1119	ENSOMYG00000045363	N/A	N/A
1120	ENSOMYG00000024583	THBS2	thrombospondin 2	Source:HGNC Symbol
1121	MCTS1	MCTS2	MCTS family member 2	Source:HGNC Symbol
1121	MCTS1	MCTS1	MCTS1 re-initiation and release factor	Source:HGNC Symbol
1122	ENSOMYG00000041402	ABCF3	ATP binding cassette subfamily F member 3	Source:HGNC Symbol
1123	NOP56_2	N/A	N/A
1124	ENSOMYG00000025632	MRPS12	mitochondrial ribosomal protein S12	Source:HGNC Symbol
1125	ENSOMYG00000021741	SARNP	SAP domain containing ribonucleoprotein	Source:HGNC Symbol
1126	ENSOMYG00000044584	POLR3E	RNA polymerase III subunit E	Source:HGNC Symbol
1127	SAMM50L_1	N/A	N/A
1128	TTC27_1	N/A	N/A
1129	ENSOMYG00000009940	EIF1AX	eukaryotic translation initiation factor 1A X-linked	Source:HGNC Symbol
1130	AP3M2_2	N/A	N/A
1131	ENSOMYG00000010211	EWSR1	EWS RNA binding protein 1	Source:HGNC Symbol
1132	ENSOMYG00000051849	FDXACB1	ferredoxin-fold anticodon binding domain containing 1	Source:HGNC Symbol
1133	NOP16_1	N/A	N/A
1134	TRRAP	TRRAP	transformation/transcription domain associated protein	Source:HGNC Symbol
1135	CPSF3	CPSF3	cleavage and polyadenylation specific factor 3	Source:HGNC Symbol
1136	BOP1	BOP1	BOP1 ribosomal biogenesis factor	Source:HGNC Symbol
1137	DDX54_2	N/A	N/A
1138	ENSOMYG00000021801	NCKAP5L	NCK associated protein 5 like	Source:HGNC Symbol
1139	DDX3XA_2	N/A	N/A
1140	ENSOMYG00000070680	N/A	N/A
1141	DNAJB11_1	N/A	N/A
1142	ENSOMYG00000016643	PFDN5	prefoldin subunit 5	Source:HGNC Symbol
1143	MPHOSPH10	MPHOSPH10	M-phase phosphoprotein 10	Source:HGNC Symbol
1144	ENSOMYG00000003208	SRSF2	serine and arginine rich splicing factor 2	Source:HGNC Symbol
1144	ENSOMYG00000003208	SRSF8	serine and arginine rich splicing factor 8	Source:HGNC Symbol
1145	ENSOMYG00000011647	CALU	calumenin	Source:HGNC Symbol
1146	ENSOMYG00000012333	BOP1	BOP1 ribosomal biogenesis factor	Source:HGNC Symbol
1147	ENSOMYG00000020849	KIF26A	kinesin family member 26A	Source:HGNC Symbol
1148	THAP12A	N/A	N/A
1149	ENSOMYG00000008519	SELENOI	selenoprotein I	Source:HGNC Symbol
1150	LARP4AA_2	N/A	N/A
1151	ENSOMYG00000018008	HCFC1	host cell factor C1	Source:HGNC Symbol
1152	ENSOMYG00000002125	TRMT10A	tRNA methyltransferase 10A	Source:HGNC Symbol
1153	PPID_2	N/A	N/A
1154	RBMX_1	N/A	N/A
1155	VAT1	VAT1	vesicle amine transport 1	Source:HGNC Symbol
1155	VAT1	VAT1	vesicle amine transport 1	Source:HGNC Symbol
1155	VAT1	VAT1	vesicle amine transport 1	Source:HGNC Symbol
1156	DHX57	DHX57	DExH-box helicase 57	Source:HGNC Symbol
1157	DIMT1L	DIMT1	DIM1 rRNA methyltransferase and ribosome maturation factor	Source:HGNC Symbol
1158	ENSOMYG00000046543	DYNLL1	dynein light chain LC8-type 1	Source:HGNC Symbol
1159	ENSOMYG00000022935	POLR1G	RNA polymerase I subunit G	Source:HGNC Symbol
1160	ENSOMYG00000047812	N/A	N/A
1161	RIOX1_1	N/A	N/A
1162	KHDRBS1B_2	N/A	N/A
1163	PRKAR2B_1	N/A	N/A
1164	ENSOMYG00000033733	N/A	N/A
1165	RIF1_2	N/A	N/A
1166	MRPS16	MRPS16	mitochondrial ribosomal protein S16	Source:HGNC Symbol
1166	MRPS16	MRPS16	mitochondrial ribosomal protein S16	Source:HGNC Symbol
1167	PINX1	PINX1	PIN2 (TERF1) interacting telomerase inhibitor 1	Source:HGNC Symbol
1168	ENSOMYG00000033750	TAF15	TATA-box binding protein associated factor 15	Source:HGNC Symbol
1169	CCND2A_1	N/A	N/A
1170	ENSOMYG00000033339	SNRPA1	small nuclear ribonucleoprotein polypeptide A'	Source:HGNC Symbol
1171	PPIE_2	N/A	N/A
1172	BNC1_1	N/A	N/A
1173	ENSOMYG00000016731	CCT3	chaperonin containing TCP1 subunit 3	Source:HGNC Symbol
1174	SI:CH211-140M22.7_1	N/A	N/A
1175	CCT8	CCT8	chaperonin containing TCP1 subunit 8	Source:HGNC Symbol
1176	ENSOMYG00000033462	CDC16	cell division cycle 16	Source:HGNC Symbol
1177	GSTP1	N/A	N/A
1178	ARSH	ARSD	arylsulfatase D	Source:HGNC Symbol
1179	ENSOMYG00000014050	KLC3	kinesin light chain 3	Source:HGNC Symbol
1179	ENSOMYG00000014050	KLC4	kinesin light chain 4	Source:HGNC Symbol
1179	ENSOMYG00000014050	KLC2	kinesin light chain 2	Source:HGNC Symbol
1180	PREP	PREP	prolyl endopeptidase	Source:HGNC Symbol
1181	ENSOMYG00000060737	TUBB	tubulin beta class I	Source:HGNC Symbol
1182	ENSOMYG00000020511	PSMD3	proteasome 26S subunit, non-ATPase 3	Source:HGNC Symbol
1183	PDIA7	N/A	N/A
1184	ENSOMYG00000001816	PSD	pleckstrin and Sec7 domain containing	Source:HGNC Symbol
1185	PITRM1_2	N/A	N/A
1186	ENSOMYG00000030473	PRPF19	pre-mRNA processing factor 19	Source:HGNC Symbol
1187	ENSOMYG00000035589	NASP	nuclear autoantigenic sperm protein	Source:HGNC Symbol
1188	TGFBI_2	N/A	N/A
1189	NAA15	NAA15	N-alpha-acetyltransferase 15, NatA auxiliary subunit	Source:HGNC Symbol
1190	NUDC_2	N/A	N/A
1191	ENSOMYG00000043993	NCBP1	nuclear cap binding protein subunit 1	Source:HGNC Symbol
1192	ENSOMYG00000065504	N/A	N/A
1193	SERPINH1A_2	N/A	N/A
1194	ENSOMYG00000002887	N/A	N/A
1195	TAF15	TAF15	TATA-box binding protein associated factor 15	Source:HGNC Symbol
1196	RUVBL1_1	N/A	N/A
1197	ETF1A_2	N/A	N/A
1198	ENSOMYG00000002540	N/A	N/A
1199	ENSOMYG00000045399	N/A	N/A
1200	SRSF7A	N/A	N/A
1201	ENSOMYG00000031933	N/A	N/A
1202	ENSOMYG00000021056	N/A	N/A
1203	WDR74	WDR74	WD repeat domain 74	Source:HGNC Symbol
1204	ENSOMYG00000025484	N/A	N/A
1205	SSRP1A_2	N/A	N/A
1206	DDX10	DDX10	DEAD-box helicase 10	Source:HGNC Symbol
1207	NSD2	NSD2	nuclear receptor binding SET domain protein 2	Source:HGNC Symbol
1208	ENSOMYG00000009546	ALOX15B	arachidonate 15-lipoxygenase type B	Source:HGNC Symbol
1209	ENSOMYG00000020310	SNRPA	small nuclear ribonucleoprotein polypeptide A	Source:HGNC Symbol

## Sheet: Gene regulation_Gills
MC Upregulated		MC downregulated		Tb Upregulated		Tb downregulated		Mc+ up regulated		Mc+ downregulated		Tb+ Upregulated		Tb+ downregulated
118 genes		19 genes		49 genes		9 genes		300 genes		41 genes		1575 genes		1209 genes
Name	Fold change	Name	Fold change	Name	Fold change	Name	Fold change	Name	Fold change	Name	Fold change	Name	Fold change	Name	Fold change
ENSOMYG00000050381	707,51	zic2a_2	-79,50	ENSOMYG00000036159	41,90	MYL7_2	-519,56	ENSOMYG00000037552	48,61	MYL7_2	-480,60	fgb_1	19.562,57	zic2a_2	-507,32
ENSOMYG00000045900	230,06	ENSOMYG00000022195	-16,10	ENSOMYG00000021931	37,89	ENSOMYG00000004200	-192,76	ENSOMYG00000014569	20,74	ENSOMYG00000004200	-123,02	ENSOMYG00000023399	12.306,02	pcloa_1	-45,05
ENSOMYG00000032115	189,02	greb1_2	-12,77	ENSOMYG00000056018	32,29	ENSOMYG00000008465	-97,50	ENSOMYG00000012309	16,19	ENSOMYG00000017025	-56,43	ENSOMYG00000064619	10.157,75	cacna1ab	-41,69
ENSOMYG00000077458	152,41	ENSOMYG00000017190	-12,70	ENSOMYG00000009806	9,55	zic2a_2	-61,76	ENSOMYG00000037888	15,86	zic2a_2	-54,67	ENSOMYG00000053733	5.653,95	ENSOMYG00000034325	-39,54
ENSOMYG00000040052	125,73	ENSOMYG00000047066	-12,41	ENSOMYG00000026596	8,83	ENSOMYG00000001123	-13,46	c4b	15,28	ENSOMYG00000008465	-41,66	ENSOMYG00000032875	4.541,05	si:dkey-183j2.10_1	-31,96
ENSOMYG00000022449	121,01	ENSOMYG00000006380	-11,53	ENSOMYG00000070429	8,29	ENSOMYG00000040268	-8,69	ENSOMYG00000022894	14,85	epd_1	-35,59	ENSOMYG00000038885	3.766,58	proca1_2	-29,40
ENSOMYG00000044586	105,74	ENSOMYG00000031907	-11,39	ENSOMYG00000000167	7,30	ENSOMYG00000006380	-8,51	loxl5a	12,60	ENSOMYG00000006380	-22,11	TDO2	3.581,91	rag1	-26,71
antiprot1	82,67	ENSOMYG00000000419	-5,90	ENSOMYG00000024872	7,28	ENSOMYG00000002525	-6,89	TNFRSF6B	12,05	ENSOMYG00000031588	-16,57	ENSOMYG00000044586	3.295,30	epd_1	-25,55
apoa-i-1	58,67	aldh1a3_1	-5,05	ENSOMYG00000006443	7,23	ENSOMYG00000062477	-6,80	ENSOMYG00000068169	11,76	si:dkey-183j2.10_2	-15,07	ENSOMYG00000066260	3.047,53	ENSOMYG00000063717	-23,15
ENSOMYG00000032760	46,10	bsnb_2	-4,13	ENSOMYG00000011488	6,37			ENSOMYG00000053529	11,71	ENSOMYG00000006357	-14,89	cfbl	2.662,31	SDCBP	-18,47
ENSOMYG00000014296	22,04	fosab_2	-3,86	ENSOMYG00000054757	6,18			ENSOMYG00000074461	10,88	ENSOMYG00000030178	-4,59	ENSOMYG00000049577	2.384,52	ENSOMYG00000051487	-18,36
c4b	20,77	pou2f3_1	-3,74	ENSOMYG00000014414	6,02			CATH-1a	10,64	hmbsb_2	-3,97	ENSOMYG00000011814	2.359,06	ENSOMYG00000027728	-18,18
ENSOMYG00000009806	17,28	slc43a1a_2	-3,34	ENSOMYG00000056737	5,88			ENSOMYG00000040119	10,41	sv2bb_2	-3,58	antiprot1	2.340,25	nr1d4a_2	-15,98
ENSOMYG00000024872	14,68	ENSOMYG00000035899	-3,05	ENSOMYG00000061209	5,52			zgc:162608_1	10,06	pycr1b_1	-3,21	hpxa	2.290,19	ENSOMYG00000042697	-15,64
ENSOMYG00000070730	13,89	ENSOMYG00000059646	-2,56	ENSOMYG00000000143	5,48			ENSOMYG00000067114	9,72	ENSOMYG00000002120	-3,19	ENSOMYG00000036729	1.755,66	gatm_1	-14,47
ENSOMYG00000073889	12,68	ccr9a_2	-2,55	ENSOMYG00000052323	5,36			ENSOMYG00000024872	9,58	ENSOMYG00000025851	-3,18	ENSOMYG00000036802	1.730,20	gatm_2	-14,27
ENSOMYG00000026596	10,01	rgs1_2	-2,39	ENSOMYG00000018382	4,37			ENSOMYG00000070429	8,99	srebf1_2	-2,79	f10_2	1.661,91	ENSOMYG00000048841	-13,74
ENSOMYG00000054757	9,70	itpr1b_2	-2,36	ENSOMYG00000013192	4,25			ENSOMYG00000059213	8,85	rtcb	-2,74	tdo2a	1.449,56	si:dkey-183j2.10_2	-12,44
ENSOMYG00000070429	9,42	mmp9_2	-2,11	ENSOMYG00000006995	3,79			pfkfb1_2	8,29	mmp9_2	-2,72	ENSOMYG00000023447	1.397,27	uhrf1bp1	-12,01
TNFRSF6B	9,41			ENSOMYG00000018185	3,76			ENSOMYG00000054775	8,25	NASP	-2,47	abcb11b	1.356,10	ENSOMYG00000004478	-11,80
ENSOMYG00000022707	9,03			prf1.3	3,67			slc43a2a_1	8,18	wdhd1	-2,43	ENSOMYG00000033213	1.355,45	s100b_1	-11,16
ENSOMYG00000006443	8,79			ENSOMYG00000012657	3,64			ENSOMYG00000009806	7,91	fabp2_1	-2,38	apoa-i-1	1.348,12	si:ch211-184m13.4	-10,88
cpt1b	8,45			ENSOMYG00000014360	3,51			ENSOMYG00000052323	7,82	ENSOMYG00000070996	-2,38	C6orf58	1.253,09	ENSOMYG00000037602	-10,63
ENSOMYG00000001847	8,39			ENSOMYG00000015500	3,32			ENSOMYG00000013591	7,25	ccn1l1	-2,31	ENSOMYG00000009627	1.182,70	ENSOMYG00000058328	-10,55
ENSOMYG00000010894	8,22			ENSOMYG00000014690	3,30			ENSOMYG00000049185	7,18	ENSOMYG00000003960	-2,27	fgb_2	1.151,12	ENSOMYG00000006026	-10,43
ENSOMYG00000056737	8,11			ENSOMYG00000059332	3,15			gda_1	6,98	mcm2_1	-2,26	serping1_2	1.148,74	ENSOMYG00000010277	-10,38
ENSOMYG00000052323	8,05			stat1b	3,11			ENSOMYG00000010894	6,94	erc1a_1	-2,25	zgc:162608_2	1.122,92	rag2	-9,96
ENSOMYG00000053529	8,04			ENSOMYG00000009645	3,07			ENSOMYG00000041335	6,82	fus	-2,25	ublp	1.096,20	cd8a	-9,82
ihhb	7,99			ENSOMYG00000038900	3,02			ENSOMYG00000055911	6,63	THUMPD1	-2,25	ENSOMYG00000033385	1.029,99	TKT_2	-9,81
ENSOMYG00000002731	7,21			ENSOMYG00000036158	2,89			col11a1a	6,50	ENSOMYG00000010930	-2,24	spp2	978,06	ENSOMYG00000035638	-9,78
loxl5a	6,94			ENSOMYG00000009104	2,89			ENSOMYG00000028365	6,44	ENSOMYG00000013424	-2,19	ENSOMYG00000037763	915,56	ENSOMYG00000045102	-9,74
apoda.1	6,87			ENSOMYG00000045180	2,88			ihhb	6,35	ENSOMYG00000065281	-2,16	plg_1	911,07	vsnl1b_1	-8,83
gda_1	6,78			ENSOMYG00000004472	2,72			ENSOMYG00000048928	6,19	ENSOMYG00000070180	-2,13	ENSOMYG00000033407	893,46	ENSOMYG00000038664	-8,58
ENSOMYG00000011488	6,75			ENSOMYG00000038811	2,68			ENSOMYG00000002731	6,12	lrrc59	-2,13	apoba	804,99	csgalnact1b	-8,51
ENSOMYG00000031846	6,55			ENSOMYG00000052838	2,65			ENSOMYG00000050373	5,82	ENSOMYG00000044465	-2,11	ENSOMYG00000011408	804,28	ENSOMYG00000006380	-8,47
ENSOMYG00000049185	6,46			ENSOMYG00000067081	2,59			ccn5_2	5,40	TRAP1_1	-2,10	ENSOMYG00000045580	802,16	mrps11_1	-8,30
ENSOMYG00000040666	6,46			ENSOMYG00000063813	2,41			ENSOMYG00000054545	5,36	nol12_1	-2,09	ambp_1	776,26	ENSOMYG00000075836	-8,26
ENSOMYG00000014414	6,43			ENSOMYG00000033782	2,36			eif4ebp3	5,15	ENSOMYG00000010478	-2,08	fga	734,00	flrt1b_2	-8,24
ENSOMYG00000032288	6,02			ENSOMYG00000048404	2,34			ENSOMYG00000024798	4,94	ENSOMYG00000061359	-2,06	si:ch211-215k15.4_2	684,59	cd4-1_1	-8,12
ENSOMYG00000000143	5,88			sftpba_2	2,32			ENSOMYG00000045774	4,93	cdca7a_1	-2,04	apoa2_1	682,73	nmrk2	-8,10
col11a1a	5,53			EZH1_2	2,31			ccn5_1	4,90	mxra5a_1	-2,02	ENSOMYG00000030982	667,34	cps1	-7,96
ENSOMYG00000055911	5,45			ENSOMYG00000016079	2,30			ENSOMYG00000031846	4,89			itih2_1	623,58	ENSOMYG00000014557	-7,90
prf1.3	5,39			tapbpl	2,29			apoda.1	4,89			ENSOMYG00000050381	614,70	ankrd1b_2	-7,75
ENSOMYG00000000666	5,30			ENSOMYG00000000442	2,23			ENSOMYG00000059512	4,85			ENSOMYG00000019558	603,81	trim54	-7,56
ENSOMYG00000014360	5,10			ENSOMYG00000010563	2,19			ENSOMYG00000004065	4,80			defb3	571,05	ENSOMYG00000069950	-7,55
ENSOMYG00000022240	4,96			ENSOMYG00000026709	2,18			ENSOMYG00000052953	4,77			leg1	520,96	ENSOMYG00000026645	-7,53
ENSOMYG00000075428	4,84			ENSOMYG00000040801	2,16			ENSOMYG00000026416	4,73			ttr	503,25	cdc6_2	-7,44
ENSOMYG00000058513	4,80			cd53	2,07			ENSOMYG00000015297	4,72			ENSOMYG00000046105	499,95	ENSOMYG00000028862	-7,28
ENSOMYG00000013192	4,56			si:ch211-194m7.5	2,07			ENSOMYG00000069655	4,68			ENSOMYG00000017133	461,39	ENSOMYG00000054624	-7,12
smpd3_1	4,14							ENSOMYG00000011488	4,64			fgg_1	458,75	timp2b_2	-7,12
ENSOMYG00000008278	4,12							ccn6	4,61			dgat2_1	454,49	ENSOMYG00000003477	-7,02
CATH-1a	4,01							ENSOMYG00000022240	4,60			ENSOMYG00000022018	449,79	LSS	-7,01
ENSOMYG00000018382	3,93							acanb_2	4,58			ENSOMYG00000017627	431,82	synpo2la_2	-6,82
ENSOMYG00000059512	3,89							klf9	4,57			miox	428,97	ENSOMYG00000030858	-6,78
ENSOMYG00000065833	3,82							egr3_1	4,57			ENSOMYG00000042061	428,95	agr2_2	-6,77
ENSOMYG00000054545	3,77							ENSOMYG00000040666	4,44			agxta	428,90	mydgf_1	-6,77
fgfbp2a_2	3,66							creg2_2	4,32			ENSOMYG00000069103	427,73	dpysl2b_1	-6,71
ENSOMYG00000010318	3,62							ST3GAL1_2	4,26			ENSOMYG00000000401	427,50	arf2b_1	-6,65
SCRG1_1	3,61							ENSOMYG00000061488	4,19			uroc1	425,65	fermt1_1	-6,54
ENSOMYG00000026545	3,54							fgfbp2a_2	4,19			vtnb	425,29	zgc:66479	-6,50
tbx21_1	3,48							ENSOMYG00000021069	4,17			ENSOMYG00000010101	412,24	mss51_1	-6,35
ENSOMYG00000020688	3,47							aqp1a.1_2	4,17			ENSOMYG00000012999	393,22	pold1_1	-6,16
col2a1a_2	3,44							ENSOMYG00000045127	4,14			soat2	392,48	dnmt3ba_2	-6,11
acanb_2	3,44							zbtb16a_1	4,14			serpinc1_2	392,40	zranb3_1	-6,09
epyc_2	3,43							ENSOMYG00000030245	4,14			lcn15	383,10	ENSOMYG00000017190	-6,02
matn1	3,37							SCRG1_1	4,07			uox	377,01	im:7142702	-6,00
acanb_1	3,36							fkbp5_2	4,03			ENSOMYG00000026493	362,46	rorc	-5,83
stat1b	3,36							ENSOMYG00000028245	3,96			ptgdsa	362,25	miga1	-5,81
ENSOMYG00000049358	3,33							TCAP_1	3,96			ENSOMYG00000042079	360,80	HNRNPLL	-5,76
ENSOMYG00000038139	3,26							fkbp5_1	3,93			apoa2_2	359,82	mis12	-5,76
ENSOMYG00000025809	3,23							ENSOMYG00000026545	3,91			ENSOMYG00000035682	359,48	ENSOMYG00000002555	-5,67
epyc_1	3,22							ENSOMYG00000013079	3,90			ENSOMYG00000006693	354,61	ENSOMYG00000069550	-5,66
ENSOMYG00000030245	3,20							acanb_1	3,90			ENSOMYG00000018923	350,67	ENSOMYG00000074309	-5,62
ENSOMYG00000065699	3,15							matn1	3,89			serping1_3	336,93	ENSOMYG00000017296	-5,55
ENSOMYG00000055587	3,12							si:ch211-106h11.3_1	3,87			RSAD2	336,57	ENSOMYG00000019134	-5,52
si:dkey-31g6.6_1	3,11							lamc2_2	3,84			ENSOMYG00000007007	336,40	ENSOMYG00000047066	-5,50
ENSOMYG00000029124	3,08							col2a1a_2	3,77			apoc2	335,98	zwilch	-5,50
sgms2a_2	3,08							ENSOMYG00000018468	3,74			ENSOMYG00000032727	330,75	ENSOMYG00000022342	-5,44
ENSOMYG00000012657	3,00							ENSOMYG00000000876	3,72			ENSOMYG00000025396	328,35	P3H4_3	-5,44
si:dkey-31g6.6_2	2,96							bnip3_3	3,71			ENSOMYG00000025584	323,63	ENSOMYG00000024032	-5,42
ifitm5	2,95							ENSOMYG00000065870	3,70			ambp_2	322,02	ENSOMYG00000027149	-5,38
ENSOMYG00000036158	2,92							ENSOMYG00000010670	3,70			ENSOMYG00000001904	319,49	ST8SIA5_2	-5,37
col9a1a_1	2,86							ENSOMYG00000014363	3,70			hpda	294,83	FABP7	-5,31
col2a1a_1	2,81							C17orf58_2	3,68			SERPINA10	279,45	gatd3a	-5,21
ENSOMYG00000052838	2,78							ENSOMYG00000027982	3,67			ENSOMYG00000010145	277,39	SIRT7_2	-5,18
ENSOMYG00000013859	2,77							ENSOMYG00000067941	3,66			ENSOMYG00000038040	268,34	palm1a_2	-5,15
ENSOMYG00000036148	2,67							epyc_2	3,65			ENSOMYG00000075543	255,48	SACS	-5,13
col9a2	2,67							f13a1b_1	3,63			ENSOMYG00000001821	236,50	cdca7a_1	-5,12
ENSOMYG00000015117	2,67							oca2	3,60			ENSOMYG00000051259	228,88	hsp90aa1.2	-5,11
ENSOMYG00000004472	2,64							ENSOMYG00000013192	3,56			ENSOMYG00000065998	215,99	ENSOMYG00000072631	-5,10
ENSOMYG00000059332	2,63							angptl4_2	3,49			plg_2	214,97	ENSOMYG00000076461	-5,07
ENSOMYG00000041862	2,60							rasd1_2	3,47			ENSOMYG00000022070	212,96	dgat2_2	-5,07
ENSOMYG00000071787	2,58							epyc_1	3,45			ENSOMYG00000054608	211,74	mibp	-4,97
chadlb	2,56							ENSOMYG00000025809	3,44			f2_1	208,85	ENSOMYG00000070996	-4,93
COL9A3	2,55							epor_2	3,41			ENSOMYG00000052993	198,02	ENSOMYG00000021605	-4,91
ENSOMYG00000026709	2,53							iip	3,39			apoc4_1	189,46	ncapg2_1	-4,91
ENSOMYG00000016675	2,53							ENSOMYG00000011149	3,39			ENSOMYG00000013525	185,64	ENSOMYG00000015919	-4,90
ENSOMYG00000050357	2,51							ENSOMYG00000042751	3,38			ENSOMYG00000046327	175,74	uhrf1_2	-4,89
entpd5a_2	2,50							col2a1a_1	3,34			ENSOMYG00000045900	174,57	ENSOMYG00000013011	-4,89
ENSOMYG00000022254	2,48							ENSOMYG00000014360	3,33			ENSOMYG00000032115	165,45	BCL11B_1	-4,88
ENSOMYG00000011775	2,47							ENSOMYG00000008368	3,32			f10_1	157,95	pycr1b_2	-4,87
mmp9_1	2,44							ENSOMYG00000020695	3,32			ENSOMYG00000047261	157,86	ENSOMYG00000052089	-4,83
si:dkey-6n6.1	2,34							ENSOMYG00000046849	3,32			f2_2	150,75	ccne2_1	-4,79
socs1b	2,34							SEMA4G_3	3,30			ENSOMYG00000035997	146,44	proca1_1	-4,79
ENSOMYG00000067081	2,33							plek2	3,29			cfh	144,57	cpz_2	-4,78
col11a2_2	2,28							nr1d1_2	3,28			ENSOMYG00000040052	144,38	tubb2b	-4,76
ENSOMYG00000033782	2,28							ENSOMYG00000054475	3,28			ENSOMYG00000061205	142,96	ENSOMYG00000017511	-4,75
col11a2_1	2,28							tppp3	3,27			ENSOMYG00000011270	142,80	riox1_2	-4,72
ENSOMYG00000058069	2,23							ENSOMYG00000015117	3,27			ENSOMYG00000029424	140,83	ENSOMYG00000071803	-4,72
ENSOMYG00000055426	2,18							si:ch73-86n18.1	3,25			c8a	138,18	cenpl_1	-4,71
id2b_1	2,17							si:ch211-260e23.9_1	3,23			HAL	136,23	ENSOMYG00000047553	-4,70
meltf	2,16							ENSOMYG00000068366	3,21			ENSOMYG00000077458	136,21	gatb_2	-4,69
ENSOMYG00000067246	2,15							ENSOMYG00000070171	3,20			ENSOMYG00000021042	133,33	ENSOMYG00000003960	-4,68
ENSOMYG00000009104	2,14							prf1.3	3,16			ENSOMYG00000063763	132,61	tcf19l_1	-4,68
tapbpl	2,14							ENSOMYG00000068990	3,14			tat_2	127,02	ENSOMYG00000015291	-4,66
ENSOMYG00000043747	2,09							ptgs2b	3,14			ENSOMYG00000029192	125,01	hspa4b_2	-4,63
ENSOMYG00000016079	2,03							pamr1_2	3,13			ENSOMYG00000052953	121,66	ENSOMYG00000010130	-4,63
gyg1b	2,01							ENSOMYG00000026970	3,12			ENSOMYG00000009806	120,50	orc5_1	-4,61
								loxl2a_2	3,11			si:ch1073-280e3.1	120,40	ENSOMYG00000061017	-4,60
								tefa_1	3,10			si:ch1073-126c3.2	113,61	zgc:103564	-4,57
								col9a1a_1	3,10			ENSOMYG00000056693	111,27	ENSOMYG00000006928	-4,56
								ENSOMYG00000014414	3,10			ENSOMYG00000064493	110,11	ENSOMYG00000014445	-4,52
								ENSOMYG00000002156	3,08			ENSOMYG00000022449	109,36	ENSOMYG00000015356	-4,50
								CCN2_2	3,08			ENSOMYG00000000167	106,31	ENSOMYG00000022779	-4,50
								ENSOMYG00000059903	3,08			ENSOMYG00000008265	104,09	fkbp10b	-4,48
								ENSOMYG00000011775	3,06			ENSOMYG00000053221	98,80	ENSOMYG00000067427	-4,47
								nfasca_2	3,04			cp	95,29	zgc:193690_2	-4,43
								tbx21_1	3,04			comtd1_1	94,93	cdca7a_2	-4,42
								ENSOMYG00000050047	3,03			ENSOMYG00000037907	92,89	ENSOMYG00000033332	-4,36
								ENSOMYG00000059345	3,03			cyp4v8	91,25	ENSOMYG00000012931	-4,36
								EZH1_2	3,01			ENSOMYG00000050387	86,18	pycr1b_1	-4,35
								csgalnact1a_2	3,00			ENSOMYG00000039975	83,62	fkbp9_1	-4,34
								ENSOMYG00000031033	2,99			ENSOMYG00000059824	83,24	ENSOMYG00000033021	-4,33
								ENSOMYG00000014769	2,99			vtna	83,02	mcm3	-4,31
								meltf	2,97			APOH_2	82,16	ENSOMYG00000063059	-4,29
								ctsl.1	2,97			ENSOMYG00000009890	81,82	ENSOMYG00000076239	-4,29
								si:dkey-31g6.6_1	2,96			ENSOMYG00000008724	81,65	rbm24a_1	-4,28
								ENSOMYG00000053221	2,94			ENSOMYG00000026641	80,76	mcm2_1	-4,27
								sgms2a_2	2,92			APOH_3	79,46	ENSOMYG00000001793	-4,26
								ENSOMYG00000008241	2,91			fabp10b	77,44	dpysl2b_2	-4,25
								lonrf1l_1	2,89			c9	72,13	ENSOMYG00000030010	-4,19
								ENSOMYG00000074690	2,89			ENSOMYG00000004956	70,59	ENSOMYG00000046200	-4,17
								cxcd2	2,88			ENSOMYG00000067877	70,42	ENSOMYG00000024269	-4,16
								ENSOMYG00000068993	2,86			ENSOMYG00000020527	70,11	p3h1_1	-4,16
								ENSOMYG00000055587	2,86			pah_2	68,17	slc2a10	-4,13
								rnaset2_2	2,85			ENSOMYG00000006058	65,95	ENSOMYG00000015107	-4,11
								si:dkey-31g6.6_2	2,84			selenop2_1	65,83	col2a1a_2	-4,11
								ENSOMYG00000071787	2,84			ENSOMYG00000006626	65,13	spon2b	-4,10
								ENSOMYG00000005426	2,84			ENSOMYG00000000143	64,42	P3H4_1	-4,10
								ENSOMYG00000004472	2,83			ENSOMYG00000073334	62,61	ENSOMYG00000044487	-4,09
								itih6_2	2,82			ENSOMYG00000035994	61,48	wdhd1	-4,09
								tefb_2	2,82			ENSOMYG00000018859	59,92	ENSOMYG00000028128	-4,08
								ENSOMYG00000029762	2,82			vig1	59,91	ENSOMYG00000042443	-4,08
								ENSOMYG00000041862	2,80			ENSOMYG00000040571	59,84	ENSOMYG00000046744	-4,07
								ENSOMYG00000059332	2,80			ENSOMYG00000075428	59,25	tril	-4,07
								mmp9_1	2,78			ENSOMYG00000061657	56,96	ENSOMYG00000042992	-4,07
								nr1d2a_2	2,78			ENSOMYG00000040599	56,83	mcm5_2	-4,07
								zgc:174904_1	2,77			ENSOMYG00000057899	56,77	FASN_1	-4,07
								CCN2_1	2,75			ENSOMYG00000036828	55,06	msh2	-4,06
								ENSOMYG00000029124	2,75			ENSOMYG00000034176	54,78	mcm2_2	-4,05
								cd209	2,73			prozb	53,84	LOXL4_1	-4,05
								ENSOMYG00000061400	2,72			ENSOMYG00000006043	51,56	cenps	-4,05
								ghr1	2,70			G6PC1	51,21	chaf1b_1	-4,05
								ENSOMYG00000036668	2,69			ENSOMYG00000067114	51,01	NASP	-4,02
								ENSOMYG00000013859	2,69			ENSOMYG00000027472	50,26	gins4_2	-4,01
								lpin1	2,69			ssh1a_2	49,57	mcph1	-3,98
								iip2	2,69			ENSOMYG00000023875	49,16	lck_1	-3,97
								ano1_2	2,67			ENSOMYG00000005891	48,93	nutf2l	-3,96
								irf8_2	2,67			c4b	48,60	ENSOMYG00000004706	-3,96
								eif4ebp3l_1	2,66			ENSOMYG00000017794	48,44	ENSOMYG00000054545	-3,95
								ENSOMYG00000048352	2,64			ENSOMYG00000065449	46,85	NUP85_2	-3,95
								ENSOMYG00000061715	2,63			f9b	46,74	ENSOMYG00000031237	-3,94
								ano8a_2	2,63			pnp4b_1	46,46	ENSOMYG00000038032	-3,94
								ifm3	2,62			ENSOMYG00000048246	43,84	ENSOMYG00000042034	-3,92
								ENSOMYG00000020688	2,62			c8g	43,70	ENSOMYG00000018804	-3,90
								gcdha_1	2,62			ENSOMYG00000032623	42,88	asf1bb_2	-3,88
								ENSOMYG00000036158	2,60			ENSOMYG00000025074	42,44	wdr83_2	-3,87
								loxa_1	2,59			ENSOMYG00000070429	42,41	ccdc14	-3,87
								ddr2b	2,59			si:dkey-40g16.6_1	40,79	tomm22_2	-3,86
								rbp7b	2,58			ENSOMYG00000007166	40,74	CLSPN_1	-3,85
								ENSOMYG00000016675	2,57			ENSOMYG00000077211	39,98	gins2_2	-3,85
								ENSOMYG00000033694	2,56			ENSOMYG00000028882	39,60	tuba8l3	-3,85
								col9a2	2,55			ENSOMYG00000025616	37,87	mcm5_1	-3,84
								gs01	2,54			ENSOMYG00000059745	37,10	mcm4_2	-3,82
								rgcc	2,54			ENSOMYG00000062005	36,80	PYGO1_1	-3,81
								si:ch211-106h11.3_2	2,54			ENSOMYG00000033967	36,12	ACTL6A_1	-3,80
								ENSOMYG00000003774	2,54			ENSOMYG00000063942	35,89	dctpp1_1	-3,80
								ENSOMYG00000026119	2,53			ENSOMYG00000022894	35,42	zgc:92429	-3,79
								erich2	2,53			ENSOMYG00000074436	35,31	ENSOMYG00000029241	-3,79
								col11a2_1	2,51			ENSOMYG00000002413	35,17	znf367_2	-3,79
								col11a2_2	2,50			c1r_2	35,15	ENSOMYG00000016354	-3,78
								chadlb	2,50			ENSOMYG00000051674	34,76	ruvbl2	-3,78
								ENSOMYG00000050357	2,49			ENSOMYG00000002355	34,39	ENSOMYG00000046307	-3,76
								entpd5a_2	2,49			ENSOMYG00000030443	34,32	ENSOMYG00000001753	-3,76
								rbp4_2	2,49			ENSOMYG00000037787	33,93	vrk1_1	-3,75
								ENSOMYG00000029175	2,48			itih2_2	33,54	ENSOMYG00000029574	-3,75
								ENSOMYG00000007515	2,48			ENSOMYG00000020146	33,33	lama1_2	-3,75
								ENSOMYG00000071975	2,47			ENSOMYG00000074461	32,78	krt5_2	-3,75
								ENSOMYG00000006086	2,47			ENSOMYG00000039513	32,66	ENSOMYG00000004935	-3,73
								COL9A3	2,47			ENSOMYG00000001847	32,51	npm1a	-3,73
								ptgs2a	2,46			ENSOMYG00000014887	32,16	sec22ba_1	-3,72
								chi	2,46			btd_1	31,93	fancd2	-3,72
								ENSOMYG00000045218	2,46			ENSOMYG00000054499	31,93	ENSOMYG00000047424	-3,70
								ENSOMYG00000057567	2,46			ENSOMYG00000010894	31,90	ENSOMYG00000070579	-3,70
								ENSOMYG00000044275	2,46			ENSOMYG00000039547	31,89	adamts2_1	-3,70
								tial1_2	2,44			ENSOMYG00000054562	31,50	P3H4_2	-3,69
								si:ch211-194m7.5	2,44			ENSOMYG00000038978	30,69	ENSOMYG00000070795	-3,69
								ENSOMYG00000022254	2,43			ENSOMYG00000033836	30,37	zmynd19_2	-3,69
								crebrf_1	2,43			ENSOMYG00000046849	29,67	chaf1a_2	-3,68
								cry3b_2	2,43			ENSOMYG00000014414	29,38	lrrn1_1	-3,67
								ENSOMYG00000025074	2,43			ENSOMYG00000049809	28,97	agr2_1	-3,67
								zgc:175214_2	2,42			ENSOMYG00000031698	28,29	ENSOMYG00000037364	-3,67
								ENSOMYG00000047191	2,42			aqp10a	28,22	spata7	-3,66
								zgc:92606_2	2,41			ENSOMYG00000008931	28,08	htra4	-3,66
								stat1b	2,40			ENSOMYG00000070247	28,08	ENSOMYG00000005963	-3,65
								ENSOMYG00000062145	2,39			ENSOMYG00000055820	27,44	ENSOMYG00000004381	-3,64
								gyg1b	2,38			ENSOMYG00000045180	27,41	ptpmt1	-3,64
								man2a1_2	2,38			ENSOMYG00000073889	27,26	cdt1_1	-3,62
								ENSOMYG00000012252	2,37			ENSOMYG00000060008	26,95	ENSOMYG00000012418	-3,61
								ENSOMYG00000022457	2,36			ENSOMYG00000068169	26,93	chek2_1	-3,61
								ENSOMYG00000010329	2,35			ENSOMYG00000014690	26,91	ENSOMYG00000069996	-3,60
								cebpb_2	2,35			APOH_1	26,89	trit1	-3,60
								il17rc_2	2,35			si:ch211-152f22.4	26,70	rrs1_2	-3,60
								si:ch211-260e23.9_2	2,34			ENSOMYG00000005254	26,27	gins4_1	-3,60
								dusp22b_2	2,34			ENSOMYG00000014521	26,17	suz12a_2	-3,60
								ENSOMYG00000029474	2,34			ENSOMYG00000005879	26,00	e2f8_1	-3,59
								fbln7_1	2,34			si:dkey-40g16.6_2	25,90	ENSOMYG00000024731	-3,58
								sostdc1a_1	2,32			ENSOMYG00000030264	25,62	mybl2b	-3,58
								ENSOMYG00000062564	2,32			ENSOMYG00000066276	25,61	cnpy2	-3,57
								grb7	2,32			ENSOMYG00000018801	25,17	ENSOMYG00000032148	-3,57
								ENSOMYG00000036176	2,32			ENSOMYG00000038394	24,81	ccdc43_1	-3,57
								lrrc58b_1	2,30			ENSOMYG00000041648	24,50	AMD1_1	-3,57
								ccn2b_2	2,30			mat1a_1	24,48	ENSOMYG00000016713	-3,57
								ccng2_2	2,30			si:ch211-262h13.5	23,67	si:ch211-165b10.3	-3,57
								socs1b	2,27			ENSOMYG00000036158	22,98	mms22l	-3,55
								fgl2a_1	2,27			june_1	22,93	si:ch211-220i18.4_2	-3,54
								ENSOMYG00000034489	2,27			ENSOMYG00000018382	22,90	ENSOMYG00000056799	-3,52
								hapln1b	2,26			dhx58_1	22,64	ENSOMYG00000022743	-3,52
								lonrf1_1	2,25			ENSOMYG00000003733	22,63	si:ch211-243g18.2_1	-3,51
								c1qa	2,25			agmo_2	22,62	poglut2	-3,51
								kat2b_1	2,25			agt	22,21	vill	-3,50
								nfil3	2,24			ucp3	21,98	ENSOMYG00000056561	-3,50
								tuft1a_2	2,24			agxtb	21,91	DENND4A_2	-3,49
								cpt1	2,24			ENSOMYG00000044151	21,46	ENSOMYG00000068590	-3,49
								ypel3_2	2,24			ENSOMYG00000009645	21,24	id2b_1	-3,49
								ENSOMYG00000017863	2,24			ENSOMYG00000013192	21,17	YBX2_1	-3,48
								ENSOMYG00000038139	2,23			serpinc1_1	20,88	fastkd2	-3,47
								EZH1_1	2,23			ENSOMYG00000057659	20,69	spc24_2	-3,47
								hsp47	2,22			ENSOMYG00000000569	20,39	ENSOMYG00000011427	-3,46
								irs2b_2	2,22			mx	20,31	RPF2_1	-3,46
								ENSOMYG00000005038	2,21			cyp2ad2	20,18	tbc1d19	-3,46
								ENSOMYG00000040535	2,21			f7i_4	20,10	ENSOMYG00000000862	-3,46
								si:dkey-6n6.1	2,21			ENSOMYG00000012970	19,99	sqlea_2	-3,45
								zfyve1	2,20			ENSOMYG00000012657	19,98	ENSOMYG00000020226	-3,45
								ENSOMYG00000022638	2,19			ENSOMYG00000053146	19,78	ENSOMYG00000015240	-3,45
								zgc:92335_2	2,19			ENSOMYG00000028365	19,76	ENSOMYG00000035735	-3,45
								plekhn1	2,19			ENSOMYG00000045951	19,43	prim2	-3,44
								dgat1b_2	2,18			ENSOMYG00000034819	19,41	surf4_2	-3,44
								tnfrsf1b_1	2,18			ifit9_4	19,04	ENSOMYG00000039056	-3,42
								ENSOMYG00000039893	2,18			ENSOMYG00000043975	18,92	ENSOMYG00000032292	-3,41
								CLCA1_4	2,17			ENSOMYG00000071095	18,37	ENSOMYG00000005330	-3,41
								aqp1a.1_1	2,17			ENSOMYG00000052761	18,35	psph_2	-3,41
								chad	2,17			ENSOMYG00000003343	18,23	crispld1b_2	-3,41
								slc7a8a_1	2,16			ENSOMYG00000000200	18,12	aifm4	-3,40
								c4_2	2,16			ENSOMYG00000014421	17,91	gins1	-3,40
								fgfr4_2	2,14			ENSOMYG00000040666	17,80	ENSOMYG00000059256	-3,40
								ENSOMYG00000051087	2,14			ENSOMYG00000065699	17,77	ENSOMYG00000045666	-3,40
								ENSOMYG00000033025	2,14			ENSOMYG00000041533	17,74	esco2_2	-3,39
								crot_2	2,14			igfals_2	17,72	RRM2_2	-3,39
								STC2_2	2,13			ENSOMYG00000007171	17,52	ENSOMYG00000012427	-3,38
								papss2a	2,12			slc43a2a_1	17,36	hspa4b_1	-3,37
								ENSOMYG00000010057	2,12			ENSOMYG00000063817	17,27	chaf1b_2	-3,37
								bhlhe40_1	2,11			ENSOMYG00000036176	17,24	orc1	-3,36
								bckdk	2,11			ENSOMYG00000030199	17,20	ENSOMYG00000014084	-3,36
								si:dkey-228d14.5	2,10			irf7_1	16,85	ENSOMYG00000045890	-3,36
								ENSOMYG00000002451	2,10			cmpk2	16,84	ccn1l1	-3,35
								ENSOMYG00000005005	2,09			elovl2_1	16,83	CYP51A1	-3,34
								plekhb2	2,09			ENSOMYG00000074276	16,49	ENSOMYG00000009178	-3,33
								BHLHE40	2,09			ENSOMYG00000014569	16,47	ENSOMYG00000005988	-3,33
								zgc:85777_1	2,09			ENSOMYG00000036148	16,34	ENSOMYG00000023665	-3,33
								cetp	2,08			ENSOMYG00000034213	16,34	KIF23_2	-3,33
								atp7a_2	2,08			klhl38b	16,16	zgc:113054	-3,32
								ENSOMYG00000047439	2,08			ENSOMYG00000054605	15,95	chaf1a_1	-3,32
								ENSOMYG00000029834	2,08			ENSOMYG00000066902	15,87	vat1_2	-3,32
								ENSOMYG00000005320	2,06			ENSOMYG00000007995	15,75	ENSOMYG00000072234	-3,32
								nbr1a_2	2,06			tfa	15,68	ENSOMYG00000065947	-3,32
								ENSOMYG00000029330	2,06			stat1b	15,67	wars2_1	-3,31
								ENSOMYG00000011334	2,06			m17_2	15,61	dctpp1_2	-3,31
								ENSOMYG00000022429	2,06			ENSOMYG00000055911	15,33	mxra5a_2	-3,31
								csf3r	2,05			ENSOMYG00000054775	15,29	ENSOMYG00000061226	-3,31
								ifitm5	2,05			ENSOMYG00000023303	15,28	THUMPD1	-3,30
								prkab1a_1	2,05			ENSOMYG00000056018	15,15	ENSOMYG00000038276	-3,30
								ctsla	2,05			irf1b	14,73	papss1_2	-3,30
								ddit3_1	2,05			ENSOMYG00000019736	14,71	tuba8l4	-3,29
								mknk2b_2	2,04			c8b	14,56	sec31a	-3,29
								ENSOMYG00000026973	2,04			f5	14,53	ENSOMYG00000043513	-3,28
								cyldb_2	2,03			ENSOMYG00000053739	14,51	fitm2_2	-3,28
								cpvl	2,03			ENSOMYG00000015725	14,12	ENSOMYG00000024058	-3,27
								ucp2b	2,02			ENSOMYG00000038900	13,98	ENSOMYG00000055755	-3,27
								lima1a_1	2,02			ENSOMYG00000048423	13,89	RRM2_1	-3,27
												ENSOMYG00000022284	13,87	ENSOMYG00000071042	-3,27
												socs1b	13,74	olfml2bb_2	-3,27
												ces3	13,71	fosab_2	-3,27
												ENSOMYG00000011441	13,51	ENSOMYG00000023368	-3,26
												ENSOMYG00000039024	13,25	ENSOMYG00000000674	-3,26
												ENSOMYG00000018468	13,06	fkbp10a_2	-3,25
												ENSOMYG00000026596	13,03	glt8d1_1	-3,25
												ENSOMYG00000041335	13,02	chchd4a_2	-3,25
												ENSOMYG00000014384	12,84	ENSOMYG00000065339	-3,24
												ugt5f1	12,76	BCL11B_2	-3,23
												ENSOMYG00000044527	12,47	ctps1a_2	-3,23
												ENSOMYG00000059213	12,25	ENSOMYG00000016657	-3,23
												diabloa_2	12,24	ENSOMYG00000011378	-3,23
												ENSOMYG00000056033	12,22	RTEL1	-3,22
												znfx1_1	12,18	agpat5	-3,22
												ENSOMYG00000016699	12,14	prmt1_1	-3,22
												ENSOMYG00000045173	12,02	ENSOMYG00000023317	-3,21
												ENSOMYG00000058513	12,02	map1ab_2	-3,20
												ENSOMYG00000070420	11,98	bard1	-3,19
												serpinf2	11,95	acat2	-3,19
												ENSOMYG00000006379	11,71	eif4e2	-3,19
												ENSOMYG00000034368	11,66	sypl1_2	-3,19
												f7i_1	11,62	appl2_2	-3,19
												FOXN4	11,55	uhrf1_1	-3,19
												ENSOMYG00000007122	11,20	rhoh_1	-3,18
												ENSOMYG00000000830	11,20	mri1_2	-3,18
												ENSOMYG00000015846	11,19	ywhag2	-3,17
												ENSOMYG00000002156	11,17	slc6a8	-3,17
												c1r_1	11,17	e2f3_2	-3,17
												ENSOMYG00000052323	11,05	fbl_1	-3,16
												UPP2_1	11,04	entpd5a_1	-3,15
												ENSOMYG00000027776	11,02	ENSOMYG00000027126	-3,15
												ENSOMYG00000003845	10,94	pkp1b_2	-3,15
												ENSOMYG00000017678	10,80	smarcad1a_1	-3,15
												si:ch73-252p3.1	10,79	npm3	-3,14
												ENSOMYG00000067209	10,72	mcm4_1	-3,14
												ENSOMYG00000005038	10,63	fgfbp2a_1	-3,13
												gda_1	10,59	ENSOMYG00000004181	-3,13
												serpinf2a	10,57	pdia5_1	-3,13
												ENSOMYG00000017659	10,50	dus4l_1	-3,12
												ENSOMYG00000033782	10,50	hells	-3,12
												ifit10	10,28	ipyr	-3,11
												ENSOMYG00000004065	10,27	mtf2_2	-3,11
												ENSOMYG00000065184	10,13	ENSOMYG00000045655	-3,10
												vig-2	9,97	msh6	-3,10
												ENSOMYG00000017068	9,96	txndc5	-3,10
												ENSOMYG00000051920	9,81	ENSOMYG00000037477	-3,08
												ENSOMYG00000035602	9,65	chsy1_2	-3,08
												ENSOMYG00000076398	9,55	ENSOMYG00000010270	-3,08
												irf8_2	9,42	tcf19l_2	-3,08
												ENSOMYG00000077393	9,42	sv2bb_2	-3,08
												ENSOMYG00000023348	9,34	ENSOMYG00000032110	-3,08
												ENSOMYG00000028847	9,30	eif4e1c_1	-3,07
												ENSOMYG00000000876	9,29	zgc:111976	-3,07
												irf7_2	9,29	RPF2_2	-3,07
												ENSOMYG00000013732	9,12	acanb_2	-3,07
												ENSOMYG00000017735	9,04	golt1bb_1	-3,06
												ecm1b_2	8,96	ENSOMYG00000063643	-3,05
												tdp2a	8,89	cenpx	-3,05
												ENSOMYG00000046642	8,88	ENSOMYG00000047020	-3,05
												batf	8,86	ENSOMYG00000045281	-3,05
												ENSOMYG00000070730	8,83	picalmb_1	-3,04
												ENSOMYG00000070070	8,78	cdkn1a_2	-3,04
												ENSOMYG00000068508	8,78	rcn3	-3,04
												klf9	8,66	ENSOMYG00000012977	-3,04
												ENSOMYG00000021069	8,66	rtkn2a	-3,03
												ENSOMYG00000013520	8,57	nudt1_1	-3,03
												ENSOMYG00000003747	8,56	ssr3_2	-3,03
												ENSOMYG00000013489	8,55	DUT_2	-3,02
												ENSOMYG00000040119	8,52	NCAPD3	-3,02
												ENSOMYG00000060891	8,51	ENSOMYG00000063423	-3,01
												zgc:56622	8,50	ENSOMYG00000046644	-3,01
												ENSOMYG00000060308	8,50	ENSOMYG00000043944	-3,00
												dhrs13a.1	8,45	anp32a_2	-3,00
												ifit8	8,37	erc1a_1	-2,99
												ENSOMYG00000054757	8,35	ENSOMYG00000001999	-2,99
												marcksl1b_2	8,33	fgfbp2a_2	-2,99
												ENSOMYG00000020342	8,30	rrp12	-2,99
												wu:fj16a03	8,23	zgc:162879_1	-2,99
												ENSOMYG00000012474	8,20	cx43.4_1	-2,98
												ENSOMYG00000013196	7,97	ENSOMYG00000023069	-2,98
												ENSOMYG00000007291	7,96	ENSOMYG00000009006	-2,98
												ENSOMYG00000031238	7,96	ENSOMYG00000001552	-2,98
												namptb	7,78	sox10_2	-2,97
												ENSOMYG00000054358	7,73	smyd5	-2,97
												ENSOMYG00000052644	7,70	ENSOMYG00000063786	-2,97
												ENSOMYG00000052865	7,70	si:dkey-122a22.2_1	-2,97
												ENSOMYG00000018767	7,68	nolc1_1	-2,97
												MLKL_2	7,65	ssbp1_1	-2,97
												ENSOMYG00000024798	7,65	HMGCR	-2,97
												ENSOMYG00000026416	7,63	tomm6_2	-2,96
												ENSOMYG00000011152	7,56	ENSOMYG00000003649	-2,96
												ENSOMYG00000021227	7,50	fzd9b_1	-2,96
												pfkfb1_2	7,42	cbx1a_1	-2,96
												ENSOMYG00000033501	7,38	ENSOMYG00000018746	-2,95
												ENSOMYG00000008219	7,35	slirp_1	-2,95
												ENSOMYG00000020878	7,31	cenph	-2,95
												ENSOMYG00000028274	7,29	prmt6	-2,95
												ENSOMYG00000075646	7,29	mrto4_2	-2,94
												ENSOMYG00000049515	7,14	cenpp	-2,94
												ENSOMYG00000002390	7,12	mki67	-2,94
												lrrc14b	7,11	ENSOMYG00000051301	-2,93
												ENSOMYG00000026709	7,10	nhp2_1	-2,93
												ENSOMYG00000022556	7,08	ENSOMYG00000050363	-2,93
												CATH-1a	7,08	ENSOMYG00000009614	-2,92
												ENSOMYG00000048969	7,08	ENSOMYG00000020295	-2,92
												cpt1b	7,07	ENSOMYG00000023175	-2,92
												XAF1	7,04	tcf7_2	-2,92
												ENSOMYG00000072782	7,03	p4ha1a_1	-2,91
												ENSOMYG00000018483	7,02	ENSOMYG00000061599	-2,91
												ENSOMYG00000058733	7,02	ipo4_2	-2,91
												tap2a_1	7,02	ENSOMYG00000071549	-2,91
												slc27a2a_2	7,01	lgals3b	-2,91
												tdh2_1	7,01	epyc_2	-2,91
												ENSOMYG00000039125	6,98	dscc1	-2,90
												parp12a_2	6,95	creb3l1_1	-2,90
												slc25a34_1	6,91	selenoj	-2,90
												ENSOMYG00000029549	6,78	ENSOMYG00000017575	-2,90
												ENSOMYG00000067081	6,78	ENSOMYG00000046388	-2,90
												ENSOMYG00000018549	6,76	psme3_2	-2,89
												ENSOMYG00000051813	6,75	ENSOMYG00000026545	-2,89
												epsti1	6,74	ENSOMYG00000044465	-2,89
												ccn5_2	6,72	ENSOMYG00000033765	-2,88
												ENSOMYG00000011163	6,71	rfc5_2	-2,88
												ENSOMYG00000006147	6,66	ENSOMYG00000022941	-2,87
												ENSOMYG00000013859	6,63	ftsj3	-2,87
												ENSOMYG00000032861	6,57	extl3_1	-2,87
												ENSOMYG00000024872	6,56	calr_2	-2,87
												ENSOMYG00000026561	6,52	fam98b_2	-2,87
												ENSOMYG00000041773	6,48	suv39h1a_1	-2,87
												ENSOMYG00000053271	6,47	ENSOMYG00000062987	-2,86
												tnfrsf9a_1	6,46	CLSPN_2	-2,86
												ENSOMYG00000046936	6,45	col11a1a	-2,86
												ENSOMYG00000036897	6,42	thyn1_2	-2,86
												zgc:162608_1	6,40	lrrc59	-2,86
												ENSOMYG00000013079	6,36	ENSOMYG00000004161	-2,86
												ENSOMYG00000017874	6,36	COL9A3	-2,86
												ENSOMYG00000002731	6,26	ccdc43_2	-2,85
												ENSOMYG00000010962	6,21	ENSOMYG00000032071	-2,85
												ENSOMYG00000048928	6,20	PSPC1_2	-2,85
												ENSOMYG00000031200	6,18	umps_2	-2,85
												gch2	6,15	ENSOMYG00000054998	-2,84
												ENSOMYG00000000666	6,14	ENSOMYG00000004397	-2,84
												pah_1	6,11	gys1_1	-2,84
												ENSOMYG00000035292	6,09	ENSOMYG00000012938	-2,84
												ENSOMYG00000047929	6,07	ruvbl1_2	-2,84
												ENSOMYG00000028817	6,07	wfdc2_1	-2,83
												card14_2	6,06	ENSOMYG00000059512	-2,83
												zbtb16a_2	6,06	CKB_1	-2,83
												ENSOMYG00000037058	6,04	DNAJC2_2	-2,83
												ENSOMYG00000013543	6,04	ENSOMYG00000065234	-2,83
												irs2a_1	6,04	H2AZ1_2	-2,83
												ENSOMYG00000030271	6,02	ENSOMYG00000037383	-2,82
												ENSOMYG00000045127	6,01	tjp1b_1	-2,82
												ENSOMYG00000004133	5,96	gdi1_1	-2,82
												wu:fj29h11	5,95	tmcc1b_1	-2,82
												ENSOMYG00000036218	5,95	GALNT5_2	-2,82
												ENSOMYG00000039041	5,92	pole	-2,82
												ENSOMYG00000045774	5,90	adamts1_1	-2,82
												ENSOMYG00000006353	5,88	ENSOMYG00000024183	-2,82
												gucy1b1_2	5,88	ENSOMYG00000071787	-2,81
												bcl3	5,86	INKA2_1	-2,81
												OXER1	5,85	suv39h1a_2	-2,81
												si:ch211-1a19.3_1	5,85	ENSOMYG00000004439	-2,81
												ENSOMYG00000015297	5,85	ENSOMYG00000025935	-2,80
												noxo1b_2	5,83	ENSOMYG00000032093	-2,80
												nfasca_2	5,77	dnmt1_2	-2,80
												serpine1_1	5,75	ENSOMYG00000025582	-2,80
												ENSOMYG00000042751	5,72	cpa6	-2,80
												ypel3_1	5,69	ddx11	-2,80
												bnip3_3	5,62	cdca5_1	-2,80
												ENSOMYG00000047241	5,58	avpr1ab_2	-2,80
												ENSOMYG00000033514	5,57	ENSOMYG00000046487	-2,79
												pamr1_2	5,56	rrs1_1	-2,79
												ENSOMYG00000005980	5,52	tsn_2	-2,79
												ENSOMYG00000020695	5,51	dsn1	-2,79
												ENSOMYG00000054898	5,49	SSB_2	-2,79
												ENSOMYG00000025809	5,49	heatr3_1	-2,78
												cd209	5,48	rars1	-2,78
												ENSOMYG00000010642	5,45	g2e3_2	-2,78
												ENSOMYG00000075479	5,45	parp1	-2,78
												ENSOMYG00000068366	5,45	zgc:110540	-2,78
												zbtb16a_1	5,43	ENSOMYG00000001315	-2,78
												ENSOMYG00000058815	5,42	KNTC1	-2,78
												ENSOMYG00000014392	5,42	ENSOMYG00000026183	-2,77
												eif4ebp3	5,41	ENSOMYG00000022045	-2,77
												ENSOMYG00000022254	5,39	ENSOMYG00000005961	-2,77
												ENSOMYG00000046742	5,37	entpd5a_2	-2,77
												ENSOMYG00000000442	5,34	snrpe_1	-2,77
												pla1a_3	5,30	ENSOMYG00000052925	-2,77
												ENSOMYG00000005094	5,28	sephs1	-2,76
												irs2b_1	5,27	TRMT2A_2	-2,76
												ENSOMYG00000075088	5,23	gpx7	-2,76
												ENSOMYG00000004969	5,22	ENSOMYG00000023117	-2,76
												ENSOMYG00000061648	5,19	ENSOMYG00000016030	-2,76
												ENSOMYG00000013591	5,19	dnajc21	-2,75
												rnf213b	5,18	psmb7	-2,75
												nfe2l1a_1	5,18	ift22	-2,75
												ENSOMYG00000022240	5,14	tcf7_1	-2,75
												si:dkey-10c21.1	5,14	ipo4_1	-2,74
												ENSOMYG00000008032	5,12	srebf1_2	-2,74
												ENSOMYG00000016378	5,11	mad2l1_2	-2,74
												ENSOMYG00000011488	5,11	SNRPF	-2,74
												ENSOMYG00000017268	5,11	foxa2_1	-2,74
												calcoco1b	5,11	entpd3_1	-2,74
												ENSOMYG00000006412	5,09	ENSOMYG00000046948	-2,74
												ENSOMYG00000049760	5,08	PSME3_2	-2,74
												ccl4	5,06	ENSOMYG00000058117	-2,74
												pde9a_2	5,05	snapc5	-2,74
												st3gal-i	5,05	ENSOMYG00000020105	-2,74
												slc27a6	5,05	ENSOMYG00000032109	-2,73
												ENSOMYG00000055340	5,04	ENSOMYG00000018152	-2,73
												ENSOMYG00000018790	5,03	polr3h_1	-2,73
												irf8_1	5,02	fkbp9_2	-2,73
												ENSOMYG00000048922	5,01	tyms	-2,73
												lcat	5,00	FASN_2	-2,73
												si:ch211-244b2.4	4,97	thop1_1	-2,73
												ENSOMYG00000022084	4,95	ENSOMYG00000035563	-2,73
												ENSOMYG00000011212	4,92	ENSOMYG00000001559	-2,72
												ENSOMYG00000029302	4,90	EIF2S1	-2,72
												fkbp5_2	4,88	arhgap32b_2	-2,72
												ANTXR1_2	4,85	panx3_1	-2,72
												xdh	4,83	ENSOMYG00000042209	-2,72
												fkbp5_1	4,82	tubgcp3_2	-2,72
												ENSOMYG00000006430	4,82	ENSOMYG00000020579	-2,72
												ENSOMYG00000006443	4,81	ntmt1	-2,72
												ENSOMYG00000013495	4,79	heatr3_2	-2,71
												ENSOMYG00000062058	4,79	ifitm5	-2,71
												ENSOMYG00000011166	4,75	rrbp1b	-2,71
												ENSOMYG00000033953	4,75	asf1bb_1	-2,71
												exo5	4,74	ENSOMYG00000023383	-2,71
												ENSOMYG00000049099	4,73	tln2a_1	-2,70
												nr1d1_2	4,72	snrpd1_1	-2,70
												ENSOMYG00000014973	4,68	hnrnph1l_2	-2,69
												ENSOMYG00000009654	4,68	insig1_1	-2,69
												ENSOMYG00000014981	4,68	ENSOMYG00000029014	-2,69
												ENSOMYG00000040027	4,68	ENSOMYG00000022982	-2,69
												NLRC5	4,67	RPL5_2	-2,69
												ENSOMYG00000010670	4,67	ssbp1_2	-2,69
												tap2a_2	4,67	eif4g1a_2	-2,69
												ENSOMYG00000000385	4,65	ENSOMYG00000046589	-2,69
												si:ch73-233k15.2_1	4,65	dhfr	-2,68
												ENSOMYG00000033258	4,64	ENSOMYG00000009895	-2,68
												ENSOMYG00000060200	4,64	cdc45	-2,68
												ctsl.1	4,63	gfm2	-2,68
												ENSOMYG00000016038	4,62	aff3_1	-2,68
												ENSOMYG00000062145	4,62	fam98b_1	-2,68
												ENSOMYG00000011453	4,61	lig1	-2,68
												WIPI1_2	4,61	hp1bp3_2	-2,68
												prp14	4,59	ENSOMYG00000013267	-2,68
												ENSOMYG00000004170	4,58	ATAD3A	-2,68
												ENSOMYG00000077852	4,58	spc25	-2,67
												ENSOMYG00000026970	4,57	prmt3	-2,67
												ENSOMYG00000036699	4,56	ENSOMYG00000002443	-2,67
												creg2_2	4,53	ENSOMYG00000015135	-2,67
												tnfaip2a	4,52	xpot_1	-2,67
												ldlrap1a_1	4,50	ccdc51_2	-2,67
												vcam1b_1	4,50	pa2g4a_2	-2,67
												ENSOMYG00000057428	4,50	dnajc11b	-2,67
												c7b	4,50	surf6	-2,67
												IRF10a	4,49	ENSOMYG00000055465	-2,67
												ENSOMYG00000010293	4,48	if6	-2,66
												ENSOMYG00000075544	4,48	MTHFSD_2	-2,66
												ENSOMYG00000004644	4,48	SASS6	-2,66
												ENSOMYG00000055587	4,46	kita_1	-2,66
												GIMA7_2	4,45	trmt6	-2,65
												slc43a2a_2	4,45	ENSOMYG00000041008	-2,65
												ENSOMYG00000002714	4,44	mmp15b_2	-2,65
												ifih1	4,42	ENSOMYG00000047210	-2,65
												ENSOMYG00000056219	4,42	GMNN	-2,65
												ENSOMYG00000072572	4,41	SHCBP1_2	-2,64
												rbp4_1	4,40	eftud2_2	-2,64
												ENSOMYG00000047007	4,38	ENSOMYG00000046314	-2,64
												ENSOMYG00000022429	4,37	dtymk	-2,64
												MITF_2	4,37	col9a2	-2,63
												RND3_2	4,35	eif4e1c_2	-2,63
												ENSOMYG00000038811	4,33	ENSOMYG00000044238	-2,63
												ENSOMYG00000010548	4,33	ENSOMYG00000046446	-2,63
												ENSOMYG00000067219	4,33	si:dkey-6i22.5	-2,62
												ENSOMYG00000046395	4,31	ENSOMYG00000003442	-2,62
												ENSOMYG00000056737	4,31	nop16_2	-2,62
												vdrb_2	4,31	fabp2_1	-2,62
												ENSOMYG00000046085	4,31	col9a1a_1	-2,62
												slc35d2_1	4,30	ENSOMYG00000022156	-2,62
												cldn11a_2	4,27	heatr1	-2,61
												nr1d2a_2	4,26	ENSOMYG00000009079	-2,61
												ENSOMYG00000006560	4,25	gpc1a_2	-2,60
												ENSOMYG00000029474	4,24	papss1_1	-2,60
												ENSOMYG00000017741	4,23	prmt5_1	-2,60
												ENSOMYG00000049322	4,23	ENSOMYG00000031758	-2,60
												ENSOMYG00000055973	4,23	wnt11_1	-2,60
												ABHD2_1	4,21	rcc1_2	-2,60
												ENSOMYG00000022161	4,21	phf19_1	-2,59
												ENSOMYG00000003441	4,21	sfxn1_2	-2,59
												si:ch211-260e23.9_1	4,20	chmp6a_1	-2,59
												lima1a_1	4,19	ncaph2	-2,59
												ENSOMYG00000003119	4,18	khdrbs1b_1	-2,59
												cbx7b_1	4,18	tor3a_2	-2,58
												ENSOMYG00000055622	4,17	ENSOMYG00000037978	-2,58
												ENSOMYG00000014564	4,16	ENSOMYG00000013725	-2,58
												ENSOMYG00000056779	4,16	gar1	-2,58
												ENSOMYG00000074690	4,16	EBNA1BP2_2	-2,57
												si:ch73-86n18.1	4,15	aatf	-2,57
												ENSOMYG00000027982	4,14	impdh2_2	-2,57
												irs2b_2	4,13	otos	-2,57
												ENSOMYG00000060497	4,12	pola1	-2,57
												NAMPT_1	4,12	adamts9_2	-2,57
												ENSOMYG00000042401	4,10	wdr75_1	-2,57
												tlr7_1	4,10	rpia_2	-2,57
												ENSOMYG00000048724	4,09	ENSOMYG00000077343	-2,57
												ENSOMYG00000043637	4,08	usp10_1	-2,56
												cd40_1	4,08	blm	-2,56
												nupr1b_1	4,08	myl13	-2,56
												ENSOMYG00000026690	4,06	ENSOMYG00000039624	-2,56
												ENSOMYG00000033865	4,05	hmgb3a_1	-2,56
												ENSOMYG00000020688	4,05	SIRT7_1	-2,56
												epor_2	4,04	lrrc20_1	-2,56
												ENSOMYG00000029376	4,04	ENSOMYG00000010916	-2,55
												ENSOMYG00000016675	4,03	ENSOMYG00000010702	-2,55
												CNNM1_1	4,02	ENSOMYG00000047474	-2,55
												ENSOMYG00000006543	4,02	ENSOMYG00000017619	-2,54
												ENSOMYG00000008248	4,02	srm	-2,54
												ENSOMYG00000004835	4,02	fkbp2_2	-2,54
												ENSOMYG00000040218	4,01	ENSOMYG00000028707	-2,54
												ENSOMYG00000057240	4,00	ENSOMYG00000019419	-2,54
												ENSOMYG00000021059	3,99	ENSOMYG00000004714	-2,54
												ENSOMYG00000017581	3,98	leg	-2,54
												ENSOMYG00000046150	3,98	idi1	-2,54
												lpin1	3,97	ENSOMYG00000027397	-2,53
												eif2ak2	3,97	ENSOMYG00000043616	-2,53
												zgc:174904_1	3,97	ENSOMYG00000047493	-2,52
												ENSOMYG00000035314	3,96	bub1bb	-2,52
												ENSOMYG00000024372	3,95	ppih	-2,52
												ENSOMYG00000068314	3,95	RPE65_2	-2,52
												ENSOMYG00000035027	3,95	slc43a1a_2	-2,52
												ENSOMYG00000063482	3,94	ENSOMYG00000016215	-2,52
												stat2	3,94	ENSOMYG00000041121	-2,51
												iip2	3,92	kdm6ba	-2,51
												ENSOMYG00000032540	3,92	mad2l1_1	-2,51
												cyp2x9	3,91	ENSOMYG00000064538	-2,51
												ENSOMYG00000047953	3,91	trip13	-2,51
												mknk2b_1	3,91	ENSOMYG00000030988	-2,51
												lyve1a_2	3,90	trmt11	-2,51
												rasgef1bb	3,89	ENSOMYG00000017715	-2,51
												ENSOMYG00000000857	3,89	cyp51	-2,51
												ENSOMYG00000058878	3,88	ENSOMYG00000004780	-2,50
												rbp4_2	3,88	usp10_2	-2,50
												ENSOMYG00000077815	3,88	TEBP	-2,50
												ENSOMYG00000054289	3,88	fkbp11_1	-2,50
												ENSOMYG00000073499	3,87	ENSOMYG00000064550	-2,50
												znf395a_2	3,87	PPIG_2	-2,50
												TLR8	3,87	jam3b_2	-2,50
												ENSOMYG00000019757	3,86	ENSOMYG00000050174	-2,50
												uba7	3,85	pad	-2,50
												ENSOMYG00000071162	3,84	ENSOMYG00000011026	-2,50
												ano8a_2	3,84	map1ab_1	-2,49
												sting1_2	3,83	rsl1d1	-2,49
												ENSOMYG00000004196	3,83	nol12_1	-2,49
												ENSOMYG00000034621	3,82	wnt9b_1	-2,49
												ENSOMYG00000065227	3,82	rpl7l1_2	-2,49
												ENSOMYG00000005704	3,81	ENSOMYG00000016617	-2,49
												ENSOMYG00000022027	3,81	ENSOMYG00000018831	-2,49
												crebrf_2	3,80	atad5a_1	-2,49
												fgl2a_1	3,80	ENSOMYG00000001380	-2,49
												cdkl1	3,80	trmt61a	-2,49
												rilp_1	3,79	ENSOMYG00000033320	-2,49
												cry1b_1	3,79	chek2_2	-2,48
												ENSOMYG00000055426	3,79	ENSOMYG00000023586	-2,48
												chi	3,79	tmem256_2	-2,48
												rfxank	3,78	cenpo	-2,48
												ENSOMYG00000016702	3,78	DNAJC2_1	-2,48
												ENSOMYG00000037133	3,78	ENSOMYG00000053524	-2,48
												gs01	3,77	ENSOMYG00000010587	-2,47
												ENSOMYG00000056488	3,77	enoph1_1	-2,47
												ENSOMYG00000008834	3,77	ENSOMYG00000022231	-2,47
												ENSOMYG00000064319	3,77	ENSOMYG00000011450	-2,47
												ENSOMYG00000027358	3,76	creb3l1_2	-2,47
												prdm1b_2	3,74	ddx27	-2,47
												ENSOMYG00000007431	3,74	mvda	-2,47
												HBP1_1	3,73	ehmt2_1	-2,47
												slc25a44b_2	3,73	ENSOMYG00000045692	-2,47
												NMI	3,71	adamts12_1	-2,46
												ENSOMYG00000031929	3,71	zmpste24_1	-2,46
												fgl2a_2	3,71	ENSOMYG00000017742	-2,46
												ghr1	3,71	eif5b_2	-2,46
												ENSOMYG00000037027	3,71	xpot_2	-2,46
												tlr3	3,69	g3bp1	-2,45
												urad	3,68	gcn1_2	-2,45
												ENSOMYG00000026173	3,68	ncapg2_2	-2,45
												ENSOMYG00000038375	3,68	ENSOMYG00000073920	-2,45
												iip	3,68	atn1_1	-2,45
												si:dkey-118k5.3_2	3,67	ndc1	-2,45
												C16orf89	3,67	zmp:0000000624	-2,45
												ENSOMYG00000017750	3,67	ENSOMYG00000026421	-2,45
												ENSOMYG00000074084	3,67	ENSOMYG00000060967	-2,45
												ENSOMYG00000029410	3,67	ENSOMYG00000034985	-2,45
												tnfrsf1b_1	3,67	p4ha1b_1	-2,44
												REL_1	3,66	ENSOMYG00000032082	-2,44
												ENSOMYG00000048976	3,66	ruxf	-2,44
												irf1a_2	3,65	ENSOMYG00000023973	-2,44
												ENSOMYG00000075855	3,65	olfml2ba	-2,44
												ENSOMYG00000060458	3,65	nup93_2	-2,44
												ENSOMYG00000033381	3,64	ppil1	-2,44
												cd22	3,63	adamts9_1	-2,44
												ENSOMYG00000000683	3,63	ankrd54_1	-2,44
												ENSOMYG00000041080	3,63	ENSOMYG00000036196	-2,43
												ENSOMYG00000035625	3,62	utp20	-2,43
												ENSOMYG00000067667	3,62	nin_1	-2,43
												ENSOMYG00000037957	3,61	myh10_1	-2,43
												ENSOMYG00000036400	3,60	ENSOMYG00000030269	-2,43
												SPAM1	3,60	ENSOMYG00000009154	-2,43
												ENSOMYG00000031033	3,60	ENSOMYG00000010478	-2,43
												ccn2b_2	3,59	pdgfaa	-2,43
												pnpla2_1	3,59	fkbp11_2	-2,43
												tefb_1	3,59	ENSOMYG00000045066	-2,43
												ENSOMYG00000044783	3,59	ENSOMYG00000004775	-2,43
												il21r.1_2	3,58	ENSOMYG00000020391	-2,43
												ENSOMYG00000037240	3,58	ccdc80l1_1	-2,43
												pnpla2_2	3,58	ENSOMYG00000015941	-2,43
												ENSOMYG00000028199	3,57	kdelr2b_2	-2,42
												ENSOMYG00000009288	3,57	WARS1	-2,42
												cgrrf1_1	3,57	ENSOMYG00000031982	-2,42
												ENSOMYG00000038960	3,57	tbl3_2	-2,42
												lonrf1_1	3,56	ENSOMYG00000000866	-2,42
												slc7a8a_1	3,56	ENSOMYG00000043341	-2,42
												eif4ebp3l_2	3,56	BRIX1	-2,42
												ENSOMYG00000018344	3,56	crispld1b_1	-2,42
												tapbpl	3,55	golt1ba_1	-2,41
												zgc:92606_2	3,55	prmt1_2	-2,41
												tap1_1	3,55	ptcd3	-2,41
												ENSOMYG00000037369	3,54	ABCE1_1	-2,41
												ENSOMYG00000076232	3,53	ENSOMYG00000059403	-2,41
												ENSOMYG00000000414	3,53	ABCE1_2	-2,41
												tapbp.1	3,53	urb2	-2,41
												ENSOMYG00000076938	3,52	nup43_2	-2,41
												UNC79_1	3,52	ENSOMYG00000036697	-2,41
												ENSOMYG00000061809	3,52	lyar	-2,41
												ENSOMYG00000033091	3,51	elovl6	-2,41
												ENSOMYG00000057767	3,50	haus1	-2,41
												ENSOMYG00000061488	3,50	ppan_2	-2,40
												ENSOMYG00000014360	3,50	ENSOMYG00000005210	-2,40
												ENSOMYG00000024473	3,49	cx43.4_2	-2,40
												ENSOMYG00000008746	3,49	ENSOMYG00000033831	-2,40
												ENSOMYG00000011149	3,49	kif4_1	-2,40
												ifit9_1	3,48	col2a1a_1	-2,40
												ENSOMYG00000006630	3,47	polr1a	-2,40
												ENSOMYG00000037087	3,47	ENSOMYG00000015359	-2,40
												SOCS3_2	3,47	pole4_2	-2,40
												ly75_1	3,46	si:dkey-183i3.5	-2,40
												ENSOMYG00000074299	3,46	ENSOMYG00000069738	-2,40
												tial1_2	3,46	ENSOMYG00000012244	-2,40
												ENSOMYG00000066285	3,46	ENSOMYG00000047461	-2,40
												ENSOMYG00000065870	3,46	ints14	-2,40
												ENSOMYG00000065961	3,44	tk1_1	-2,40
												loxl2a_2	3,43	hspd1_2	-2,40
												ENSOMYG00000042072	3,43	ENSOMYG00000034048	-2,39
												pla2g6_1	3,43	atic_1	-2,39
												ENSOMYG00000005825	3,43	hdgfl2_2	-2,39
												ENSOMYG00000024282	3,42	pole3	-2,39
												bnip3lb_2	3,42	abt1	-2,39
												txlnba_1	3,41	ENSOMYG00000058080	-2,39
												ENSOMYG00000021980	3,41	rcn1_1	-2,38
												ehd1b_1	3,40	tubg1_1	-2,38
												ACVR1C_2	3,39	NUP85_1	-2,38
												ENSOMYG00000010650	3,39	col11a2_1	-2,38
												wdr45	3,39	ENSOMYG00000000152	-2,38
												cd40_2	3,39	nvl_1	-2,38
												ENSOMYG00000057355	3,39	ntf2	-2,38
												ENSOMYG00000015801	3,38	CCNA2_2	-2,38
												pappa2_1	3,38	ENSOMYG00000043343	-2,38
												ENSOMYG00000013945	3,38	ENSOMYG00000001472	-2,37
												ENSOMYG00000043194	3,38	taf1a_1	-2,37
												rhcg	3,37	tars3_1	-2,37
												ENSOMYG00000005086	3,37	pgp	-2,37
												ENSOMYG00000038599	3,37	ENSOMYG00000032487	-2,37
												EZH1_2	3,36	ENSOMYG00000029471	-2,37
												SEMA4G_3	3,36	nmt1a_2	-2,37
												rnaset2_2	3,35	ENSOMYG00000032267	-2,37
												ENSOMYG00000057438	3,35	rrm1	-2,37
												pla2g6_2	3,35	kif4_2	-2,37
												cxcf1a	3,35	ENSOMYG00000027307	-2,37
												usp2b	3,35	ENSOMYG00000026017	-2,37
												SOCS3_1	3,35	ENSOMYG00000004612	-2,36
												si:ch211-11n16.2_1	3,35	hmgcs1	-2,36
												ENSOMYG00000047209	3,34	ENSOMYG00000036907	-2,36
												ENSOMYG00000074961	3,33	cltcl1	-2,36
												ENSOMYG00000033144	3,33	foxq1a_2	-2,36
												ENSOMYG00000059332	3,33	ENSOMYG00000034925	-2,36
												ENSOMYG00000032074	3,32	ugdh_2	-2,36
												ENSOMYG00000035109	3,32	ENSOMYG00000075563	-2,36
												nfe2l1a_2	3,32	si:ch211-191i18.2	-2,36
												ENSOMYG00000029812	3,32	fabp7b	-2,36
												ENSOMYG00000004614	3,32	cdk8_1	-2,36
												ENSOMYG00000075877	3,31	pofut1	-2,35
												ENSOMYG00000008732	3,31	aacs	-2,35
												hdac4_1	3,31	RRP15_2	-2,35
												ENSOMYG00000040203	3,31	ENSOMYG00000007230	-2,35
												ENSOMYG00000020320	3,30	rbmx_2	-2,35
												ENSOMYG00000018856	3,30	ENSOMYG00000022484	-2,35
												ENSOMYG00000068510	3,29	ENSOMYG00000003015	-2,35
												ENSOMYG00000012186	3,29	ppp1r14bb	-2,35
												ENSOMYG00000005894	3,28	ENSOMYG00000041272	-2,35
												ENSOMYG00000005005	3,28	copz2_2	-2,34
												ENSOMYG00000033025	3,28	mcm10	-2,34
												ifm3	3,27	dbr1_2	-2,34
												ENSOMYG00000016133	3,27	EXOSC7	-2,34
												ENSOMYG00000038340	3,27	CTNNBL1	-2,34
												dlc_1	3,27	srebf1_1	-2,34
												ENSOMYG00000008241	3,27	ENSOMYG00000047385	-2,34
												ENSOMYG00000003559	3,27	ENSOMYG00000041583	-2,33
												mknk2b_2	3,26	ENSOMYG00000047420	-2,33
												ENSOMYG00000062743	3,26	gdi1_2	-2,33
												ENSOMYG00000040706	3,26	mest_2	-2,33
												ENSOMYG00000039693	3,26	UNG	-2,33
												txlnba_2	3,26	psmd11b_1	-2,33
												nub1_2	3,26	tuba8l2_1	-2,33
												ENSOMYG00000044912	3,25	DHX15	-2,33
												ENSOMYG00000014179	3,25	ENSOMYG00000015858	-2,33
												ENSOMYG00000059345	3,24	E2F3	-2,33
												ENSOMYG00000055903	3,23	ttll12	-2,33
												CCN2_2	3,22	dnmt1_1	-2,33
												zc3h12a_1	3,22	zfr2_1	-2,32
												rcl1	3,22	toe1	-2,32
												ENSOMYG00000017845	3,22	ADAMTS20	-2,32
												ENSOMYG00000071212	3,21	ENSOMYG00000046234	-2,32
												ENSOMYG00000028476	3,21	cercam_1	-2,32
												ENSOMYG00000009982	3,21	fastkd1	-2,32
												ENSOMYG00000050707	3,21	sec24d_1	-2,32
												ENSOMYG00000010585	3,21	PSME3_1	-2,32
												zc3h12a_2	3,20	dnmt3bb.2	-2,31
												ENSOMYG00000031141	3,20	nsl1	-2,31
												nfkbiab_1	3,20	ENSOMYG00000047615	-2,31
												trim107_1	3,19	ENSOMYG00000026571	-2,31
												ENSOMYG00000014363	3,19	nifk	-2,31
												ENSOMYG00000001005	3,18	lmnb1	-2,31
												ENSOMYG00000010318	3,18	cbx5_1	-2,31
												zufsp_1	3,18	carm1_1	-2,31
												irf-10	3,17	s100a10a_2	-2,31
												prkab1a_1	3,17	itga4_1	-2,30
												clk2b	3,16	gnl3_2	-2,30
												ENSOMYG00000060745	3,16	ENSOMYG00000044322	-2,30
												gramd1ba_2	3,14	ENSOMYG00000047471	-2,30
												hpse_1	3,14	serpinh1b	-2,30
												ENSOMYG00000043692	3,13	ENSOMYG00000030158	-2,30
												ENSOMYG00000008331	3,13	PPAT	-2,30
												ENSOMYG00000068213	3,13	ENSOMYG00000018598	-2,30
												ENSOMYG00000075427	3,13	ENSOMYG00000032317	-2,30
												ENSOMYG00000003147	3,12	k13	-2,30
												ARHGEF26_2	3,12	pes	-2,30
												ENSOMYG00000013160	3,11	usp14_1	-2,30
												ENSOMYG00000057334	3,11	bcat2_1	-2,30
												cbx7a_2	3,11	MFSD4B_1	-2,29
												ENSOMYG00000025948	3,11	lmf2b_2	-2,29
												ENSOMYG00000006623	3,11	rpa1_1	-2,29
												angptl4_2	3,10	tuba7l_1	-2,29
												ENSOMYG00000002678	3,10	macroh2a2_1	-2,29
												ENSOMYG00000068990	3,10	timm29_2	-2,29
												ENSOMYG00000059857	3,09	ctcf_2	-2,29
												rasd1_2	3,09	apip_2	-2,29
												EZH1_1	3,09	antxr1b	-2,29
												ENSOMYG00000023463	3,08	ENSOMYG00000042762	-2,29
												ENSOMYG00000007372	3,08	ENSOMYG00000015279	-2,29
												KLHL17	3,07	cers6_2	-2,29
												ENSOMYG00000014651	3,07	tmpoa_2	-2,28
												ENSOMYG00000045876	3,07	fubp1	-2,28
												crtc1a_1	3,07	ENSOMYG00000007150	-2,28
												ENSOMYG00000035191	3,07	tuba8l2_2	-2,28
												ENSOMYG00000023131	3,06	ENSOMYG00000034753	-2,28
												ENSOMYG00000013964	3,06	ENSOMYG00000019738	-2,28
												ENSOMYG00000017863	3,06	gclc_1	-2,28
												ENSOMYG00000067231	3,06	p3h1_2	-2,28
												hps3_1	3,05	cdk8_2	-2,28
												tefa_1	3,04	nop10_1	-2,28
												ENSOMYG00000044311	3,04	smfn	-2,28
												crot_2	3,04	ENSOMYG00000019574	-2,28
												ENSOMYG00000006418	3,04	ENSOMYG00000029222	-2,28
												si:ch73-233k15.2_3	3,04	esco2_1	-2,28
												ENSOMYG00000052314	3,03	ENSOMYG00000004939	-2,27
												ENSOMYG00000064904	3,03	ENSOMYG00000018332	-2,27
												ENSOMYG00000051075	3,03	epyc_1	-2,27
												ENSOMYG00000075379	3,03	znf346_2	-2,27
												ENSOMYG00000038385	3,02	ccne2_2	-2,27
												ENSOMYG00000048404	3,02	tubg1_2	-2,27
												si:ch211-194m7.5	3,02	ENSOMYG00000036207	-2,27
												ENSOMYG00000053637	3,02	dph5_2	-2,27
												ENSOMYG00000010329	3,02	EIF3J	-2,27
												ENSOMYG00000020997	3,02	nop2_2	-2,27
												dram1_1	3,02	hnrnph1l_1	-2,27
												finTRIM	3,01	setb_1	-2,27
												ENSOMYG00000044741	3,01	eftud2_1	-2,27
												ENSOMYG00000009226	3,01	mix23	-2,27
												crebrf_1	3,01	ENSOMYG00000034471	-2,26
												ENSOMYG00000004485	3,01	ENSOMYG00000030738	-2,26
												ENSOMYG00000010057	3,00	ENSOMYG00000023968	-2,26
												ENSOMYG00000036832	3,00	ENSOMYG00000013542	-2,26
												il17rc_2	2,99	ENSOMYG00000032121	-2,26
												ENSOMYG00000072886	2,99	cyp20a1_2	-2,26
												znf395a_1	2,99	fbl_2	-2,26
												si:dkey-118k5.3_1	2,99	llph_2	-2,25
												ENSOMYG00000026353	2,98	timm29_1	-2,25
												pim1_2	2,98	PSMD12_1	-2,25
												ENSOMYG00000050047	2,97	ENSOMYG00000003771	-2,25
												ENSOMYG00000061164	2,97	camsap1b_2	-2,25
												ENSOMYG00000054166	2,97	dhcr24_2	-2,25
												ctsla	2,97	nadsyn1_2	-2,25
												ENSOMYG00000008484	2,97	tk1_2	-2,25
												ENSOMYG00000055868	2,97	TRAP1_2	-2,25
												si:dkey-238d18.4	2,96	dek_1	-2,25
												bccip_1	2,96	ENSOMYG00000034562	-2,24
												ENSOMYG00000008148	2,95	cnbpa_2	-2,24
												tefb_2	2,95	ENSOMYG00000075163	-2,24
												ENSOMYG00000033347	2,95	gart_1	-2,24
												REL_2	2,95	eif2s2	-2,23
												ENSOMYG00000059937	2,94	wnt11_2	-2,23
												arrdc2	2,94	yars2_1	-2,23
												ENSOMYG00000012447	2,94	mettl3	-2,23
												il34_2	2,94	col9a1a_2	-2,23
												ENSOMYG00000007685	2,93	adamts12_2	-2,23
												ENSOMYG00000022258	2,93	men1_1	-2,23
												pcmtd1_2	2,93	ENSOMYG00000028218	-2,23
												ENSOMYG00000054756	2,93	ENSOMYG00000031919	-2,23
												ENSOMYG00000022513	2,92	ENSOMYG00000025294	-2,23
												ENSOMYG00000033210	2,92	ENSOMYG00000053311	-2,23
												ENSOMYG00000051981	2,92	slc35b1_1	-2,23
												ENSOMYG00000040630	2,92	clpp_2	-2,23
												ENSOMYG00000015453	2,92	ENSOMYG00000040895	-2,23
												ENSOMYG00000050623	2,92	nhp2_2	-2,23
												card9_1	2,92	chordc1a	-2,22
												ENSOMYG00000053832	2,91	surf2_2	-2,22
												vps9d1_2	2,91	ENSOMYG00000047602	-2,22
												nfil3	2,91	serpinh1a_1	-2,22
												atg9b	2,91	zfr2_2	-2,22
												ENSOMYG00000009770	2,90	ENSOMYG00000045315	-2,22
												atp7a_2	2,90	ENSOMYG00000020007	-2,22
												ENSOMYG00000011515	2,90	pdcd11_1	-2,22
												BMAL2_2	2,89	phf20a_2	-2,22
												kdf1b_1	2,89	ENSOMYG00000023269	-2,22
												ENSOMYG00000014736	2,89	ENSOMYG00000038886	-2,22
												ENSOMYG00000073948	2,89	ENSOMYG00000038027	-2,22
												ENSOMYG00000034530	2,89	ENSOMYG00000034340	-2,22
												P2RY6_1	2,89	eif6	-2,22
												ulk1a	2,89	ENSOMYG00000007402	-2,21
												ENSOMYG00000041417	2,89	dpysl3_1	-2,21
												ENSOMYG00000051591	2,88	ENSOMYG00000072635	-2,21
												khnyn	2,88	ENSOMYG00000015387	-2,21
												ENSOMYG00000048352	2,87	hmgb2a_1	-2,21
												ENSOMYG00000000843	2,87	ENSOMYG00000007742	-2,21
												HLF_2	2,87	ENSOMYG00000036910	-2,21
												zgc:64051	2,87	ENSOMYG00000037990	-2,21
												znrf2a_2	2,87	EXOSC4	-2,21
												sugct_2	2,87	H2AZ1_1	-2,20
												ENSOMYG00000002119	2,87	ENSOMYG00000019731	-2,20
												trpm5_1	2,86	sdf2	-2,20
												ENSOMYG00000074510	2,86	pelp1	-2,20
												ENSOMYG00000020248	2,86	ENSOMYG00000001839	-2,20
												ano10b_2	2,86	CCDC88A	-2,20
												ENSOMYG00000018185	2,85	pum3	-2,20
												cyp2k5	2,85	camsap2b	-2,20
												ENSOMYG00000064672	2,85	ENSOMYG00000015772	-2,20
												ENSOMYG00000019243	2,85	ENSOMYG00000032853	-2,20
												gpr146_2	2,84	wdr36	-2,19
												ENSOMYG00000000713	2,84	ENSOMYG00000016201	-2,19
												ENSOMYG00000068993	2,84	ENSOMYG00000040398	-2,19
												ENSOMYG00000024661	2,84	CCNA2_1	-2,19
												fstl3_2	2,83	ENSOMYG00000031132	-2,19
												FBXO48_2	2,83	ENSOMYG00000037878	-2,19
												ENSOMYG00000039893	2,83	ENSOMYG00000059041	-2,19
												camk1gb	2,82	UGGT2	-2,19
												ENSOMYG00000001834	2,82	NARF	-2,19
												ENSOMYG00000029834	2,82	kif20bb_1	-2,19
												ENSOMYG00000050395	2,82	bysl	-2,19
												KLHL24	2,81	TXNDC5	-2,19
												SOCS2a2	2,81	ENSOMYG00000041862	-2,18
												ENSOMYG00000027877	2,81	atpaf2_1	-2,18
												ENSOMYG00000034574	2,81	hp1bp3_1	-2,18
												rassf7b	2,81	e3	-2,18
												cracr2ab_1	2,81	ACTL6A_2	-2,18
												ENSOMYG00000033275	2,80	ENSOMYG00000029395	-2,18
												ENSOMYG00000065000	2,80	C9orf85_1	-2,17
												light	2,80	usp5_2	-2,17
												ENSOMYG00000049358	2,80	cmss1_1	-2,17
												ENSOMYG00000072512	2,79	pdia4_1	-2,17
												ENSOMYG00000003439	2,79	ENSOMYG00000009461	-2,17
												ENSOMYG00000033694	2,78	GSK3B_1	-2,17
												elf3_1	2,78	ENSOMYG00000043788	-2,17
												HBP1_3	2,78	znf593	-2,17
												ENSOMYG00000006086	2,78	ENSOMYG00000042897	-2,17
												epor_1	2,77	ENSOMYG00000004349	-2,16
												ENSOMYG00000057265	2,77	ENSOMYG00000017903	-2,16
												cpt1	2,77	ENSOMYG00000039183	-2,16
												zgc:175214_2	2,76	stt3b	-2,16
												irf2	2,76	mrpl17_2	-2,16
												crot_1	2,76	xpo1a_2	-2,16
												arrdc3a_1	2,76	cpsf1_2	-2,16
												parp12a_1	2,76	RRP9	-2,16
												ENSOMYG00000016434	2,76	krtcap2_2	-2,16
												ENSOMYG00000046829	2,76	myef2_2	-2,16
												cxcl14_2	2,76	cnpy4	-2,16
												fer1l6	2,76	vezt	-2,15
												ENSOMYG00000059118	2,75	ENSOMYG00000033872	-2,15
												ENSOMYG00000059123	2,75	hdac8_3	-2,15
												ENSOMYG00000045218	2,74	angptl2a	-2,15
												cryzl1_1	2,74	ENSOMYG00000053372	-2,15
												ENSOMYG00000043543	2,73	ENSOMYG00000019817	-2,15
												irf4b_2	2,73	ENSOMYG00000005283	-2,15
												ENSOMYG00000013958	2,73	snrnp40_2	-2,15
												phf11	2,73	naa50_1	-2,15
												ENSOMYG00000041410	2,73	ENSOMYG00000030542	-2,15
												ENSOMYG00000026274	2,73	polr1b	-2,15
												ENSOMYG00000036668	2,73	ENSOMYG00000005395	-2,15
												ENSOMYG00000061208	2,73	eif4g1a_1	-2,15
												sesn1_1	2,72	mettl2a_1	-2,14
												ENSOMYG00000047191	2,72	e2f8_2	-2,14
												ENSOMYG00000010707	2,72	eif5b_1	-2,14
												ENSOMYG00000035052	2,72	ENSOMYG00000007354	-2,14
												bbc3_2	2,71	ddx24	-2,14
												ENSOMYG00000071072	2,71	vcp	-2,14
												ENSOMYG00000061715	2,71	ENSOMYG00000009777	-2,14
												pamr1_1	2,71	rif1_1	-2,14
												ENSOMYG00000044275	2,71	ENSOMYG00000047145	-2,14
												ENSOMYG00000030474	2,71	ENSOMYG00000012065	-2,14
												ENSOMYG00000023318	2,70	roa0	-2,14
												ENSOMYG00000037285	2,70	srsf1b	-2,14
												cebpb_2	2,70	NOL11_1	-2,14
												ENSOMYG00000071975	2,70	ppib	-2,14
												nr1d2a_1	2,70	ENSOMYG00000019375	-2,13
												ENSOMYG00000015500	2,69	ezh2	-2,13
												ENSOMYG00000003775	2,69	ENSOMYG00000005192	-2,13
												ENSOMYG00000056708	2,69	snrpb2_1	-2,13
												atg4b	2,69	ENSOMYG00000028642	-2,13
												lmbrd1_1	2,69	noc3l_2	-2,13
												ENSOMYG00000000901	2,69	dcaf13_2	-2,13
												ENSOMYG00000072188	2,68	tdg.1	-2,13
												ENSOMYG00000011754	2,68	ENSOMYG00000034940	-2,13
												qpct	2,68	nom1	-2,13
												ENSOMYG00000041413	2,68	kdelr2b_1	-2,13
												ENSOMYG00000077776	2,67	ENSOMYG00000041669	-2,13
												ENSOMYG00000054922	2,67	ENSOMYG00000000075	-2,13
												ildr1a	2,67	si:dkey-12j5.1	-2,12
												ccn4b	2,67	ENSOMYG00000046762	-2,12
												ENSOMYG00000034392	2,67	kif11_1	-2,12
												ENSOMYG00000007202	2,67	ckap5	-2,12
												ENSOMYG00000006220	2,66	ccnk_2	-2,12
												ENSOMYG00000046154	2,66	manf_2	-2,12
												il13ra1b	2,66	smarcc2_1	-2,12
												ENSOMYG00000008848	2,65	arntl1a_2	-2,12
												lbp/bpi-2	2,65	ENSOMYG00000044601	-2,12
												slc31a2_1	2,65	txndc16	-2,12
												il21r.1_1	2,65	ENSOMYG00000026235	-2,12
												WDFY4	2,65	ENSOMYG00000003987	-2,12
												ENSOMYG00000044946	2,65	TRAP1_1	-2,12
												c4_2	2,65	ncaph_1	-2,11
												ENSOMYG00000072844	2,64	hdgfl2_1	-2,11
												angptl4_1	2,64	ehd3_2	-2,11
												ENSOMYG00000047840	2,64	ENSOMYG00000016313	-2,11
												ENSOMYG00000010414	2,64	ENSOMYG00000027484	-2,11
												ENSOMYG00000074430	2,63	rrbp1a_1	-2,11
												ENSOMYG00000046232	2,63	ENSOMYG00000001874	-2,11
												ENSOMYG00000027712	2,63	srprb_1	-2,11
												LPIN2_2	2,63	ENSOMYG00000019548	-2,11
												plekhn1	2,63	ENSOMYG00000032143	-2,11
												OnmyUAA-OSU	2,63	ENSOMYG00000077508	-2,11
												ENSOMYG00000053803	2,62	pus10	-2,10
												ENSOMYG00000007757	2,62	col27a1b_2	-2,10
												casp10_2	2,62	xrn2_2	-2,10
												ENSOMYG00000000158	2,62	ddah2_1	-2,10
												csf3r	2,62	ENSOMYG00000020618	-2,10
												ENSOMYG00000041873	2,62	MRPS33_1	-2,10
												vdrb_1	2,62	cirbp	-2,10
												ENSOMYG00000068932	2,61	ints6l	-2,10
												ENSOMYG00000017645	2,61	hspa4a_1	-2,10
												eomesa	2,61	ENSOMYG00000022521	-2,10
												ENSOMYG00000003952	2,61	gmps_2	-2,10
												epg5	2,61	ccne1_1	-2,09
												pla2g4aa	2,61	anxa13l	-2,09
												ENSOMYG00000054767	2,60	REV3L_2	-2,09
												P2RY1	2,60	cemip2_2	-2,09
												neurl1aa_2	2,60	utp3	-2,09
												ENSOMYG00000039495	2,60	ENSOMYG00000022962	-2,09
												ENSOMYG00000015950	2,60	ENSOMYG00000071560	-2,09
												relb_2	2,60	ENSOMYG00000012212	-2,09
												sdr16c5a_1	2,60	ppp2ca_1	-2,09
												ENSOMYG00000050911	2,59	ENSOMYG00000006445	-2,09
												pik3ip1_1	2,59	ppp2ca_2	-2,09
												mmp9_1	2,59	crabp2b	-2,09
												tbx21_1	2,59	ptgesl_1	-2,09
												tob1a_1	2,59	ENSOMYG00000006012	-2,09
												trim25_1	2,59	cbx5_2	-2,09
												ENSOMYG00000042143	2,59	DUT_1	-2,08
												ENSOMYG00000033607	2,59	ENSOMYG00000046027	-2,08
												eif4ebp3l_1	2,58	ENSOMYG00000030215	-2,08
												ENSOMYG00000064325	2,58	smarcad1a_2	-2,08
												nr1d1_1	2,58	gpt2_1	-2,08
												ENSOMYG00000073836	2,58	cnot9_2	-2,08
												ENSOMYG00000007328	2,57	ergic1_1	-2,08
												ENSOMYG00000018280	2,57	ENSOMYG00000016532	-2,08
												lonrf1l_1	2,57	prmt7	-2,08
												ENSOMYG00000017111	2,57	elav1	-2,08
												il17rc_1	2,57	rnf168	-2,08
												ENSOMYG00000023453	2,57	SYTL4_1	-2,08
												ENSOMYG00000032127	2,57	ENSOMYG00000006334	-2,08
												slc44a5b_2	2,57	ENSOMYG00000023913	-2,08
												card9_2	2,57	ENSOMYG00000021851	-2,07
												si:ch211-247j9.1	2,56	ENSOMYG00000031434	-2,07
												cry3b_2	2,56	ENSOMYG00000019196	-2,07
												ENSOMYG00000032687	2,56	ENSOMYG00000041830	-2,07
												ENSOMYG00000009147	2,56	tsr2	-2,07
												zak	2,55	ENSOMYG00000001829	-2,07
												grb7	2,55	CCNK	-2,07
												CK-2.1	2,55	crtap	-2,07
												il13ra1a	2,55	fam83d_2	-2,07
												ENSOMYG00000043954	2,54	ENSOMYG00000071723	-2,07
												PSMB10	2,54	s100v2_1	-2,07
												ENSOMYG00000009884	2,54	rps19bp1_2	-2,07
												GBP	2,53	rpa3_1	-2,07
												ENSOMYG00000074434	2,53	ENSOMYG00000016216	-2,07
												nfe2_2	2,53	ENSOMYG00000067554	-2,07
												ENSOMYG00000016777	2,53	sf3b2_2	-2,07
												acads_2	2,53	ENSOMYG00000045363	-2,07
												ENSOMYG00000008768	2,53	ENSOMYG00000024583	-2,06
												ENSOMYG00000041155	2,53	mcts1	-2,06
												ENSOMYG00000033620	2,53	ENSOMYG00000041402	-2,06
												wipi1_1	2,53	nop56_2	-2,06
												cyldb_2	2,53	ENSOMYG00000025632	-2,06
												ENSOMYG00000003739	2,53	ENSOMYG00000021741	-2,06
												junbb_2	2,53	ENSOMYG00000044584	-2,06
												ENSOMYG00000048933	2,53	samm50l_1	-2,06
												ENSOMYG00000019025	2,52	ttc27_1	-2,06
												pard6a_1	2,52	ENSOMYG00000009940	-2,06
												ENSOMYG00000033570	2,52	ap3m2_2	-2,06
												cytf	2,52	ENSOMYG00000010211	-2,06
												pstpip2_2	2,52	ENSOMYG00000051849	-2,05
												slc3a2b_1	2,52	nop16_1	-2,05
												zfp313	2,52	trrap	-2,05
												ENSOMYG00000045350	2,52	cpsf3	-2,05
												ifi35_2	2,51	bop1	-2,05
												ENSOMYG00000076260	2,51	ddx54_2	-2,05
												ENSOMYG00000045146	2,51	ENSOMYG00000021801	-2,04
												dedd1_1	2,51	ddx3xa_2	-2,04
												ENSOMYG00000035968	2,51	ENSOMYG00000070680	-2,04
												ENSOMYG00000066917	2,50	dnajb11_1	-2,04
												ENSOMYG00000012158	2,50	ENSOMYG00000016643	-2,04
												si:ch211-1i11.3_2	2,50	mphosph10	-2,04
												ENSOMYG00000005043	2,50	ENSOMYG00000003208	-2,04
												YBX2_2	2,50	ENSOMYG00000011647	-2,04
												ENSOMYG00000063509	2,50	ENSOMYG00000012333	-2,04
												si:ch1073-406l10.2_2	2,50	ENSOMYG00000020849	-2,04
												ENSOMYG00000025607	2,50	thap12a	-2,04
												ENSOMYG00000065077	2,50	ENSOMYG00000008519	-2,04
												ENSOMYG00000017882	2,49	larp4aa_2	-2,04
												ENSOMYG00000004018	2,49	ENSOMYG00000018008	-2,04
												dusp6_2	2,48	ENSOMYG00000002125	-2,04
												ENSOMYG00000031372	2,48	ppid_2	-2,04
												ENSOMYG00000075468	2,48	rbmx_1	-2,04
												si:ch211-260e23.9_2	2,47	VAT1	-2,03
												ENSOMYG00000037018	2,47	DHX57	-2,03
												fstb_2	2,47	dimt1l	-2,03
												zgc:153681	2,47	ENSOMYG00000046543	-2,03
												rgs18_2	2,47	ENSOMYG00000022935	-2,03
												tspan2a_2	2,47	ENSOMYG00000047812	-2,03
												ttc12	2,47	riox1_1	-2,03
												psmb9a	2,47	khdrbs1b_2	-2,03
												ulk1b_2	2,46	PRKAR2B_1	-2,03
												ENSOMYG00000057604	2,46	ENSOMYG00000033733	-2,03
												bcl6ab_2	2,46	rif1_2	-2,03
												ENSOMYG00000013892	2,46	mrps16	-2,03
												nfil3-6_2	2,46	pinx1	-2,03
												ENSOMYG00000036199	2,46	ENSOMYG00000033750	-2,03
												ENSOMYG00000046050	2,45	ccnd2a_1	-2,03
												ENSOMYG00000045160	2,45	ENSOMYG00000033339	-2,03
												ENSOMYG00000056395	2,45	ppie_2	-2,03
												ENSOMYG00000028623	2,45	BNC1_1	-2,03
												ENSOMYG00000069683	2,45	ENSOMYG00000016731	-2,03
												nbr1a_2	2,45	si:ch211-140m22.7_1	-2,03
												ENSOMYG00000036715	2,45	cct8	-2,03
												ENSOMYG00000019552	2,45	ENSOMYG00000033462	-2,02
												CCN2_1	2,45	gstp1	-2,02
												adap2_2	2,44	arsh	-2,02
												hck_1	2,44	ENSOMYG00000014050	-2,02
												ENSOMYG00000005320	2,44	prep	-2,02
												zgc:175214_1	2,43	ENSOMYG00000060737	-2,02
												ENSOMYG00000029762	2,43	ENSOMYG00000020511	-2,02
												lamc2_2	2,43	pdia7	-2,02
												ENSOMYG00000009416	2,43	ENSOMYG00000001816	-2,02
												ENSOMYG00000053251	2,43	PITRM1_2	-2,02
												arhgap21b	2,43	ENSOMYG00000030473	-2,02
												si:ch211-106h11.3_2	2,43	ENSOMYG00000035589	-2,01
												stat4_2	2,43	tgfbi_2	-2,01
												ENSOMYG00000025698	2,43	NAA15	-2,01
												ENSOMYG00000008612	2,42	nudc_2	-2,01
												ENSOMYG00000035953	2,42	ENSOMYG00000043993	-2,01
												ENSOMYG00000022457	2,42	ENSOMYG00000065504	-2,01
												slco2b1_2	2,42	serpinh1a_2	-2,01
												ENSOMYG00000019489	2,41	ENSOMYG00000002887	-2,01
												kat2b_1	2,41	taf15	-2,01
												bckdk	2,41	ruvbl1_1	-2,01
												ENSOMYG00000023094	2,41	etf1a_2	-2,01
												cgas_2	2,40	ENSOMYG00000002540	-2,01
												ENSOMYG00000004623	2,40	ENSOMYG00000045399	-2,01
												snap47_2	2,40	srsf7a	-2,01
												slc38a5b_1	2,40	ENSOMYG00000031933	-2,01
												ENSOMYG00000047152	2,40	ENSOMYG00000021056	-2,01
												si:dkey-222n6.2	2,40	wdr74	-2,01
												lrrc32	2,40	ENSOMYG00000025484	-2,01
												HLF_1	2,40	ssrp1a_2	-2,00
												ZFYVE1	2,40	ddx10	-2,00
												ENSOMYG00000043894	2,40	nsd2	-2,00
												ENSOMYG00000006923	2,40	ENSOMYG00000009546	-2,00
												USP53_1	2,40	ENSOMYG00000020310	-2,00
												si:ch1073-513e17.1_1	2,40
												socs3_2	2,40
												ENSOMYG00000033867	2,39
												ENSOMYG00000002562	2,39
												ENSOMYG00000011475	2,39
												ENSOMYG00000029028	2,39
												ENSOMYG00000011362	2,39
												ENSOMYG00000029063	2,39
												ENSOMYG00000072363	2,39
												ERMP1_1	2,38
												ENSOMYG00000063813	2,38
												stk11ip_1	2,38
												crtam	2,38
												ntd5	2,38
												cd53	2,38
												ERLEC1	2,37
												c4_1	2,37
												pim1_1	2,37
												il2rc2	2,37
												ENSOMYG00000005587	2,37
												ENSOMYG00000009788	2,37
												kcnj16_1	2,37
												ENSOMYG00000027089	2,37
												CDN2B_2	2,37
												tnfrsf1b_2	2,37
												acad11	2,37
												ENSOMYG00000017425	2,36
												ENSOMYG00000009464	2,36
												ENSOMYG00000036513	2,36
												ENSOMYG00000032878	2,36
												si:ch211-79k12.1_2	2,36
												ENSOMYG00000010563	2,36
												ENSOMYG00000016121	2,36
												ENSOMYG00000049799	2,35
												bada_1	2,35
												arrdc3a_2	2,35
												ENSOMYG00000028972	2,35
												ENSOMYG00000038341	2,35
												ga45b	2,35
												calcoco1a_2	2,35
												ENSOMYG00000019504	2,35
												ptpn22_1	2,34
												slc2a6	2,34
												ENSOMYG00000013580	2,34
												ENSOMYG00000014464	2,34
												pik3ip1_2	2,34
												cetp	2,34
												ENSOMYG00000027895	2,34
												ube2w	2,34
												si:dkey-172j4.3_1	2,33
												ppdpfa_1	2,33
												prf1.3	2,33
												ENSOMYG00000004082	2,33
												ENSOMYG00000042548	2,33
												ENSOMYG00000014881	2,33
												ENSOMYG00000051201	2,33
												lipea	2,33
												socs2	2,33
												ENSOMYG00000077125	2,32
												mgat1a_2	2,32
												nod2	2,32
												il20ra_2	2,32
												ENSOMYG00000053238	2,32
												FAM13A_2	2,32
												rgs4_2	2,32
												CTSS_2	2,32
												ENSOMYG00000049010	2,31
												ENSOMYG00000028687	2,31
												ddit3_1	2,31
												ENSOMYG00000036761	2,31
												usp43a_2	2,31
												zfyve1	2,31
												mon1bb_2	2,31
												ENSOMYG00000042419	2,31
												ENSOMYG00000063324	2,30
												ENSOMYG00000003006	2,30
												ENSOMYG00000022264	2,30
												ENSOMYG00000014321	2,29
												ENSOMYG00000004019	2,29
												stat1-2	2,29
												met_1	2,29
												sesn1_2	2,28
												ypel3_2	2,28
												ENSOMYG00000003648	2,28
												fybb_2	2,28
												ENSOMYG00000046176	2,28
												ENSOMYG00000016923	2,28
												si:dkey-222b8.1_2	2,28
												ENSOMYG00000034649	2,28
												st3gal4_2	2,28
												ENSOMYG00000043168	2,27
												eps8l1a_2	2,27
												ENSOMYG00000052979	2,27
												tnfrsf1a	2,27
												ENSOMYG00000013913	2,27
												cebpd_2	2,27
												ENSOMYG00000042506	2,27
												ephb6_2	2,27
												ENSOMYG00000058950	2,27
												ENSOMYG00000027300	2,26
												ENSOMYG00000060427	2,26
												ENSOMYG00000071089	2,26
												h1-0_2	2,26
												ENSOMYG00000015993	2,26
												stk11ip_2	2,26
												plag1	2,25
												mppe1	2,25
												map1lc3b_1	2,25
												ENSOMYG00000000767	2,25
												ENSOMYG00000068654	2,25
												ENSOMYG00000076825	2,25
												ENSOMYG00000030560	2,25
												myo1f_2	2,24
												ENSOMYG00000014793	2,24
												ENSOMYG00000008596	2,24
												nub1_1	2,24
												ENSOMYG00000006818	2,24
												fam214a_2	2,24
												ENSOMYG00000041192	2,23
												B2m_1	2,23
												fbxo7_1	2,23
												nod1_1	2,23
												ENSOMYG00000077562	2,23
												clcn2c	2,23
												gsdmeb	2,23
												ENSOMYG00000028435	2,23
												ENSOMYG00000006616	2,23
												ENSOMYG00000047205	2,23
												frzb_1	2,22
												depdc5	2,22
												cebpd_1	2,22
												npr2_1	2,22
												ENSOMYG00000054413	2,22
												SGK2_3	2,22
												ENSOMYG00000044978	2,21
												pir_2	2,21
												ENSOMYG00000072837	2,21
												ENSOMYG00000009104	2,21
												ENSOMYG00000017829	2,21
												ENSOMYG00000052272	2,21
												mcrip1_2	2,21
												ifi35_1	2,21
												ENSOMYG00000028348	2,21
												tesk2_1	2,21
												cathy	2,21
												nfkbiab_2	2,21
												si:dkey-26c10.5_1	2,21
												arhgef38_2	2,20
												ENSOMYG00000011414	2,20
												tank_1	2,20
												ENSOMYG00000014949	2,20
												optn_2	2,20
												ENSOMYG00000027319	2,19
												ENSOMYG00000062945	2,19
												ENSOMYG00000047439	2,19
												cited4a_1	2,19
												ENSOMYG00000028043	2,19
												scarb1_2	2,19
												ucp2b	2,19
												ENSOMYG00000001262	2,19
												MYH6_1	2,19
												ENSOMYG00000039258	2,19
												NPRL2	2,19
												ENSOMYG00000048799	2,19
												ENSOMYG00000051215	2,18
												ENSOMYG00000031685	2,18
												ENSOMYG00000020998	2,18
												junbb_1	2,18
												il20ra_1	2,18
												ENSOMYG00000016079	2,18
												ENSOMYG00000042465	2,18
												ENSOMYG00000014837	2,18
												si:dkey-29p10.4	2,18
												rgl3a_2	2,18
												ENSOMYG00000023306	2,18
												ENSOMYG00000007555	2,18
												ENSOMYG00000019508	2,18
												lpcat4_2	2,17
												ENSOMYG00000014889	2,17
												tns2a	2,17
												gs04	2,17
												ENSOMYG00000024298	2,17
												ENSOMYG00000046325	2,17
												ENSOMYG00000034465	2,17
												ENSOMYG00000005142	2,17
												sqstm1_2	2,16
												hebp2	2,16
												nupr1a	2,16
												ENSOMYG00000018868	2,16
												ENSOMYG00000051340	2,16
												ENSOMYG00000062289	2,16
												srd5a2a_1	2,16
												ENSOMYG00000014851	2,16
												ENSOMYG00000001690	2,16
												ENSOMYG00000006890	2,16
												pitpnc1b_2	2,15
												ENSOMYG00000004996	2,15
												ENSOMYG00000063454	2,15
												ENSOMYG00000034314	2,15
												ENSOMYG00000006527	2,15
												ENSOMYG00000020630	2,15
												spi1b_1	2,15
												lyz2	2,15
												ENSOMYG00000002231	2,15
												adam28_1	2,14
												ENSOMYG00000014203	2,14
												havcr1_2	2,14
												ENSOMYG00000054472	2,14
												ENSOMYG00000028462	2,14
												ENSOMYG00000030665	2,14
												ENSOMYG00000024652	2,14
												ENSOMYG00000008404	2,14
												cyldl	2,14
												rnf8	2,14
												steap4_1	2,14
												styk1a_2	2,14
												ENSOMYG00000002765	2,14
												gs02	2,14
												zfand2a_1	2,13
												ARRDC1	2,13
												max	2,13
												ENSOMYG00000002877	2,13
												ENSOMYG00000026267	2,13
												ENSOMYG00000043842	2,13
												foxo4_1	2,13
												ctns_2	2,12
												ENSOMYG00000005358	2,12
												rbtstat3	2,12
												stat3	2,12
												ENSOMYG00000065059	2,12
												ENSOMYG00000026044	2,12
												pi4k2a_1	2,12
												ENSOMYG00000061542	2,11
												si:dkeyp-97e7.9	2,11
												prf1	2,11
												ENSOMYG00000031283	2,11
												ENSOMYG00000054735	2,11
												tnfsf10	2,10
												ENSOMYG00000075495	2,10
												ENSOMYG00000009398	2,10
												ENSOMYG00000022233	2,10
												cdkn1bb_2	2,10
												aldh3a2b	2,10
												ENSOMYG00000009944	2,10
												ifi30_2	2,10
												abcc2	2,10
												ENSOMYG00000018563	2,10
												nox1_2	2,10
												hps5	2,10
												erap1b	2,10
												ENSOMYG00000047296	2,10
												ENSOMYG00000013873	2,09
												rgs2	2,09
												ENSOMYG00000027229	2,09
												ENSOMYG00000000809	2,09
												tuft1a_2	2,09
												ENSOMYG00000006916	2,09
												ENSOMYG00000046181	2,09
												rnf128a_2	2,09
												ENSOMYG00000011297	2,08
												hps3_2	2,08
												ENSOMYG00000033009	2,08
												INPP5K_1	2,08
												ENSOMYG00000058821	2,08
												ENSOMYG00000069104	2,08
												WHAMM_2	2,08
												vps41_2	2,08
												LPAR6	2,08
												bnip3_1	2,08
												ENSOMYG00000043003	2,08
												ip6k2b_2	2,08
												rbm38_1	2,08
												B2m_2	2,07
												ENSOMYG00000043400	2,07
												vrk2	2,07
												ENSOMYG00000047813	2,07
												ENSOMYG00000027362	2,07
												ENSOMYG00000007809	2,07
												ENSOMYG00000026578	2,07
												ENSOMYG00000015479	2,07
												ENSOMYG00000011193	2,07
												ehf	2,07
												ENSOMYG00000064684	2,07
												bcas3_2	2,07
												ENSOMYG00000013538	2,06
												ENSOMYG00000050454	2,06
												grhl3_2	2,06
												ENSOMYG00000042289	2,06
												fbxo25	2,06
												asah1b_2	2,06
												pno1	2,06
												dmrt2a_1	2,06
												ENSOMYG00000029232	2,06
												foxp1a_2	2,06
												elf3_2	2,06
												ptpn22_2	2,06
												snx9a	2,06
												hepacam2_2	2,06
												ENSOMYG00000025266	2,06
												ENSOMYG00000031269	2,05
												egfra_1	2,05
												sost_1	2,05
												pycard_2	2,05
												ENSOMYG00000010305	2,05
												ENSOMYG00000012252	2,05
												ENSOMYG00000067246	2,05
												ENSOMYG00000032927	2,05
												ENSOMYG00000009687	2,05
												neil1	2,05
												ENSOMYG00000002601	2,05
												p2rx1_2	2,05
												ptp4a3b	2,05
												ENSOMYG00000019103	2,05
												GADD45B	2,05
												unm_sa1261_1	2,04
												spata2l	2,04
												zcchc24_1	2,04
												ENSOMYG00000042380	2,04
												nek4_2	2,04
												si:ch1073-291c23.2_1	2,04
												ENSOMYG00000031366	2,04
												ENSOMYG00000015697	2,04
												ENSOMYG00000019894	2,04
												zgc:174888	2,03
												DLG5	2,03
												grk5_1	2,03
												inpp5l_1	2,03
												bhlhe40_1	2,03
												ENSOMYG00000004007	2,03
												ENSOMYG00000039938	2,03
												efna1b_1	2,03
												mst1ra_1	2,03
												ETS2_2	2,03
												ENSOMYG00000022039	2,03
												zgc:153031_1	2,03
												zgc:154055	2,03
												pnrc1	2,03
												ENSOMYG00000013176	2,02
												nfkb2_2	2,02
												ENSOMYG00000075911	2,02
												ENSOMYG00000003774	2,02
												ENSOMYG00000072327	2,02
												litaf	2,02
												atxn1a_2	2,02
												atp6ap1b_1	2,02
												stoml3b	2,02
												ENSOMYG00000034569	2,02
												rnf103	2,02
												fbxo8_2	2,02
												ENSOMYG00000026469	2,01
												ENSOMYG00000001509	2,01
												mical2a_1	2,01
												ENSOMYG00000059903	2,01
												prrg4_2	2,01
												dcp2	2,01
												map1lc3b_2	2,01
												bcl6ab_1	2,01
												mxd4_2	2,01
												ftr14l	2,01
												galk1	2,01
												ENSOMYG00000073775	2,01
												elmo3_1	2,00
												mknk2a	2,00
												ENSOMYG00000017800	2,00
												ENSOMYG00000025546	2,00
												cnppd1_1	2,00
