# Supplementary material for: Transcriptomic Analysis of the Rainbow Trout Response to Single and Co-Infections with Myxobolus cerebralis and Tetracapsuloides bryosalmonae at Sites of Parasite Entry
Source: Int J Mol Sci. 2025 Aug 22;26(17):8148. doi: 10.3390/ijms26178148 (PMC12428285; doi:10.3390/ijms26178148)
Supplement: Supplementary file 1 [file ijms-26-08148-s001.zip › Additional file 4.xlsx]

## Sheet: Gills_Upregulated
Enrichment FDR	Group	Category	nGenes	Pathway Genes	Fold Enrichment	GO ID	Pathway	Genes
3.98274e-12	Mc	Biological Process	5	5	762.7	GO:0048006	antigen processing and presentation endogenous lipid antigen via MHC	CD1D CD1A CD1C CD1B CD1E
7.51305e-07	Mc	Biological Process	5	46	82.9022	GO:0001916	positive reg. of T cell mediated cytotoxicity	CD1D CD1A CD1C CD1B CD1E
3.55822e-07	Mc	Biological Process	6	82	55.8073	GO:0001913	T cell mediated cytotoxicity	CD1D CD1A CD1C CD1B CD1E PRF1
7.41687e-06	Mc	Biological Process	5	81	47.0802	GO:0001912	positive reg. of leukocyte mediated cytotoxicity	CD1D CD1A CD1C CD1B CD1E
1.79429e-05	Mc	Biological Process	14	2190	4.87571	GO:0006955	immune response	CX3CL1 GBP1 IFI44L IFI44 CD1D CD1A CD1C CD1B CD1E EOMES APOA1 ENDOD1 PRF1 MRC1
0.0107018	Mc	Cellular Components	4	329	9.27295	GO:0005788	endoplasmic reticulum lumen	COL11A1 AFP APOA1 ALB
0.00623608	Mc	Cellular Components	5	459	8.30828	GO:0009897	external side of plasma membrane	CD1D CD1A CD1C CD1B CD1E
0.0235344	Mc	Cellular Components	5	706	5.40156	GO:0010008	endosome membrane	MRC1 CD1D CD1A CD1C CD1B
0.00969387	Mc	Cellular Components	11	2849	2.94479	GO:0031410	cytoplasmic vesicle	GBP1 APOA1 MRC1 CD1D CD1A CD1C CD1B CD1E PRF1 SERPINA4 ALB
0.00969387	Mc	Cellular Components	11	2851	2.94272	GO:0097708	intracellular vesicle	GBP1 APOA1 MRC1 CD1D CD1A CD1C CD1B CD1E PRF1 SERPINA4 ALB
1.86407e-13	Mc	Molecular Functions	5	5	762.7	GO:0030884	exogenous lipid antigen binding	CD1D CD1A CD1C CD1B CD1E
0.047372	Mc	Molecular Functions	1	3	254.233	GO:0005153	interleukin-8 receptor binding	CX3CL1
0.047372	Mc	Molecular Functions	1	3	254.233	GO:0031737	CX3C chemokine receptor binding	CX3CL1
4.67424e-05	Mc	Molecular Functions	5	149	25.594	GO:0003823	antigen binding	CD1D CD1A CD1C CD1B CD1E
0.00034473	Mc	Molecular Functions	6	402	11.3836	GO:0042277	peptide binding	CD1D CD1A CD1C CD1B CD1E APOA1
0.00951701	Tb	Biological Process	2	29	112.714	GO:0060333	interferon-gamma-mediated signaling pathway	STAT1 PARP14
0.022812	Tb	Biological Process	2	49	66.7085	GO:1905521	reg. of macrophage migration	CX3CL1 CD9
0.0245647	Tb	Biological Process	3	260	18.858	GO:0002685	reg. of leukocyte migration	CX3CL1 CD9 ITGA4
0.000130682	Tb	Biological Process	11	2190	6.04881	GO:0006955	immune response	CX3CL1 FYB1 STAT1 GBP1 IFI44L IFI44 TAPBPL EOMES PARP14 PRF1 ITGB2
0.00514033	Tb	Biological Process	8	1917	5.02562	GO:0044419	biological proc. involved in interspecies interaction between organisms	CX3CL1 STAT1 GBP1 IFI44L RNF213 PRF1 IFI44 PARP14
0.0440276	Tb	Cellular Components	1	3	401.421	GO:0034668	integrin alpha4-beta1 complex	ITGA4
0.0152715	Tb	Cellular Components	2	31	77.6944	GO:0008305	integrin complex	ITGA4 ITGB2
0.029844	Tb	Cellular Components	2	53	45.4439	GO:0098636	protein complex involved in cell adhesion	ITGA4 ITGB2
0.0707104	Tb	Cellular Components	2	200	12.0426	GO:0098802	plasma membrane signaling receptor complex	ITGA4 ITGB2
0.0152156	Tb	Cellular Components	6	1050	6.8815	GO:0009986	cell surface	ITGB2 ITGA4 RTP2 CX3CL1 CD9 CD53
0.0376254	Tb	Molecular Functions	1	3	401.421	GO:0005153	interleukin-8 receptor binding	CX3CL1
0.0376254	Tb	Molecular Functions	1	3	401.421	GO:0030369	ICAM-3 receptor activity	ITGB2
0.0376254	Tb	Molecular Functions	1	3	401.421	GO:0031737	CX3C chemokine receptor binding	CX3CL1
0.0535846	Tb	Molecular Functions	2	149	16.1646	GO:0031072	heat shock protein binding	GBP1 ITGB2
0.0601828	Tb	Molecular Functions	2	163	14.7762	GO:0019955	cytokine binding	ITGA4 GBP1
5.04044e-11	Mc+	Biological Process	9	31	48.4881	GO:0072677	eosinophil migration	CX3CL1 CCL26 CCL24 CCL7 CCL2 CCL8 CCL1 CCL11 CCL13
1.24938e-10	Mc+	Biological Process	12	95	21.0966	GO:0002548	monocyte chemotaxis	CX3CL1 CCL26 CCL22 CCL24 CCL7 CCL2 CCL8 CCL1 CCL11 CCL13 IL6R LGMN
2.19969e-11	Mc+	Biological Process	14	131	17.8489	GO:0071347	cellular response to interleukin-1	CX3CL1 CCL26 CCL22 CCL24 CCL7 CCL2 CCL8 CCL1 IL1RN CCL11 CCL13 IL1B ANKRD1 GBP1
1.10835e-17	Mc+	Biological Process	31	569	9.09921	GO:0019221	cytokine-mediated signaling pathway	CX3CL1 CCL26 IL12RB1 CCL22 CCL24 CCL7 CCL2 CCL8 CCL1 GHR CSF3R IL1B IL37 IL13RA1 IL36G IL1RN IL36A IL36B IL1F10 IL11RA OSMR IL2RG IL6R IL23R CCL11 CCL13 IL3RA CRLF2 IL17RA IL36RN SOCS5
2.29692e-10	Mc+	Biological Process	43	2190	3.27928	GO:0006955	immune response	CX3CL1 CCL26 CCL22 CCL24 CCL7 CCL2 CCL8 CCL1 GBP1 IL37 CTSL IL36G IL1RN IL36A IL36RN IL36B IL1F10 CTSV IFI44L IFI44 EOMES CCL11 CCL13 PDCD1LG2 IL1B C1QA IL12RB1 IL23R BCL3 ARG2 HMOX1 LOXL3 PRG4 IL6R NFIL3 SOCS5 IL17RA PRF1 MRC1 RGCC ATAD3A IL2RG CTSW
0.00203892	Mc+	Cellular Components	2	3	111.343	GO:0005594	collagen type IX trimer	COL9A3 COL9A2
0.00502176	Mc+	Cellular Components	2	5	66.8058	GO:0036021	endolysosome lumen	LGMN CTSL
0.00675275	Mc+	Cellular Components	2	6	55.6715	GO:0005593	FACIT collagen trimer	COL9A3 COL9A2
0.00675275	Mc+	Cellular Components	2	6	55.6715	GO:0072536	interleukin-23 receptor complex	IL12RB1 IL23R
0.00203892	Mc+	Cellular Components	3	16	31.3152	GO:0005583	fibrillar collagen trimer	COL11A1 COL5A1 COL2A1
4.361e-05	Mc+	Molecular Functions	3	5	100.209	GO:0031728	CCR3 chemokine receptor binding	CCL26 CCL24 CCL11
2.36068e-06	Mc+	Molecular Functions	4	8	83.5073	GO:0004897	ciliary neurotrophic factor receptor activity	IL13RA1 OSMR CRLF2 IL6R
6.53727e-12	Mc+	Molecular Functions	8	17	78.5951	GO:0005149	interleukin-1 receptor binding	IL1RN IL1B IL37 IL36G IL36A IL36RN IL36B IL1F10
9.31037e-11	Mc+	Molecular Functions	12	102	19.6488	GO:0004896	cytokine receptor activity	IL12RB1 GHR CSF3R IL13RA1 IL11RA OSMR IL2RG IL6R IL23R IL17RA IL3RA CRLF2
2.17658e-07	Mc+	Molecular Functions	19	626	5.06913	GO:0030545	signaling receptor regulator activity	CX3CL1 CCL26 CCL22 CCL24 CCL7 CCL2 CCL8 CCL1 IL1B IL37 IL36G IL1RN IL36A IL36B IL1F10 CCL11 CCL13 CCN6 IL36RN
0.00103156	Tb+	Biological Process	3	67	60.266	GO:0002455	humoral immune response mediated by circulating immunoglobulin	CRP APCS C3
0.00612372	Tb+	Biological Process	3	152	26.5646	GO:0016064	immunoglobulin mediated immune response	CRP APCS C3
0.00612372	Tb+	Biological Process	4	403	13.3592	GO:0050727	reg. of inflammatory response	APCS C3 MMP26 MMP3
2.05172e-20	Tb+	Biological Process	123	1936	2.56384	GO:0044281	small molecule metabolic proc.	PDK2 NOS2 CYP46A1 ARG2 HAL CETP PRODH MIOX BCKDK GALK1 APOA1 TTR ACOT2 CDO1 G6PC1 LPIN1 CMPK2 SDS GLUL TTPA IDNK AKR1C2 XDH UROC1 CYP4A22 ACSL6 UGT1A6 SOAT2 CYP4F11 AGXT ADH6 ACOT4 GLDC ACOT1 CYP4F2 CYP4F12 CYP4F3 CYP4A11 AKR1C1 ADH1A AKR1C3 ADH7 ADH1B ADH5 ADH4 AKR1C4 CPT1B ACOT6 UGT1A9 UGT1A1 UGT1A8 UGT1A10 UGT1A7 UGT1A4 ADH1C UGT1A3 UGT1A5 SDHA CYP3A4 PON1 DHRS9 SULT2A1 PON3 CYP3A5 PTGDS SULT1…
2.72927e-28	Tb+	Biological Process	190	3300	2.32344	GO:0070887	cellular response to chemical stimulus	CRLF1 CX3CL1 CCL26 IL12RB1 IL2RB BPI CCL22 TSC2 CCL24 CCL7 CCL2 CCL8 CCL1 DUSP22 GHR STAT1 GBP1 CSF3R CXCR4 IRGC IL1B IL37 LBP IL13RA1 KL IRS4 LPIN1 ERN2 SKIL IL36G IL1RN IL36A IL36RN IL36B IL1F10 IL11RA PARP9 NLRC5 OSMR IL2RG SLAMF8 IL6R JAK1 IL23R GBP2 IL31RA ELAPOR2 UGT1A6 STAT3 SMAD1 STAT2 CCL11 CCL13 GBP6 IL3RA MAP3K5 PDCD1LG2 ADH5 ADH4 CRLF2 IRGM UGT1A9 UGT1A1 UGT1A8 UGT1A10 IL10RB UGT1A7 U…
8.76205e-08	Tb+	Cellular Components	6	7	34.5896	GO:0005579	membrane attack complex	C8B C5 C7 C9 C8A C8G
1.11261e-07	Tb+	Cellular Components	19	141	5.43784	GO:0072562	blood microparticle	PON1 CP AFM VTN HPX C9 KNG1 HRG APOA1 C3 PZP APCS AGT TMPRSS13 AHSG C8A ALB C8G C1S
1.11732e-07	Tb+	Cellular Components	58	1008	2.32198	GO:0005773	vacuole	CP DEPDC5 TCIRG1 ABCC10 ENPEP GABARAPL2 RAB7A CST7 EPDR1 CTSZ HRG NPRL2 CD68 ACP2 CTSL CALCOCO2 CTSV SIDT2 CTSB CTSW CTSF ATG9B LITAF ATG9A STXBP2 TSC2 CXCR4 UBA1 EPG5 CD1D DTX3L ZFYVE1 PRF1 PLA2G4E AKR1B10 FNIP1 SLC22A17 LGMN PON2 ABCC11 CAT IL1B CD1C CD1B CD1E ATG4B PIK3R4 IRGM HEBP2 APOB LYZ BPI TLR8 FRK TTR CSF3R C3 GYG1
1.69826e-07	Tb+	Cellular Components	102	2316	1.77727	GO:0070062	extracellular exosome	REXO5 PON1 ALDH3B1 ST3GAL1 CD9 SLC6A13 LTF GPRC5A C8B FAS CP HEBP2 AKR7A2 RAB7A STXBP2 AFM CPB2 APOB CETP LYZ FETUB SERPIND1 CDKL1 LGMN SERPINA4 CTSZ BPI F9 FCER2 PON3 C5 PTGDS GALK1 VTN HPX UPK2 FRK C7 C9 KNG1 HRG UPK1B ITGA4 APOA1 TTR PLS1 CRISPLD1 ABCC11 CAT TNFSF10 CXCR4 C3 TGM3 PROZ PZP SHBG LBP NECTIN2 SNX9 UBA1 APCS ACY3 KL ACP2 CTSL AGT GLUL IL1RN ENPEP RHCG CD53 AHSG C8A ITGB2 AZGP1 AQP5…
5.70472e-10	Tb+	Cellular Components	178	4466	1.6084	GO:0031982	vesicle	REXO5 PON1 ALDH3B1 ST3GAL1 CD9 SLC6A13 LTF GPRC5A C8B FAS CP HEBP2 AKR7A2 RAB7A STXBP2 AFM CPB2 APOB CETP LYZ FETUB SERPIND1 CDKL1 LGMN SERPINA4 CTSZ BPI F9 FCER2 PON3 C5 PTGDS GALK1 VTN HPX UPK2 FRK C7 C9 KNG1 HRG UPK1B ITGA4 APOA1 TTR PLS1 CRISPLD1 ABCC11 CAT TNFSF10 CXCR4 C3 TGM3 PROZ PZP SHBG LBP NECTIN2 SNX9 UBA1 APCS ACY3 KL ACP2 CTSL AGT GLUL IL1RN ENPEP RHCG CD53 AHSG C8A ITGB2 AZGP1 AQP5…
2.09401e-11	Tb+	Molecular Functions	7	7	63.0331	GO:0004024	alcohol dehydrogenase activity zinc-dependent	ADH6 ADH1A ADH7 ADH1B ADH5 ADH4 ADH1C
1.56667e-07	Tb+	Molecular Functions	6	204	39.5865	GO:0008237	metallopeptidase activity	MMP20 MMP27 MMP3 MMP10 MMP26 MMP12
0.00039425	Tb+	Molecular Functions	11	4647	3.186	GO:0046872	metal ion binding	AFM AFP ALB CRP APCS MMP20 MMP27 MMP3 MMP10 MMP26 MMP12
4.2201e-11	Tb+	Molecular Functions	8	11	45.8422	GO:0004022	alcohol dehydrogenase (NAD+) activity	ADH6 ADH1A ADH7 ADH1B ADH5 ADH4 ADH1C DHRS9
3.14641e-09	Tb+	Molecular Functions	8	17	29.6626	GO:0005149	interleukin-1 receptor binding	IL1RN IL1B IL37 IL36G IL36A IL36RN IL36B IL1F10

## Sheet: Gills_Downregulated
Enrichment FDR	Group	Category	nGenes	Pathway Genes	Fold Enrichment	GO ID	Pathway	Genes
0.0076476	Mc	Biological Process	1	3	3813.5	GO:0031914	negative reg. of synaptic plasticity	UNC13C
0.0076476	Mc	Biological Process	1	3	3813.5	GO:0061789	dense core granule priming	UNC13C
0.0076476	Mc	Biological Process	1	3	3813.5	GO:0070236	negative reg. of activation-induced cell death of T cells	TSC22D3
0.0076476	Mc	Biological Process	1	5	2288.1	GO:0099011	neuronal dense core vesicle exocytosis	UNC13C
0.0244493	Mc	Biological Process	1	38	301.066	GO:0070229	negative reg. of lymphocyte apoptotic proc.	TSC22D3
0.0193975	Mc	Cellular Components	1	16	715.031	GO:0098831	presynaptic active zone cytoplasmic component	UNC13C
0.0193975	Mc	Cellular Components	1	17	672.971	GO:0098688	parallel fiber to Purkinje cell synapse	UNC13C
0.0193975	Mc	Cellular Components	1	18	635.583	GO:0044305	calyx of Held	UNC13C
0.0290734	Mc	Cellular Components	1	39	293.346	GO:0099738	cell cortex region	UNC13C
0.0290734	Mc	Cellular Components	1	48	238.344	GO:0043195	terminal bouton	UNC13C
0.00961055	Mc	Molecular Functions	1	16	715.031	GO:0019992	diacylglycerol binding	UNC13C
0.00961055	Mc	Molecular Functions	1	22	520.023	GO:0017075	syntaxin-1 binding	UNC13C
0.022688	Mc	Molecular Functions	1	78	146.673	GO:0019905	syntaxin binding	UNC13C
0.0252848	Mc	Molecular Functions	1	116	98.625	GO:0000149	SNARE binding	UNC13C
0.0361976	Mc	Molecular Functions	1	208	55.0024	GO:0005516	calmodulin binding	UNC13C
0.0159084	Tb	Biological Process	1	4	5720.25	GO:0032971	reg. of muscle filament sliding	TNNT2
0.0182479	Tb	Biological Process	1	14	1634.36	GO:0030049	muscle filament sliding	TNNT2
0.0182479	Tb	Biological Process	1	16	1430.06	GO:0033275	actin-myosin filament sliding	TNNT2
0.0182479	Tb	Biological Process	1	19	1204.26	GO:0051764	actin crosslink formation	TNNT2
0.0182479	Tb	Biological Process	1	24	953.375	GO:0032780	negative reg. of ATP-dependent activity	TNNT2
0.00170447	Tb	Cellular Components	1	3	7627	GO:1990584	cardiac Troponin complex	TNNT2
0.00198855	Tb	Cellular Components	1	7	3268.71	GO:0097512	cardiac myofibril	TNNT2
0.00208324	Tb	Cellular Components	1	11	2080.09	GO:0005861	troponin complex	TNNT2
0.00318168	Tb	Cellular Components	1	24	953.375	GO:0005865	striated muscle thin filament	TNNT2
0.00318168	Tb	Cellular Components	1	28	817.179	GO:0036379	myofilament	TNNT2
0.00157336	Tb	Molecular Functions	1	4	5720.25	GO:0030172	troponin C binding	TNNT2
0.00157336	Tb	Molecular Functions	1	6	3813.5	GO:0031013	troponin I binding	TNNT2
0.0029719	Tb	Molecular Functions	1	17	1345.94	GO:0005523	tropomyosin binding	TNNT2
0.00419562	Tb	Molecular Functions	1	32	715.031	GO:0000146	microfilament motor activity	TNNT2
0.0129015	Tb	Molecular Functions	1	123	186.024	GO:0003774	cytoskeletal motor activity	TNNT2
2.05101e-07	Mc+	Biological Process	5	50	120.426	GO:0030574	collagen catabolic proc.	MMP27 MMP3 MMP10 MMP26 MMP12
0.00133089	Mc+	Biological Process	3	48	75.2664	GO:0032781	positive reg. of ATP-dependent activity	TNNT2 MYL3 ATP2A1
2.05101e-07	Mc+	Biological Process	6	109	66.2897	GO:0032963	collagen metabolic proc.	MMP27 MMP3 MMP10 MMP26 MMP12 TGFB3
0.0370874	Mc+	Biological Process	2	40	60.2132	GO:1903115	reg. of actin filament-based movement	TNNT2 ATP2A1
0.00370008	Mc+	Biological Process	3	73	49.4903	GO:0022617	extracellular matrix disassembly	MMP3 MMP10 MMP12
0.0305815	Mc+	Cellular Components	1	3	401.421	GO:1990584	cardiac Troponin complex	TNNT2
0.0356644	Mc+	Cellular Components	1	4	301.066	GO:0061574	ASAP complex	RNPS1
0.0143349	Mc+	Cellular Components	2	40	60.2132	GO:0031672	A band	MYL3 ATP2A1
0.0176052	Mc+	Cellular Components	3	229	15.7764	GO:0030017	sarcomere	TNNT2 MYL3 ATP2A1
0.0176052	Mc+	Cellular Components	3	250	14.4512	GO:0030016	myofibril	TNNT2 MYL3 ATP2A1
0.0298585	Mc+	Molecular Functions	1	3	401.421	GO:0032038	myosin II heavy chain binding	MYL3
0.0298585	Mc+	Molecular Functions	1	3	401.421	GO:0034714	type III transforming growth factor beta receptor binding	TGFB3
0.0298585	Mc+	Molecular Functions	1	4	301.066	GO:0016941	natriuretic peptide receptor activity	NPR2
0.0298585	Mc+	Molecular Functions	1	4	301.066	GO:0030172	troponin C binding	TNNT2
0.0349767	Mc+	Molecular Functions	1	5	240.853	GO:0016886	ligase activity forming phosphoric ester bonds	RTCB
0.0136663	Tb+	Biological Process	2	13	185.271	GO:0002327	immature B cell differentiation	RAG1 RAG2
2.19594e-23	Tb+	Biological Process	43	248	7.87157	GO:0006364	rRNA processing	RRP12 EXOSC7 DIMT1 NOP14 ESF1 PES1 SNU13 FTSJ3 GAR1 BYSL HEATR1 DKC1 UTP3 NAT10 LYAR ABT1 NIFK TSR2 RRP1B RRP1 NOL6 BMS1 ZCCHC4 RSL1D1 DDX10 C1D DDX47 EIF6 FDXACB1 RRP9 MPHOSPH10 UTP18 NPM3 KRR1 BRIX1 WDR55 UTP20 WDR36 DDX56 UTP14A EXOSC4 UTP14C WDR74
1.53683e-24	Tb+	Biological Process	50	327	6.94171	GO:0042254	ribosome biogenesis	RRP12 EXOSC7 DIMT1 NOP14 ESF1 PES1 SNU13 FTSJ3 GAR1 BYSL BRIX1 HEATR1 DKC1 UTP3 WDR74 NAT10 URB2 LYAR ABT1 NOM1 NIFK TSR2 RRP1B RRP1 NOL6 BMS1 ZCCHC4 RSL1D1 DDX10 NPM1 C1D DDX47 EIF6 MRPL20 PINX1 FDXACB1 RRP9 MPHOSPH10 UTP18 NPM3 KRR1 WDR55 UTP20 DHX30 MYBBP1A WDR36 DDX56 UTP14A EXOSC4 UTP14C
8.00897e-16	Tb+	Biological Process	56	649	3.91731	GO:0006281	DNA repair	BRCA1 MRE11 RFC2 POLQ MCM6 UNG CDC45 MSH2 POLE2 RNASEH2A TIMELESS MCM3 MSH3 MSH6 RPA2 PCNA TDG PARP1 FANCD2 MMS22L RECQL4 RFC4 RNF168 MCM7 PCLAF TRRAP WDHD1 RTEL1 BARD1 FANCI RRM1 RUVBL2 HPF1 LIG1 POLD2 DNA2 SMARCA5 TONSL VCP CENPX CENPS NPM1 HMGB1 PPP5C DDX11 TRIP13 UBE2T POLA1 NSD2 PRPF19 CDK2 TICRR ANKLE1 TERF2IP FEN1 PRMT6
4.05384e-13	Tb+	Biological Process	59	825	3.2467	GO:1903047	mitotic cell cycle proc.	NCAPD2 MRE11 NCAPH2 MCM6 NDC80 ORC1 CDC45 GINS1 POLA1 LIG1 MCM3 NSL1 CDK2 CDC16 ROCK2 DSCC1 TICRR NUF2 FANCD2 MKI67 INCENP NCAPD3 CENPH BUB1B VCP MIS12 BUB1 ZWILCH CKAP5 AURKB KNTC1 CDCA2 BRCA1 BARD1 SASS6 E2F3 STMN1 CENPE SMARCA5 RACGAP1 RRM1 PINX1 MSH2 MYBL2 EZH2 PCNA DNA2 CALM3 RTEL1 TRIP13 SPAG5 EIF4G1 RPA2 CPSF3 PHB2 KHDRBS1 NASP DNM2 MELK
3.04625e-11	Tb+	Cellular Components	12	30	18.1595	GO:0032039	integrator complex	INTS6L SAGE1 CT45A5 CT45A1 CT45A3 CT45A10 CT45A9 CT45A2 CT45A7 CT45A8 CT45A6 INTS14
3.9232e-10	Tb+	Cellular Components	13	45	13.1152	GO:0032040	small-subunit processome	UTP18 NOP14 SNU13 KRR1 RRP9 HEATR1 UTP20 MPHOSPH10 UTP3 UTP14A NOL6 UTP14C WDR36
2.15989e-12	Tb+	Cellular Components	26	182	6.48554	GO:0000779	condensed chromosome centromeric region	NCAPD2 NDC80 NSL1 CENPO NUF2 INCENP NCAPD3 CENPH PMF1 MIS12 ZWILCH CKAP5 KNTC1 KNL1 NUP160 SPAG5 DYNLL1 CENPE BUB1B BUB1 AURKB PINX1 CENPX CENPS ERCC6L SUMO3
5.28133e-17	Tb+	Cellular Components	64	807	3.6004	GO:1990904	ribonucleoprotein complex	UTP18 SNRPA NOP14 CIRBP SNRPD3 PES1 SNU13 DHX35 RBM3 FTSJ3 GAR1 DHX15 PRPF19 KRR1 BYSL RRP9 HEATR1 UTP20 MPHOSPH10 SNRPD2 FXR2 LSM7 DKC1 SNRPA1 UTP3 CTNNBL1 WDR74 EIF2S1 SYNCRIP PPIL1 G3BP2 SNRPF SF3B4 G3BP1 UTP14A RRP1B RRP1 U2AF1L4 NOL6 BMS1 RSL1D1 NPM1 MRPS16 EIF6 UTP14C PTCD3 PPIH MRPL20 BRCA1 PTGES3 XPO5 TOP2A NAT10 SRSF1 NCBP1 ILF2 CALR ELAVL1 EIF3J PPP1R8 WDR36 EIF3F RUVBL2 EIF4G1
7.82695e-22	Tb+	Cellular Components	100	1489	3.04895	GO:0140513	nuclear protein-containing complex	UTP18 BRCA1 POLA2 MRE11 NUP160 NDC1 MCM10 POLR1A EXOSC7 SNRPA ORC1 NOP14 CCNK CDC45 MSH2 CIRBP SNRPD3 PES1 SNU13 POLE2 GINS1 DHX35 POLA1 RBM3 POLD2 GAR1 DHX15 PRPF19 TIMELESS E2F3 MSH6 RPA2 POLR1G ZNF541 CPSF3 HEATR1 MPHOSPH10 POLR1B SNRPD2 CDC16 LSM7 DKC1 SNRPA1 PCNA CTNNBL1 PPIL1 BARD1 SNRPF SF3B4 RANBP2 PMF1 U2AF1L4 RBBP4 NOL6 INTS6L TERF2IP MIS12 CENPX HCFC1 CENPS EXOSC4 SAGE1 RUVBL2 TRRAP PR…
5.62153e-11	Tb+	Molecular Functions	22	138	7.23749	GO:0008094	ATP-dependent activity acting on DNA	DDX11 RFC2 MCM6 MCM3 SMARCA5 RECQL4 RFC4 MCM7 RUVBL2 ERCC6L RTEL1 POLQ MSH2 MSH6 TOP2A DSCC1 DNA2 G3BP1 RBBP4 MSH3 HELLS MRE11
4.36074e-08	Tb+	Molecular Functions	29	337	3.90672	GO:0003729	mRNA binding	PUM3 EIF4G1 PPP1R8 KHDRBS1 FYTTD1 EIF2S2 FXR2 SYNCRIP NCBP1 G3BP2 HNRNPLL G3BP1 FUBP1 CSDC2 HNRNPA0 ELAVL1 CIRBP XPO5 SRSF1 METTL3 RSL1D1 TYMS DHFR2 EXOSC4 CALR RNPS1 DHFR HSP90AA1 RBM3
1.87327e-08	Tb+	Molecular Functions	35	455	3.49222	GO:0140098	catalytic activity acting on RNA	TRIT1 DIMT1 TRMT11 POLR1A REXO2 RNASEH2A GARS1 FTSJ3 TARS1 RARS1 CPSF3 POLR1B TOE1 NARS1 WARS1 TRMT10A METTL3 ZCCHC4 FEN1 PRIM1 FDXACB1 DHX15 DHX30 G3BP1 PUS10 TRMT61A DHX35 DDX27 DDX56 DHX57 DDX10 DDX47 EXOSC4 EXOSC7 PPP1R8
1.62938e-07	Tb+	Molecular Functions	75	1662	2.04868	GO:0005524	ATP binding	ABCF2 HSP90AA1 ABCF3 RRM1 RTEL1 PPP5C MSH2 EIF4G1 MSH6 TDG SMARCA5 PDXK DTYMK DDX11 CPS1 TRIT1 RFC2 POLQ KIF26A TRIP13 MCM6 UBE2T AACS ORC1 SEPHS1 TTLL12 DHX35 TIMM44 LIG1 GARS1 DHX15 MCM3 MSH3 TARS1 RARS1 HELLS CDK2 DDX27 MYO1B TOP2A CCT6B DHX30 ROCK2 NARS1 NAT10 DDX56 DNA2 CENPE WARS1 DNAJA4 ABL2 G3BP1 CASK MKI67 PAK1 CCT8 BUB1B RECQL4 DHX57 CCT3 RFC4 VCP MELK BMS1 MCM7 MVD BUB1 KIF5B DDX10 AUR…
3.72414e-06	Tb+	Molecular Functions	95	2505	1.72171	GO:0097367	carbohydrate derivative binding	ABCF2 HPF1 HSP90AA1 LGALS2 TUBA1B TUBA4A SDCBP ABCF3 BMS1 RRM1 LGALS9 LGALS9B TUBB4B TUBA4B TRIL RTEL1 PPP5C MSH2 EIF4G1 MSH6 COL2A1 TDG SMARCA5 PDXK DTYMK HMGB1 PRIM1 DDX11 CPS1 TRIT1 RFC2 POLQ COL11A1 KIF26A TRIP13 MCM6 UBE2T DNM2 AACS ORC1 SEPHS1 TTLL12 DHX35 TIMM44 LIG1 GARS1 DHX15 MCM3 MSH3 TARS1 RARS1 HELLS CDK2 DDX27 POLR1B IFT22 MYO1B TOP2A CCT6B DHX30 ROCK2 NARS1 NAT10 DDX56 DNA2 CENPE W…

## Sheet: CF_Downregulated
Enrichment FDR	Group	Category	nGenes	Pathway Genes	Fold Enrichment	Pathway ID	Pathways	Genes
0.00449997	Mc	Biological Processes	2	20	152.54	GO:0071498	cellular response to fluid shear stress	PTGS2 KLF4
0.00225175	Mc	Biological Processes	3	20	64.7575	GO:1901970	positive reg. of mitotic sister chromatid separation	CDC23 INCENP MAD1L1
0.00321948	Mc	Biological Processes	8	534	6.46767	GO:0007346	reg. of mitotic cell cycle	MAD1L1 CDC23 BTG2 KNTC1 INCENP KLF4 TMOD3 GTSE1
0.00374875	Mc	Biological Processes	12	1321	3.92173	GO:0022402	cell cycle proc.	MAD1L1 CDC23 NSL1 INCENP NCAPD3 CKAP5 KNTC1 KLF4 PHGDH TMOD3 SOX9 GTSE1
0.00225175	Mc	Biological Processes	14	1653	3.65641	GO:0055085	transmembrane transport	RHBG RHCG SLC22A5 SLC22A4 SLC22A24 SLC22A14 SLC22A3 SLC22A9 SLC22A11 SLC22A1 SLC22A10 SLC22A25 SLC22A12 SLC22A6
0.0134252	Mc	Cellular Components	2	20	43.1717	GO:0042575	DNA polymerase complex	POLE2 PRIM1
0.0264202	Mc	Cellular Components	2	29	29.7736	GO:0005721	pericentric heterochromatin	INCENP NCAPD3
0.0400483	Mc	Cellular Components	2	38	22.7219	GO:0043596	nuclear replication fork	PRIM1 WDHD1
1.96e-05	Mc	Cellular Components	7	182	16.6045	GO:0000779	condensed chromosome centromeric region	MAD1L1 NSL1 INCENP NCAPD3 SKA3 CKAP5 KNTC1
0.000109333	Mc	Cellular Components	6	172	15.0599	GO:0000776	kinetochore	MAD1L1 NSL1 INCENP SKA3 CKAP5 KNTC1
0.00105725	Mc	Molecular Functions	2	4	215.858	GO:0015226	carnitine transmembrane transporter activity	SLC22A5 SLC22A4
1.07e-05	Mc	Molecular Functions	4	16	107.929	GO:0015651	quaternary ammonium group transmembrane transporter activity	SLC22A5 SLC22A4 SLC22A3 SLC22A1
0.00367298	Mc	Molecular Functions	2	9	95.9371	GO:0019534	toxin transmembrane transporter activity	SLC22A3 SLC22A1
0.00423176	Mc	Molecular Functions	2	10	86.3434	GO:0008504	monoamine transmembrane transporter activity	SLC22A3 SLC22A1
0.00030235	Mc	Molecular Functions	3	16	80.9469	GO:0015347	sodium-independent organic anion transmembrane transporter activity	SLC22A6 SLC22A9 SLC22A11
0.0397863	Tb	Biological Processes	1	4	715.031	GO:0060309	elastin catabolic proc.	MMP12
0.0397863	Tb	Biological Processes	1	4	715.031	GO:0071603	endothelial cell-cell adhesion	THBS4
2.29e-08	Tb	Biological Processes	5	109	131.198	GO:0032963	collagen metabolic proc.	MMP27 MMP3 MMP10 MMP26 MMP12
0.0426167	Tb	Biological Processes	3	731	11.7379	GO:0031347	reg. of defense response	MMP12 MMP26 MMP3
0.012588	Tb	Biological Processes	4	1089	10.5055	GO:0032101	reg. of response to external stimulus	THBS4 MMP12 MMP26 MMP3
0.0167645	Tb	Cellular Components	1	8	357.516	GO:0042406	extrinsic component of endoplasmic reticulum membrane	MMP27
0.0865508	Tb	Cellular Components	1	73	39.1798	GO:0016529	sarcoplasmic reticulum	THBS4
1.05e-07	Tb	Cellular Components	6	602	28.5062	GO:0031012	extracellular matrix	THBS4 MMP27 MMP3 MMP10 MMP26 MMP12
1.05e-07	Tb	Cellular Components	6	603	28.459	GO:0030312	external encapsulating structure	THBS4 MMP27 MMP3 MMP10 MMP26 MMP12
0.0110485	Tb	Cellular Components	6	4673	3.67232	GO:0005576	extracellular region	THBS4 ADAMTS19 MMP3 MMP10 MMP26 MMP12
2.47e-11	Tb	Molecular Functions	6	126	136.196	GO:0004222	metalloendopeptidase activity	MMP27 MMP3 MMP10 MMP26 MMP12 ADAMTS19
2.32e-10	Tb	Molecular Functions	6	204	84.1213	GO:0008237	metallopeptidase activity	MMP27 MMP3 MMP10 MMP26 MMP12 ADAMTS19
0.0401865	Tb	Molecular Functions	1	45	63.5583	GO:0001046	core promoter sequence-specific DNA binding	MMP12
0.00017932	Tb	Molecular Functions	3	208	41.2518	GO:0004252	serine-type endopeptidase activity	MMP3 MMP10 MMP12
3.3e-08	Tb	Molecular Functions	6	497	34.5287	GO:0004175	endopeptidase activity	MMP27 MMP3 MMP10 MMP26 MMP12 ADAMTS19
1.1e-34	Mc+	Biological Processes	45	164	13.7081	GO:0006261	DNA-templated DNA replication	POLA2 RFC2 WDR18 MCM10 MCM6 ORC1 CDC45 POLE2 GINS1 POLA1 LIG1 POLD2 TIMELESS MCM3 MGME1 PCNA DNA2 POLG TICRR MMS22L RECQL4 MCM7 MCMBP PRIM1 WDHD1 BRCA1 MCM9 BARD1 RAD51 SAMHD1 GMNN DSCC1 FAM111A POLQ CDK2 E2F7 RRM1 RTEL1 DDX11 TONSL STOML2 ENDOG ATR CDK2AP1 FEN1
4.89e-26	Mc+	Biological Processes	44	248	8.86361	GO:0006364	rRNA processing	RRP12 WDR18 BUD23 EXOSC7 DIMT1 NOP14 PES1 SNU13 FTSJ3 UTP6 GAR1 NOL10 UTP25 HEATR1 EMG1 DKC1 UTP3 NAT10 URB1 LYAR DHX37 NIFK RRP1B RRP1 NOL6 BMS1 ZCCHC4 RSL1D1 C1D PWP2 EIF6 RRP9 NPM3 KRR1 BRIX1 WDR55 UTP20 WDR36 DDX56 UTP14A EXOSC4 EXOSC6 UTP14C WDR74
9.46e-26	Mc+	Biological Processes	49	327	7.48614	GO:0042254	ribosome biogenesis	RRP12 WDR18 BUD23 EXOSC7 DIMT1 NOP14 PES1 SNU13 FTSJ3 UTP6 GAR1 BRIX1 NOL10 UTP25 HEATR1 EMG1 DKC1 UTP3 WDR74 NAT10 URB2 URB1 LYAR DHX37 NIFK RRP1B RRP1 NOL6 BMS1 ZCCHC4 RSL1D1 NPM1 C1D PWP2 EIF6 MRPL20 RRP9 NPM3 KRR1 WDR55 UTP20 DHX30 MYBBP1A WDR36 DDX56 UTP14A EXOSC4 EXOSC6 UTP14C
5.59e-33	Mc+	Biological Processes	99	1138	4.34613	GO:0006259	DNA metabolic proc.	BRCA1 ERCC1 POLA2 RFC2 RAD51 POLQ PMS1 WDR18 MCM10 TRIP13 MCM6 UNG ORC1 CDC45 MSH2 POLE2 GINS1 POLA1 LIG1 POLD2 PTGES3 TIMELESS MCM9 MCM3 GMNN MSH3 MSH6 RPA2 HELLS MGME1 PCNA BRIP1 DNA2 TDG POLG TICRR DNMT3L PARP1 FANCD2 MMS22L RECQL4 MCM7 FAM111A PCLAF ENDOG EXO1 ATR FAM111B MCMBP PRIM1 WDHD1 TOP1 RTEL1 GAR1 DKC1 SLF1 SYNCRIP BARD1 RRM1 RUVBL2 SF3B3 HNRNPAB DDX11 TFRC HSP90AA1 SAMHD1 KLF4 DSCC1 …
3.94e-17	Mc+	Biological Processes	81	1321	3.06332	GO:0022402	cell cycle proc.	ERCC1 DDX11 NCAPH2 RAD51 TRIP13 MCM6 NDC80 ORC1 HAUS4 CDC45 CDC23 GINS1 POLA1 LIG1 TIMELESS MCM3 NSL1 CDK2 BRIP1 DSCC1 TICRR FANCD2 NCAPD3 HAUS1 SASS6 BUB1B VCP MIS12 BUB1 MTBP ZWILCH ATR NPM1 KNTC1 HAUS7 HAUS3 BRCA1 BARD1 FOXM1 E2F3 GMNN CEP250 NAT10 KLF4 SMARCA5 RACGAP1 E2F7 RRM1 PHB2 NSUN2 PHGDH MSH2 MYBL2 EZH2 HSPA2 PCNA DNA2 DNMT3L HAUS6 CALR RTEL1 METTL13 KIF22 KPNB1 PRPF19 EIF4G1 RPA2 CPSF…
1.76e-08	Mc+	Cellular Components	7	11	31.7918	GO:0042555	MCM complex	MCM6 MCM9 MCM3 MCM7 MMS22L TONSL MCMBP
5.02e-13	Mc+	Cellular Components	14	38	18.4058	GO:0043596	nuclear replication fork	POLA2 MCM10 POLA1 POLD2 TIMELESS RPA2 MMS22L PRIM1 WDHD1 PRPF19 PCNA SMARCA5 TONSL MCM3
1.58e-14	Mc+	Cellular Components	16	45	17.763	GO:0032040	small-subunit processome	NOP14 SNU13 UTP6 KRR1 RRP9 NOL10 UTP25 HEATR1 UTP20 EMG1 UTP3 UTP14A NOL6 PWP2 UTP14C WDR36
7.39e-19	Mc+	Cellular Components	24	88	13.625	GO:0030684	preribosome	NOP14 PES1 SNU13 FTSJ3 UTP6 KRR1 RRP9 NOL10 UTP25 HEATR1 UTP20 EMG1 UTP3 WDR74 UTP14A RRP1B RRP1 NOL6 BMS1 RSL1D1 PWP2 EIF6 UTP14C WDR36
4.44e-14	Mc+	Cellular Components	32	270	5.92101	GO:0000228	nuclear chromosome	POLA2 RAD51 MCM10 ORC1 POLE2 GINS1 POLA1 POLD2 TIMELESS RPA2 MMS22L RUVBL2 PRIM1 WDHD1 RBBP4 HDAC2 BRCA1 PRPF19 PCNA SMARCA5 NIFK TONSL TOP1 NCAPH2 AGO3 HSPA2 DNMT3L NOL6 MCM6 CDC45 MCM3 MCM7
6.61e-12	Mc+	Molecular Functions	22	138	7.9644	GO:0008094	ATP-dependent activity acting on DNA	DDX11 RFC2 RAD51 MCM6 MCM9 MCM3 BRIP1 SMARCA5 RECQL4 MCM7 RUVBL2 RTEL1 POLQ MSH2 MSH6 DSCC1 DNA2 G3BP1 RBBP4 PMS1 MSH3 HELLS
6.31e-11	Mc+	Molecular Functions	20	129	7.74551	GO:0003697	single-stranded DNA binding	ERCC1 RAD51 MCM10 MCM6 CDC45 POLA1 MCM9 MCM3 RPA2 MCM7 LONP1 DDX11 MSH2 SAMHD1 MSH3 MMS22L RECQL4 FAM111A PURB TOP1
2.64e-11	Mc+	Molecular Functions	24	183	6.55194	GO:0004386	helicase activity	DDX11 MCM6 MCM9 MCM3 BRIP1 RECQL4 MCM7 RUVBL2 RTEL1 RFC2 RAD51 POLQ DHX15 DHX30 DSCC1 DNA2 G3BP1 DHX35 HELLS DDX27 DDX56 DHX37 SMARCA5 DHX57
2.47e-31	Mc+	Molecular Functions	75	687	5.45399	GO:0140640	catalytic activity acting on a nucleic acid	NSUN2 DIMT1 DDX11 SARS1 METTL1 RFC2 RAD51 POLQ TRMT11 POLR1A BUD23 MCM6 REXO2 UNG AARS1 RTCB POLA1 LIG1 GARS1 FTSJ3 MCM9 MCM3 HARS2 TARS1 RARS1 CPSF3 TRMT1L MGME1 EMG1 LARS1 NARS1 BRIP1 DNA2 TDG WARS1 POLG SMARCA5 RECQL4 MCM7 ENDOG ZCCHC4 FEN1 HARS1 EXO1 RUVBL2 PRIM1 TOP1 RTEL1 ERCC1 MSH2 SAMHD1 POP1 DHX15 PTGES3 MSH6 DKC1 DHX30 PCNA DSCC1 G3BP1 RBBP4 PUS10 PMS1 DHX35 MSH3 HELLS DDX27 DDX56 DHX37…
1.46e-11	Mc+	Molecular Functions	80	1662	2.40474	GO:0005524	ATP binding	ABCF2 HSPA5 HSP90AA1 AARS1 HSPA9 HSPA2 ABCF3 RRM1 RTEL1 RAD51 MSH2 EIF4G1 MSH6 MTHFD1L TDG SMARCA5 DTYMK HARS1 LONP1 DDX11 CPS1 SARS1 RFC2 POLQ PMS1 ACSL4 ATP2B1 TRIP13 MCM6 UBE2T KIF22 ORC1 SEPHS1 TTLL12 DHX35 NME4 TIMM44 LIG1 GARS1 DHX15 MCM9 MCM3 HARS2 MSH3 TARS1 RARS1 NRBP1 HELLS CDK2 DDX27 CCT6B DHX30 LARS1 NARS1 NAT10 DDX56 BRIP1 DNA2 WARS1 UCK2 G3BP1 PAK1 DHX37 ATAD2 BUB1B RECQL4 DHX57 VCP…
9.12947e-16	Tb+	Biological Processes	22	67	11.9827	GO:0016073	snRNA metabolic proc.	EXOSC7 EXOSC8 INTS11 DKC1 TOE1 INTS14 SNAPC3 INTS6L EXOSC4 SAGE1 EXOSC6 CT45A5 CT45A1 CT45A3 CT45A10 CT45A9 CT45A2 CT45A7 CT45A8 CT45A6 TUT1 USPL1
5.39938e-25	Tb+	Biological Processes	41	164	9.12321	GO:0006261	DNA-templated DNA replication	POLA2 RFC2 MCM10 MCM6 ORC1 CDC45 POLE2 GINS1 POLA1 LIG1 POLD2 TIMELESS MCM3 MGME1 PCNA DNA2 POLG TICRR MMS22L RECQL4 RFC4 MCM7 PRIM1 WDHD1 BRCA1 MCM9 BARD1 GMNN DSCC1 ATRX CDK2 E2F7 RRM1 RTEL1 DDX11 STOML2 ENDOG ATR CDK2AP1 ORC2 FEN1
3.93658e-12	Tb+	Biological Processes	21	87	8.80861	GO:0042274	ribosomal small subunit biogenesis	NOP14 SNU13 UTP6 NOL10 HEATR1 UTP3 NAT10 ABT1 NOM1 DHX37 TSR2 WDR43 BMS1 NPM1 PWP2 MPHOSPH10 BYSL FCF1 UTP23 UTP20 EMG1
6.74529e-53	Tb+	Biological Processes	111	645	6.28016	GO:0034660	ncRNA metabolic proc.	NSUN2 METTL1 TRIT1 RRP12 THUMPD1 BUD23 EXOSC7 DIMT1 NOP14 DDX18 AARS1 PES1 SNU13 TRMU POP1 GARS1 FTSJ3 UTP6 GAR1 BYSL HARS2 TARS1 RARS1 NOL10 THADA RPF1 HEATR1 EXOSC8 TRMT13 EMG1 INTS11 NSUN5 DKC1 UTP3 TOE1 NARS1 NAT10 POLR1E INTS14 WARS1 URB1 LYAR TRMT10A ABT1 DHX37 NIFK TSR2 RRP1B RRP1 NOL9 PUS10 WDR43 SNAPC3 NOL6 INTS6L BMS1 TRUB1 RPUSD2 TRMT61A ZCCHC4 HARS1 TRMT61B RSL1D1 WDR6 EXOSC4 SAGE1 C1…
5.2738e-21	Tb+	Biological Processes	97	1138	3.11055	GO:0006259	DNA metabolic proc.	RAD52 BRCA1 POLA2 RFC2 PMS1 MCM10 TRIP13 MCM6 UNG ORC1 CDC45 MSH2 POLE2 GINS1 POLA1 LIG1 POLD2 PTGES3 TIMELESS MCM9 MCM3 GMNN MSH3 MSH6 RPA2 HELLS MGME1 PRDM7 PCNA DNA2 TDG POLG TICRR DNMT3L PARP1 FANCD2 MMS22L RECQL4 RFC4 TERT MCM7 PCLAF ENDOG EXO1 ATR PRIM1 WDHD1 RTEL1 GAR1 BRD8 DKC1 SYNCRIP BARD1 FANCI RRM1 TYMS RUVBL2 SF3B3 DDX11 XAB2 HSP90AA1 FUS KLF4 DSCC1 SMARCA5 FEN1 EXOSC4 NPM1 USP7 EXOS…
1.15193e-06	Tb+	Cellular Components	8	20	14.5971	GO:0042575	DNA polymerase complex	POLA2 POLE2 POLA1 POLD2 PRIM1 DNA2 POLG MCM3
7.56365e-10	Tb+	Cellular Components	13	38	12.4844	GO:0043596	nuclear replication fork	POLA2 MCM10 POLA1 POLD2 TIMELESS RPA2 MMS22L PRIM1 WDHD1 PRPF19 PCNA SMARCA5 MCM3
2.5323e-08	Tb+	Cellular Components	15	70	7.81989	GO:0005657	replication fork	POLA2 RFC2 MCM10 POLA1 POLD2 TIMELESS RPA2 MMS22L RFC4 PRIM1 WDHD1 PRPF19 PCNA SMARCA5 MCM3
7.31461e-10	Tb+	Cellular Components	40	423	3.45086	GO:0098687	chromosomal region	SP100 MCM6 ORC1 MSH2 GAR1 MCM3 ORC2 RPA2 PCNA NAT10 PARP1 MCM7 FEN1 NDC80 NSL1 HELLS DSCC1 CENPO NCAPD3 PMF1 ZWILCH CKAP5 KNTC1 PTGES3 SMARCA5 TERT ATR NUP160 ATRX RBBP7 BUB1B RBBP4 HDAC2 CENPM EZH2 CDK2 DNA2 RTEL1 RECQL4 SUMO3
3.11651e-35	Tb+	Cellular Components	279	4973	2.04736	GO:0031981	nuclear lumen	WDR4 RRP1 USP7 POLA2 RRP12 MCM10 POLR1A BUD23 EED EXOSC7 PUM3 CCNT2 ORC1 NOP14 DDX18 CCNK CDC45 PES1 POLE2 GINS1 POLA1 RBBP7 POP1 POLD2 SPIN1 NPM3 FTSJ3 UTP6 GAR1 TIMELESS KRR1 SRSF9 BYSL BRD8 BRIX1 NOL10 ORC2 RPF1 RPA2 PPP1R8 HEATR1 FCF1 EXOSC8 UTP20 FYTTD1 MPHOSPH10 POLR1B EMG1 NSUN5 DKC1 MYBBP1A UTP3 TOE1 NASP USPL1 NAT10 URB2 DDX56 POLR1E NARF URB1 PARP1 SHQ1 LYAR TRMT10A ABT1 MMS22L NOM1 SPI…
9.46046e-07	Tb+	Molecular Functions	5	5	36.4928	GO:0050051	leukotriene-B4 20-monooxygenase activity	CYP4F11 CYP4F2 CYP4F12 CYP4F3 CYP4A11
1.90637e-08	Tb+	Molecular Functions	21	138	5.55326	GO:0008094	ATP-dependent activity acting on DNA	DDX11 RFC2 MCM6 MCM9 MCM3 SMARCA5 RECQL4 RFC4 MCM7 RUVBL2 RTEL1 ATRX MSH2 MSH6 DSCC1 DNA2 G3BP1 RBBP4 PMS1 MSH3 HELLS
5.58945e-28	Tb+	Molecular Functions	83	687	4.40889	GO:0140640	catalytic activity acting on a nucleic acid	NSUN2 TRIT1 DIMT1 DDX11 METTL1 RFC2 TRMT11 POLR1A BUD23 MCM6 REXO2 UNG AARS1 POLA1 LIG1 GARS1 FTSJ3 MCM9 MCM3 HARS2 TARS1 RARS1 CPSF3 TRMT13 POLR1B MGME1 EMG1 TOE1 NARS1 DNA2 TDG WARS1 POLG TRMT10A SMARCA5 WDR4 RECQL4 RFC4 TERT MCM7 ENDOG ZCCHC4 FEN1 HARS1 POLR1C EXO1 RUVBL2 PRIM1 RTEL1 ATRX MSH2 POP1 DHX15 PTGES3 MSH6 NSUN5 DKC1 DHX30 PCNA DSCC1 G3BP1 TUT1 RBBP4 PUS10 TRMT61A TRMT61B PMS1 DDX18 …
3.68071e-07	Tb+	Molecular Functions	33	376	3.20283	GO:0016887	ATP hydrolysis activity	PMS1 KIF2A HSPA2 ATAD2 KIF5B HSP90AA1 SMARCA5 RUVBL2 DDX11 RFC2 TRIP13 MCM6 ATRX ORC1 DDX18 MSH2 DHX35 DHX15 MCM9 MCM3 DHX30 DDX56 DNA2 G3BP1 DHX37 RECQL4 DHX57 RFC4 MCM7 LONP1 ATAD3A DDX47 RTEL1
1.0103e-06	Tb+	Molecular Functions	85	1662	1.86636	GO:0005524	ATP binding	ABCF2 HSP90AA1 AARS1 HSPA2 ABCF3 RRM1 RTEL1 MSH2 EIF4G1 MSH6 TDG SMARCA5 PDXK HARS1 LONP1 DDX11 CPS1 TRIT1 RFC2 PMS1 ACSL4 KIF2A TRIP13 MCM6 UBE2T AACS ATRX ORC1 SEPHS1 DDX18 TTLL12 TRMU DHX35 UBE2I TIMM44 LIG1 GARS1 DHX15 MCM9 MCM3 HARS2 MSH3 TARS1 RARS1 HELLS CDK2 DDX27 PPCS DHX30 DSTYK NARS1 NAT10 DDX56 PAK6 DNA2 WARS1 G3BP1 CASK TUT1 PAK1 DHX37 ATAD2 PHKG2 BUB1B RECQL4 NOL9 DHX57 RFC4 BMS1 MC…

## Sheet: CF_Upregulated
Enrichment FDR	Group	Category	nGenes	Pathway Genes	Fold Enrichment	Pathway ID	Pathways	Genes
2.25e-08	Mc	Biological Process	5	5	118.554	GO:0048006	antigen processing and presentation endogenous lipid antigen via MHC	CD1D CD1A CD1C CD1B CD1E
7.72e-07	Mc	Biological Process	8	46	20.6182	GO:0001916	positive reg. of T cell mediated cytotoxicity	CD1D CD1A CD1C CD1B CD1E MR1 IL12RB1 IL23R
3.36e-07	Mc	Biological Process	10	81	14.6363	GO:0001912	positive reg. of leukocyte mediated cytotoxicity	CD1D CD1A CD1C CD1B CD1E MR1 SH2D1A IL12RB1 IL23R NOS2
9.1e-11	Mc	Biological Process	17	165	12.2147	GO:0071346	cellular response to interferon-gamma	CX3CL1 CCL26 CCL22 CCL24 CCL7 CCL2 CCL8 CCL1 GBP1 PARP9 GBP2 CCL11 CCL13 IL12RB1 NOS2 IRF1 PARP14
2.47e-07	Mc	Biological Process	13	159	9.69313	GO:0070555	response to interleukin-1	CX3CL1 CCL26 CCL22 CCL24 CCL7 CCL2 CCL8 CCL1 CCL11 CCL13 GHR GBP1 GBP2
0.0390237	Mc	Cellular Components	2	125	33.2815	GO:0005776	autophagosome	GABARAPL1 MAP1LC3C
1.41e-06	Mc	Cellular Components	6	25	28.4531	GO:0031430	M band	MYOM1 MYOM3 KLHL41 ANK2 CMYA5 OBSL1
6.03e-05	Mc	Cellular Components	7	73	11.3682	GO:0016529	sarcoplasmic reticulum	JPH2 TRDN RYR1 KLHL41 CAMK2B CMYA5 ANK3
8.66e-07	Mc	Cellular Components	20	532	4.45693	GO:0015629	actin cytoskeleton	SPTB ACTN2 LDB3 XIRP1 MYL1 MTSS1 SYNPO2 EHBP1L1 MYOZ1 DMD ACTN3 RCSD1 GBP1 MYO18B NEXN FYB1 HSPB7 MYOT SORBS2 NEB
2.45e-09	Mc	Cellular Components	67	3577	2.22062	GO:0005615	extracellular space	MYOC CP ACTN2 LAMB1 SAMM50 PTGDS ENO3 HSPA8 C7 KNG1 CRISPLD1 FBP2 TPT1 SAA2 MVB12A CTDSP1 ALDH1L1 SAA4 ENDOD1 ITGB2 AZGP1 FRZB MELTF GPD1 EEF2 YWHAG NEB PLCD1 COL14A1 EYS RYR1 TGM2 NME2 ACTN3 PKD1L3 CX3CL1 CCL26 COL11A1 CCL22 CKM CCL24 CCL7 CCL2 CCL8 CCL1 PRG4 MMP19 CRISP1 CRHBP MR1 CD1D CD1A CD1C CD1B CD1E CLEC3A CCL11 GLIPR1L1 GLIPR1L2 CCL13 COLQ F13B GHR IL6R IL17D IL16 TNFAIP2
5.5e-09	Mc	Molecular Functions	5	5	118.554	GO:0030882	lipid antigen binding	CD1D CD1A CD1C CD1B CD1E
1.3e-05	Mc	Molecular Functions	4	8	59.2772	GO:0004897	ciliary neurotrophic factor receptor activity	IL13RA1 OSMR CRLF2 IL6R
2.13e-08	Mc	Molecular Functions	10	67	17.6947	GO:0008009	chemokine activity	CX3CL1 CCL26 CCL22 CCL24 CCL7 CCL2 CCL8 CCL1 CCL11 CCL13
8.52e-07	Mc	Molecular Functions	10	102	11.623	GO:0004896	cytokine receptor activity	IL12RB1 GHR IL13RA1 IL11RA OSMR IL2RG IL6R IL23R IL3RA CRLF2
1.24e-08	Mc	Molecular Functions	22	476	5.47941	GO:0003779	actin binding	SPTB ACTN2 MYOM1 LDB3 MYOM3 XIRP1 MTSS1 SYNPO2 MYOZ1 NEB NRAP RCSD1 DMD ACTN3 GBP1 NEXN CAMK2B MYBPC2 MYOT FLNC GMFG MYO18B
0.0272415	Tb	Biological Process	2	7	176.687	GO:0035425	autocrine signaling	S100A9 S100A8
0.0272415	Tb	Biological Process	2	8	154.601	GO:0032119	sequestering of zinc ion	S100A8 S100A9
0.00202529	Tb	Biological Process	3	15	123.681	GO:0051238	sequestering of metal ion	S100A7 S100A8 S100A9
0.0347703	Tb	Biological Process	2	13	95.1393	GO:0070486	leukocyte aggregation	S100A8 S100A9
0.0347703	Tb	Biological Process	2	15	82.4541	GO:0017014	protein nitrosylation	S100A9 S100A8
0.0429866	Tb	Cellular Components	1	3	206.135	GO:0005863	striated muscle myosin thick filament	MYOM1
0.0429866	Tb	Cellular Components	1	3	206.135	GO:0005945	6-phosphofructokinase complex	PFKM
0.0429866	Tb	Cellular Components	1	3	206.135	GO:0048269	methionine adenosyltransferase complex	MAT1A
0.0941054	Tb	Cellular Components	1	7	88.3436	GO:0005579	membrane attack complex	C7
0.00024889	Tb	Cellular Components	7	453	9.55593	GO:0062023	collagen-containing extracellular matrix	S100A8 S100A7 S100A9 CLEC14A S100A4 S100A10 S100A6
0.00033952	Tb	Molecular Functions	2	4	309.203	GO:0035662	Toll-like receptor 4 binding	S100A8 S100A9
6.27e-08	Tb	Molecular Functions	4	10	247.362	GO:0050786	RAGE receptor binding	S100A4 S100A8 S100A7 S100A9
0.000658831	Tb	Molecular Functions	2	6	206.135	GO:0050543	icosatetraenoic acid binding	S100A8 S100A9
0.000658831	Tb	Molecular Functions	2	6	206.135	GO:0050544	arachidonic acid binding	S100A8 S100A9
0.0343452	Tb	Molecular Functions	1	3	206.135	GO:0003872	6-phosphofructokinase activity	PFKM
0.00427057	Mc+	Biological Process	2	26	135.391	GO:0006706	steroid catabolic process	CYP24A1 CYP1A2
2.54384e-08	Mc+	Biological Process	19	115	6.66726	GO:0001676	long-chain fatty acid metabolic proc.	PNPLA8 CYP4A22 CYP4F11 CYP4F2 CYP4F12 CYP4F3 CYP4A11 ACOT2 CYP1A1 ACOT4 ACOT1 CYP4Z1 QKI SLC27A6 PLP1 CYP1A2 PLA2G4B PTGDS CYP3A4
3.00515e-08	Mc+	Biological Process	24	192	5.04431	GO:0055001	muscle cell development	ACTN2 MYOD1 ALPK3 KLHL40 NEB NRAP DMD ACTN3 ENG HES1 LDB3 FLNC MYO18B AGT TMEM182 MYOZ1 MYH6 KLHL41 ALPK2 ANK2 SORBS2 RYR1 OBSL1 ANKRD1
3.23572e-10	Mc+	Biological Process	101	1936	2.10527	GO:0044281	small molecule metabolic proc.	PDK2 NOS2 CYP24A1 CYP46A1 PDK3 CETP PRODH PMM1 MLYCD BCKDK NUDT12 NT5C1A ACOT2 FBP2 AMPD3 LPIN1 SDS PNPLA8 GLS2 GLUL DPYS IDNK PFKM PPP1R3A ACSS1 CYP4A22 HACD1 CYP7A1 SDR16C5 CYP4F11 ACOT12 ADH6 ACOT4 ACOT1 CYP4F2 CYP4F12 CYP4F3 CYP4A11 ADH1A ADH7 ADH1B ADH5 ADH4 CPT1B ACOT6 UGT1A1 ADH1C SDHA CYP1A1 CYP3A4 SULT2A1 CYP3A5 PTGDS CUBN SULT1E1 ABCC10 CYP1A2 ALDH1L1 PLA2G7 CYP3A7 PLPP3 ABCA1 CYP4Z1 SU…
3.00515e-08	Mc+	Biological Process	132	3073	1.73342	GO:0009605	response to external stimulus	CX3CL1 NOS2 CYP24A1 GABARAPL2 ULK2 DEPDC5 FRK KNG1 NPRL2 REG1A GBP1 ATG14 NECTIN2 CALCOCO2 PARP9 S100A8 REG3G ACKR3 ROBO3 NEXN GBP2 S100A9 MFAP4 REG3A REG1B IL16 CMKLR1 S100A14 ARHGEF25 PRKAB2 OSMR IL6R PRKAA2 IL23R OTUD5 FGFR1 IL12RB1 LGMN CCN4 VDR TFEB NT5C3A IRF1 KDR EMILIN2 SMAD6 IFI44L S100A7 PLA2G7 ANKRD1 MR1 COLEC12 ITGB2 ZFYVE1 SMPD1 CD34 SHARPIN CSF1 NUGGC ADH7 WDR45 PDK2 VIM USP2 CALCRL…
0.000100313	Mc+	Cellular Components	5	10	20.1772	GO:0014701	junctional sarcoplasmic reticulum membrane	TRDN JPH1 JPH2 RYR1 RYR2
0.00026332	Mc+	Cellular Components	6	21	11.5299	GO:0034045	phagophore assembly site membrane	ULK2 ATG14 WDR45 RAB7A ATG9B ATG9A
2.40469e-17	Mc+	Cellular Components	31	155	8.0709	GO:0031674	I band	ACTN2 LDB3 PDLIM3 KLHL40 SYNC MYOZ3 SYNPO2 DES MYOZ1 NEB RYR1 NRAP RYR2 ACTN3 MYOT JPH1 FLNC KCNA5 FBP2 MYO18B TRIM54 ANK2 ANKRD1 JPH2 FBXO32 NEXN MYH6 DMD ANK3 SORBS2 OBSL1
3.49436e-05	Mc+	Cellular Components	52	1008	2.08178	GO:0005773	vacuole	DEPDC5 ABCC10 PI4K2A GABARAPL2 AGA RAB7A TP53INP2 HSPA8 TRIM23 NPRL2 ATG14 ACP2 CTSL CALCOCO2 CTSV SIDT2 SMPD1 CTSW CTSF ATG9B ATG9A CALCRL SH3GLB1 TFEB TMEM9 EPG5 NEU3 DTX3L ZFYVE1 PRF1 PLA2G4E FNIP1 LGMN CUBN MANBA ABCC11 ANK2 ANK3 ABCA3 ATG4B CD34 PIK3R4 GNPTG MGST1 HEBP2 FRK USP6 HSPG2 S100A7 GYG1 TCN2 RAB44
4.689e-06	Mc+	Cellular Components	163	4466	1.47286	GO:0031982	vesicle	GPRC5A VIM MYOC DSG2 HEBP2 RAB7A ACTN2 CETP GNPTG LAMB1 CDKL1 LGMN PTGDS CUBN HSPA8 FRK C7 KNG1 REG1A CR2 CRISPLD1 ABCC11 PZP TSPAN8 FGL2 PODXL NECTIN2 FBP2 ITGB4 ACY3 TPT1 LYVE1 SAA2 ACP2 DSG3 CTSL AGT GLUL RAB1A RHCG MVB12A HSPG2 CRNN S100A8 CTDSP1 ALDH1L1 DPYS SAA4 ENDOD1 ITGB2 CRTC2 AZGP1 ITIH3 S100A9 BEND7 SMPD1 A2ML1 GPD1 EEF2 GPT SLC20A2 VAMP5 SYAP1 REG1B LAMB2 ADH6 CTSF DES NEB S100A14 S1…
1.91832e-09	Mc+	Molecular Functions	7	7	40.3545	GO:0004024	alcohol dehydrogenase activity zinc-dependent	ADH6 ADH1A ADH7 ADH1B ADH5 ADH4 ADH1C
7.34751e-07	Mc+	Molecular Functions	5	5	40.3545	GO:0050051	leukotriene-B4 20-monooxygenase activity	CYP4F11 CYP4F2 CYP4F12 CYP4F3 CYP4A11
5.72474e-07	Mc+	Molecular Functions	6	8	30.2659	GO:0101020	estrogen 16-alpha-hydroxylase activity	CYP3A43 CYP3A5 CYP3A4 CYP3A7 CYP1A1 CYP1A2
1.0041e-06	Mc+	Molecular Functions	14	83	6.80678	GO:0048306	calcium-dependent protein binding	CRNN S100A8 S100A7 S100A9 S100G S100A7A S100A3 S100A14 S100A4 S100A5 S100A2 S100A10 S100A6 WFS1
8.28181e-07	Mc+	Molecular Functions	58	1053	2.22275	GO:0008092	cytoskeletal protein binding	SPTB ACTN2 MYOM1 LDB3 SHROOM3 MYOM3 ANK2 ANK3 PDLIM3 ABLIM2 MYOZ3 XIRP1 MYO7B MTSS1 SYNPO2 MYOZ1 NEB SVIL KIF13B NRAP TPM2 RCSD1 DMD ACTN3 MYLIP GBP1 MYOT RHCG TPPP3 NEXN MRTFA S100A6 CAMK2B LZTS1 KLHL20 MYBPC2 SLC6A2 CTNNAL1 WIPF3 FLNC MYO18B TRIM54 S100A8 ANKRD1 HSPB7 KIF24 S100A4 MYH6 STK38L MYOC KCNA5 BRCA2 DES GABARAPL2 AGBL1 LGMN SORBS1 S100A9
0.0396073	Tb+	Biological Process	1	6	476.688	GO:0034157	positive reg. of toll-like receptor 7 signaling pathway	RSAD2
0.0468576	Tb+	Biological Process	4	1917	5.96792	GO:0044419	biological proc. involved in interspecies interaction between organisms	RSAD2 IFI44L ISG15 IFI44
3.78e-09	Tb+	Biological Process	79	1103	2.2511	GO:0044255	cellular lipid metabolic proc.	CYP24A1 ACSM2B IP6K2 LIPE CETP CERK MLYCD CPT1A ACOT2 SOCS2 LPIN1 PNPLA8 PI4K2A PLA2G4D NEU3 CYP4A22 HACD1 ACSM1 DHRS13 PLA2G4F SDR16C5 SOCS5 CYP4F11 ACOT12 ADH6 ACSM6 LPL ACOT4 SOCS4 ACSM2A ACOT1 CYP4F2 CYP4F12 CYP4F3 CYP4A11 ADH1A PLA2G4E LIPI ADH7 ADH1B CPT1B ACOT6 PLA2G4B ADH1C PON1 PTGDS ATG14 CYP1A1 CYP1A2 PLA2G7 RNF213 CYP4Z1 PLCD1 PIK3R4 ADH5 ADH4 ACAD11 PDK2 ADGRF5 SLC44A1 ALG13 PRKAG2 Q…
8.73e-12	Tb+	Biological Process	173	3073	1.7694	GO:0009605	response to external stimulus	CX3CL1 NOS2 CYP24A1 GABARAPL2 ULK2 DEPDC5 TLR8 PRKAG2 FRK PDGFRB NPRL2 IFIH1 STAT1 GBP1 IFIT3 IFIT2 ATG14 ACKR4 NECTIN2 RSAD2 CALCOCO2 PARP9 GABARAPL1 NLRC5 IFNAR1 IFIT5 ROBO3 IFNAR2 NEXN GBP2 MFAP4 STAT2 CCR9 GBP6 IFIT1 LAMA2 PDCD1LG2 MAP1LC3C GPATCH3 IFIT1B ARHGEF25 LYPD8 IFNGR1 JAK2 PRKAB2 OSMR IL6R PRKAA2 JAK1 IL23R AZI2 LPL IL10RB ENPP4 CD9 OTUD5 BCL3 IL12RB1 CCN4 GSDME VDR GAPDH TFEB NT5C3A…
2.31e-09	Tb+	Biological Process	173	3300	1.64769	GO:0070887	cellular response to chemical stimulus	CRLF1 CX3CL1 IFNGR1 JAK2 IL12RB1 ZNF106 WFS1 HSPA8 DUSP22 GHR PDGFRB STAT1 GBP1 STAT5A ACKR4 IL13RA1 IRS4 LPIN1 EGLN1 LRCH1 IL11RA SMAD6 PARP9 LGR5 NLRC5 IFNAR1 OSMR CRHBP IL2RG IFNAR2 IL6R JAK1 IL23R GBP2 IL31RA SMAD1 STAT2 CCR9 STAT5B SSTR2 GBP6 IL3RA PDCD1LG2 ADH5 IRAK4 ADH4 CRLF2 IL10RB CHRND AZI2 SIN3A CALCRL MEF2C MKNK2 SULT2A1 GSDME CDKN1B VDR GAPDH UBE3A KLF9 SOCS2 HVCN1 FAM210B IRF1 CYP1…
0.000250606	Tb+	Cellular Components	5	10	15.715	GO:0014701	junctional sarcoplasmic reticulum membrane	TRDN JPH1 JPH2 RYR1 ASPH
4.6e-06	Tb+	Cellular Components	9	25	11.3148	GO:0031430	M band	MYOM1 MYOM3 KLHL41 LRRC39 ANK2 ALDOA OBSCN CMYA5 OBSL1
2.56e-23	Tb+	Cellular Components	51	260	6.1651	GO:0043292	contractile fiber	ACTN2 TNNC2 MYOM1 LDB3 MYOM3 PDLIM3 KLHL40 SYNC MYOZ3 SYNPO2L MYL1 SYNPO2 DES C10orf71 MYOZ1 NEB RYR1 NRAP KLHL41 ACTN3 VCL CACNA1S MYOT SVIL DMD JPH1 FXR1 LRRC39 FLNC MYOD1 FBP2 MYO18B ANK2 ANKRD1 JPH2 ALDOA OBSCN FBXO32 NEXN CMYA5 CAVIN4 PARVB MYH6 ARHGEF25 CAPN3 ANK3 PDE4DIP SORBS2 OBSL1 TPM3 TPM2
0.0001037	Tb+	Cellular Components	16	125	4.02303	GO:0005776	autophagosome	GABARAPL2 TP53INP2 HSPA8 ATG14 CALCOCO2 GABARAPL1 C9orf72 TEX264 ATG9B MAP1LC3C ATG9A SH3GLB1 ZFYVE1 RAB7A ATG4B PIK3R4
0.000279737	Tb+	Cellular Components	37	532	2.18592	GO:0015629	actin cytoskeleton	SPTB ACTN2 TNNC2 LDB3 WIPF3 TPM3 PDLIM3 ABLIM2 MYOZ3 SYNPO2L XIRP1 MYL1 SYNPO2 EHBP1L1 MYOZ1 PARVB SVIL TPM2 DMD ACTN3 ARHGAP21 DUSP22 GBP1 MYO18B CORIN ALDOA IFIT5 NEXN VCL HSPB7 MYH6 MYO15B SORBS1 KLHL20 MYOT SORBS2 NEB
1.96e-08	Tb+	Molecular Functions	7	7	31.4299	GO:0004024	alcohol dehydrogenase activity zinc-dependent	ADH6 ADH1A ADH7 ADH1B ADH5 ADH4 ADH1C
3.41e-06	Tb+	Molecular Functions	5	5	31.4299	GO:0030882	lipid antigen binding	CD1D CD1A CD1C CD1B CD1E
3.41e-06	Tb+	Molecular Functions	5	5	31.4299	GO:0050051	leukotriene-B4 20-monooxygenase activity	CYP4F11 CYP4F2 CYP4F12 CYP4F3 CYP4A11
2.31e-06	Tb+	Molecular Functions	7	11	20.0009	GO:0004022	alcohol dehydrogenase (NAD+) activity	ADH6 ADH1A ADH7 ADH1B ADH5 ADH4 ADH1C
1.93e-07	Tb+	Molecular Functions	19	102	5.8546	GO:0004896	cytokine receptor activity	CRLF1 IFNGR1 IL12RB1 GHR ACKR4 IL13RA1 IL11RA IFNAR1 OSMR IL2RG IFNAR2 IL6R IL23R IL31RA CCR9 IL17RA IL3RA CRLF2 IL10RB
