# Supplementary material for: Transcriptomic Analysis of the Rainbow Trout Response to Single and Co-Infections with Myxobolus cerebralis and Tetracapsuloides bryosalmonae at Sites of Parasite Entry
Source: Int J Mol Sci. 2025 Aug 22;26(17):8148. doi: 10.3390/ijms26178148 (PMC12428285; doi:10.3390/ijms26178148)
Supplement: Supplementary file 1 [file ijms-26-08148-s001.zip › Additional file 5..xlsx]

## Sheet: KEGG Analysis
Enrichment FDR	Organ	Group	Regulation	nGenes	Pathway Genes	Fold Enrichment	Pathway ID	Pathway	Genes
0.0153304	CF	Mc	Up	2	141	29.5048	hsa04140	Autophagy-animal	GABARAPL1 MAP1LC3C
8.91568e-06	CF	Mc	Up	11	162	8.04999	hsa04630	JAK-STAT signaling pathway	IL23R GHR IL2RG IL3RA IL6R IL11RA IL12RB1 IL13RA1 IL17D CRLF2 OSMR
0.000176513	CF	Mc	Up	10	191	6.20704	hsa04062	Chemokine signaling pathway	CCL26 CCL1 CCL2 CCL7 CCL8 CCL11 CCL13 CCL22 CCL24 CX3CL1
0.0380969	CF	Mc	Up	5	108	5.48863	hsa04659	Th17 cell differentiation	IL23R TBX21 IL2RG IL6R IL12RB1
0.00504779	CF	Mc	Down	4	98	17.6211	hsa05231	Choline metabolism in cancer	SLC22A1 SLC22A3 SLC22A4 SLC22A5
0.000640106	CF	Tb	Up	4	93	26.5981	hsa04657	IL-17 signaling pathway	S100A7A S100A7 S100A8 S100A9
0.0876586	CF	Tb	Up	2	74	16.7137	hsa01230	Biosynthesis of amino acids	MAT1A PFKM
0.0404907	CF	Tb	Up	3	153	12.1256	hsa01240	Biosynthesis of cofactors	CMPK2 ALAS1 MAT1A
0.0834179	CF	Tb	Down	1	88	32.5014	hsa04512	ECM-receptor interaction	THBS4
0.0834179	CF	Tb	Down	1	112	25.5368	hsa04668	TNF signaling pathway	MMP3
0.000180578	CF	Mc+	Up	10	67	6.02306	hsa00010	Glycolysis/Gluconeogenesis	ADH1A ADH1B ADH1C ADH4 ADH5 ADH6 ADH7 PFKM ACSS1 FBP2
0.0023979	CF	Mc+	Up	8	62	5.20703	hsa00140	Steroid hormone biosynthesis	CYP1A1 CYP1A2 CYP3A7 CYP3A4 CYP3A5 CYP7A1 UGT1A1 SULT1E1
5.89959e-06	CF	Mc+	Up	17	141	4.86544	hsa04140	Autophagy-animal	GABARAPL2 CTSL ATG14 ATG4B ATG9B PIK3R4 SH3GLB1 PDPK1 ZFYVE1 PRKAA2 TP53INP2 RAB1A DEPTOR RAB7A ATG9A IRS4 ULK2
0.00119892	CF	Mc+	Up	14	162	3.48743	hsa04630	JAK-STAT signaling pathway	IL23R GHR IL2RG IL3RA IL6R IL11RA IL12RB1 IL13RA1 IL13RA2 CRLF2 STAT5A STAT5B SOCS2 OSMR
3.30167e-11	CF	Mc+	Down	14	36	14.1465	hsa03030	DNA replication	DNA2 FEN1 POLA2 LIG1 MCM3 MCM6 MCM7 PCNA POLA1 POLD2 POLE2 PRIM1 RFC2 RPA2
1.26659e-08	CF	Mc+	Down	16	77	7.55881	hsa03008	Ribosome biogenesis in eukaryotes	EMG1 UTP14A POP1 WDR36 DKC1 WDR43 REXO2 EIF6 SNU13 GAR1 HEATR1 NAT10 UTP6 PWP2 NOL6 UTP14C
8.82516e-14	CF	Mc+	Down	30	169	6.45742	hsa04141	Protein processing in endoplasmic reticulum	PDIA6 SEC23B CKAP4 DAD1 EIF2S1 STT3B SEC31A DNAJC5G SEC61A1 HSPA2 HSPA5 HSP90AA1 STT3A LMAN1 P4HB DNAJC10 UGGT2 DNAJC3 MAN1C1 RPN1 RPN2 RRBP1 DNAJC1 SSR4 HSP90B1 VCP CALR TXNDC5 CAPN2 PLAA
0.00151391	CF	Mc+	Down	68	1538	1.60834	hsa01100	Metabolic pathways	BPNT1 EBP PTGES3 PRDM7 SAT2 CPS1 DAD1 DCTD DHFR DHODH DTYMK DHFR2 STT3B EZH2 ACSL4 SEPHS2 SEPHS1 NNT MTHFD1L PHGDH GSTP1 ALG5 GMPPB PSAT1 HMGCS1 HPD IMPDH1 STT3A CYP4F3 MARS1 MAT2A MTHFR MVD ACLY NME4 GPX8 ODC1 HDDC2 MECR CSAD PFAS NANS PPAT GALNT10 POMGNT1 MAN1C1 PTGS2 QARS1 RPN1 RPN2 RRM1 SCD SMS SRM TYMS UCK2 NSD2 VKORC1 CHAC1 PPCS CAMKMT COQ5 CYP4F2 PDXK PLOD3 MTMR7 GRHPR LIPG
3.02486e-07	CF	Tb+	Up	21	141	4.68106	hsa04140	Autophagy-animal	GABARAPL2 CTSL C9orf72 ATG14 ATG4B GABARAPL1 ATG9B PIK3R4 MAP1LC3C SH3GLB1 PDPK1 ZFYVE1 PRKAA2 TP53INP2 DEPTOR RAB7A ATG9A IRS4 ATG4C CFLAR ULK2
1.06245e-07	CF	Tb+	Up	24	162	4.65629	hsa04630	JAK-STAT signaling pathway	SOCS4 IL23R GHR IFNAR1 IFNAR2 IFNGR1 IL2RG IL3RA IL6R IL10RB IL11RA IL12RB1 IL13RA1 JAK1 JAK2 PDGFRB IL17D CRLF2 STAT1 STAT2 STAT5A STAT5B SOCS2 OSMR
0.00177561	CF	Tb+	Up	10	75	4.19066	hsa03320	PPAR signaling pathway	SORBS1 CPT1A CPT1B CYP7A1 FABP2 SLC27A6 LPL PDPK1 RXRG ADIPOQ
0.000526933	CF	Tb+	Up	18	183	3.09147	hsa04621	NOD-like receptor signaling pathway	RBCK1 TXNIP GABARAPL2 CYBB GABARAPL1 PANX1 GBP1 GBP2 IFNAR1 IFNAR2 IRF3 JAK1 MAP1LC3C IRAK4 CARD18 STAT1 STAT2 SHARPIN
2.55623e-12	CF	Tb+	Down	15	36	15.2053	hsa03030	DNA replication	DNA2 FEN1 POLA2 LIG1 MCM3 MCM6 MCM7 PCNA POLA1 POLD2 POLE2 PRIM1 RFC2 RFC4 RPA2
2.70649e-10	CF	Tb+	Down	18	77	8.53079	hsa03008	Ribosome biogenesis in eukaryotes	MPHOSPH10 EMG1 UTP14A POP1 WDR36 DKC1 WDR43 REXO2 EIF6 SNU13 FCF1 GAR1 HEATR1 NAT10 UTP6 PWP2 NOL6 UTP14C
4.10365e-05	CF	Tb+	Down	18	169	3.88681	hsa04141	Protein processing in endoplasmic reticulum	SEC23B DAD1 EIF2S1 STT3B SEC31A SEC61G SEC61A1 HSPA2 HSP90AA1 LMAN1 MAN1C1 RPN1 RPN2 RRBP1 DNAJC1 SSR4 CALR TXNDC5
0.000187006	CF	Tb+	Down	72	1538	1.70838	hsa01100	Metabolic pathways	CBS EBP PTGES3 PRDM7 CPS1 LACC1 CYP51A1 DAD1 DCTD DCT DHFR DHODH DHFR2 STT3B EZH2 ACSL4 SEPHS2 SEPHS1 AKR1B1 NNT ATP6V0A2 GALNT3 GAMT GALNT8 GK GK2 GCLM ALG5 HMGCS1 HPD IDH2 IDI1 ACAT2 CYP4F3 MAT2A MTHFR MVD GPX8 ODC1 PAFAH1B3 NSDHL HDDC2 MECR PFAS NANS TRIT1 GALNT10 MAN1C1 PTGS2 RPN1 RPN2 RRM1 SC5D SCD AACS SMS SRM TALDO1 TYMS NSD2 ELOVL6 PPCS CAMKMT ELOVL3 ADPGK CYP4F2 SELENOI PDXK PLOD3 PAPSS2…
6.36218e-05	Gills	Mc	Up	5	99	23.5838	hsa04640	Hematopoietic cell lineage	CD1A CD1B CD1C CD1D CD1E
0.000645414	Gills	Mc	Up	5	169	13.8154	hsa04530	Tight junction	CD1A CD1B CD1C CD1D CD1E
0.0819919	Gills	Mc	Up	2	75	12.4522	hsa03320	PPAR signaling pathway	CPT1B APOA1
0.0607241	Gills	Tb	Up	2	130	18.5271	hsa04650	Natural killer cell mediated cytotoxicity	ITGB2 PRF1
0.0669176	Gills	Tb	Up	2	156	15.4393	hsa04514	Cell adhesion molecules	ITGA4 ITGB2
0.0690998	Gills	Tb	Up	2	183	13.1613	hsa04621	NOD-like receptor signaling pathway	GBP1 STAT1
0.0690998	Gills	Tb	Up	2	191	12.6101	hsa04062	Chemokine signaling pathway	CX3CL1 STAT1
0.00559416	Gills	Tb	Down	1	87	263	hsa04260	Cardiac muscle contraction	TNNT2
0.00559416	Gills	Tb	Down	1	90	254.233	hsa05410	Hypertrophic cardiomyopathy	TNNT2
0.00559416	Gills	Tb	Down	1	96	238.344	hsa05414	Dilated cardiomyopathy	TNNT2
0.00651195	Gills	Tb	Down	1	149	153.564	hsa04261	Adrenergic signaling in cardiomyocytes	TNNT2
1.41805e-08	Gills	Mc+	Up	12	162	12.3715	hsa04630	JAK-STAT signaling pathway	SOCS4 CSF3R IL23R GHR IL2RG IL3RA IL6R IL11RA IL12RB1 IL13RA1 CRLF2 OSMR
0.000533637	Gills	Mc+	Up	6	93	10.7751	hsa04657	IL-17 signaling pathway	IL17RA IL1B PTGS2 CCL2 CCL7 CCL11
0.00481231	Gills	Mc+	Up	5	108	7.73216	hsa04659	Th17 cell differentiation	IL23R IL1B IL2RG IL6R IL12RB1
0.00527131	Gills	Mc+	Up	5	112	7.45601	hsa04668	TNF signaling pathway	IL1B PTGS2 BCL3 CCL2 CX3CL1
2.95501e-05	Gills	Mc+	Down	4	90	53.5228	hsa05410	Hypertrophic cardiomyopathy	MYL3 ATP2A1 TGFB3 TNNT2
2.95501e-05	Gills	Mc+	Down	4	96	50.1776	hsa05414	Dilated cardiomyopathy	MYL3 ATP2A1 TGFB3 TNNT2
0.000902597	Gills	Mc+	Down	3	87	41.5263	hsa04260	Cardiac muscle contraction	MYL3 ATP2A1 TNNT2
0.00334009	Gills	Mc+	Down	3	149	24.2469	hsa04261	Adrenergic signaling in cardiomyocytes	MYL3 ATP2A1 TNNT2
1.52574e-22	Gills	Tb+	Up	25	62	16.272	hsa00140	Steroid hormone biosynthesis	UGT2B11 UGT2A1 AKR1C4 CYP3A7 CYP3A4 CYP3A5 AKR1C1 AKR1C2 UGT2B28 UGT1A10 UGT1A8 UGT1A7 UGT1A6 UGT1A5 UGT1A9 UGT1A4 UGT1A1 UGT1A3 UGT2A2 AKR1D1 SULT1E1 UGT2B4 UGT2B7 UGT2B17 AKR1C3
1.23808e-08	Gills	Tb+	Up	21	162	5.23114	hsa04630	JAK-STAT signaling pathway	CISH SOCS4 CSF3R IL23R EGFR GHR IL2RB IL2RG IL3RA IL6R IL10RB IL11RA IL12RB1 IL13RA1 JAK1 CRLF2 STAT1 STAT2 STAT3 SOCS2 OSMR
2.46035e-15	Gills	Tb+	Up	38	294	5.21589	hsa04060	Cytokine-cytokine receptor interaction	CCL26 IL31RA CSF1R CSF3R IL23R IL17RA IL36RN GHR IL36B IL37 IL36A FAS IL1B IL1RN IL2RB IL2RG IL3RA IL6R IL10RB IL11RA IL12RB1 IL13RA1 IL36G CCL1 CCL2 CCL7 CCL8 CCL11 CCL13 CCL22 CCL24 CX3CL1 CRLF2 CXCR4 IL1F10 TNFSF14 TNFSF10 OSMR
2.02443e-11	Gills	Tb+	Up	86	1538	2.25649	hsa01100	Metabolic pathways	PLA2G4B DHRS9 TCIRG1 CDO1 UGT2B11 ADCY2 UGT2A1 ACOT2 SDS AKR1C4 ACOT4 PLA2G4E ADH1A ADH1B ADH1C ADH4 ADH5 CMPK2 ADH6 ADH7 UROC1 CYP3A7 CYP3A4 CYP3A5 AKR1C1 AGXT ALAS1 ALDH3A1 ALDH1B1 ALDH3B1 LPIN1 ACSL6 G6PC1 PLA2G4F GALK1 GBGT1 CHIA GLDC GLUL PLA2G4D GYG1 HAGH HAL HMOX1 ENPP7 ARG2 CYP4F3 IDNK NOS2 PFKFB1 ACP2 PLA2G4A PLCB3 UGT2B28 UGT1A10 UGT1A8 UGT1A7 UGT1A6 UGT1A5 UGT1A9 UGT1A4 UGT1A1 UGT1A3 M…
9.99639e-14	Gills	Tb+	Down	15	36	18.9162	hsa03030	DNA replication	DNA2 FEN1 POLA2 LIG1 MCM3 MCM6 MCM7 PCNA POLA1 POLD2 POLE2 PRIM1 RFC2 RFC4 RPA2
6.06277e-07	Gills	Tb+	Down	13	77	7.66473	hsa03008	Ribosome biogenesis in eukaryotes	MPHOSPH10 UTP14A WDR36 DKC1 REXO2 EIF6 SNU13 UTP18 GAR1 HEATR1 NAT10 NOL6 UTP14C
4.12627e-07	Gills	Tb+	Down	19	169	5.10401	hsa04141	Protein processing in endoplasmic reticulum	CKAP4 DAD1 EIF2S1 STT3B SEC31A SEC61A1 HSP90AA1 STT3A LMAN1 UGGT2 RPN1 RPN2 RRBP1 DNAJC1 SSR4 VCP CALR TXNDC5 PLAA
